# Supplementary material for: Crystal structure of bis­(acetonyltri­phenyl­phospho­nium) tetra­chlorido­cobaltate(II)
Source: Acta Crystallogr E Crystallogr Commun. 2015 Nov 4;71(Pt 12):m209–10. doi: 10.1107/S2056989015019180 (PMC4719837; doi:10.1107/S2056989015019180)
Supplement: Supplementary file 1 [file e-71-0m209-sup1.cif]

##############################################################################
#                                                                            #
# This CIF contains the data in a paper accepted for publication in          #
# Acta Crystallographica Section E. It conforms to the requirements of       #
# Notes for Authors for Acta Crystallographica Section E, and has been       #
# peer reviewed under the auspices of the IUCr Commission on Journals.       #
#                                                                            #
# Full details of the Crystallographic Information File format               #
# are given in the paper "The Crystallographic Information File (CIF):       #
# a New Standard Archive File for Crystallography" by S. R. Hall, F. H.      #
# Allen and I. D. Brown [Acta Cryst. (1991), A47, 655-685].                  #
#                                                                            #
# The current version of the core CIF dictionary is obtainable from          #
# ftp://ftp.iucr.org/pub/cif_core.dic.                                       #
#                                                                            #
# Software is freely available for graphical display of the structure(s)     #
# in this CIF. For information consult the CIF software page                 #
# http://www.iucr.org/resources/cif/software.                                #
#                                                                            #
# This file may be used for bona fide research purposes within the           #
# scientific community so long as proper attribution is given to the journal # 
# article from which it was obtained.                                        #
#                                                                            #
##############################################################################
data_I
_audit_creation_method     'SHELXL-2014/7'
_journal_date_recd_electronic     2015-10-01
_journal_date_accepted     2015-10-11
_journal_name_full     'Acta Crystallographica, Section E'
_journal_year     2015
_journal_volume     71
_journal_issue     12
_journal_page_first     m209
_journal_page_last     m210
_journal_paper_category     HM
_journal_paper_doi     10.1107/S2056989015019180
_journal_coeditor_code     WM5224
_publ_contact_author_name     'Mouhamadou Birame Diop'
_publ_contact_author_address
;
Laboratoire de Chimie Min\'erale et Analytique
D\'epartement de Chimie, Facult\'e des Sciences et Techniques,
Universit\'e Cheikh Anta Diop,
Dakar, Senegal
;
_publ_contact_author_email     mouhamadoubdiop@gmail.com
_publ_contact_author_fax     '00338246318'
_publ_contact_author_phone     '00338250202'
_publ_section_title
;
Crystal structure of bis(acetonyltriphenylphosphonium)
tetrachloridocobaltate(II)
;
loop_
    _publ_author_name
    _publ_author_footnote
    _publ_author_address
    'Diop, Mouhamadou Birame' .
;
Laboratoire de Chimie Min\'erale et Analytique
D\'epartement de Chimie, Facult\'e des Sciences et Techniques,
Universit\'e Cheikh Anta Diop,
Dakar, Senegal
;
    'Diop, Libasse' .
;
Laboratoire de Chimie Min\'erale et Analytique
D\'epartement de Chimie, Facult\'e des Sciences et Techniques,
Universit\'e Cheikh Anta Diop,
Dakar, Senegal
;
    'Oliver, Allen G.' .
;
Department of Chemistry and Biochemistry, University of Notre Dame,
246 Nieuwland Science Hall, Notre Dame
IN 46557-5670, USA
;
_publ_section_synopsis     .
_database_code_depnum_ccdc_archive     'CCDC 1430699'
_chemical_name_systematic
;
Bis(acetonyltriphenylphosphonium) tetrachloridocobaltate(II)
;
_chemical_name_common     ?
_chemical_formula_moiety     '2(C21 H20 O P +), Cl4 Co 2-'
_chemical_formula_sum     'C42 H40 Cl4 Co O2 P2'
_chemical_formula_iupac     '(C21 H20 O P)2 [Co Cl4]'
_chemical_formula_weight     839.41
_chemical_melting_point     ?
_shelx_space_group_comment
;
The symmetry employed for this shelxl refinement is uniquely defined
by the following loop, which should always be used as a source of
symmetry information in preference to the above space-group names.
They are only intended as comments.
;
_space_group_crystal_system     orthorhombic
_space_group_name_H-M_alt     'P b c a'
_space_group_name_Hall     '-P 2ac 2ab'
loop_
    _space_group_symop_operation_xyz
    'x, y, z'
    '-x+1/2, -y, z+1/2'
    '-x, y+1/2, -z+1/2'
    'x+1/2, -y+1/2, -z'
    '-x, -y, -z'
    'x-1/2, y, -z-1/2'
    'x, -y-1/2, z-1/2'
    '-x-1/2, y-1/2, z'
_cell_length_a     18.758(3)
_cell_length_b     15.769(2)
_cell_length_c     27.157(4)
_cell_angle_alpha     90
_cell_angle_beta     90
_cell_angle_gamma     90
_cell_volume     8033(2)
_cell_formula_units_Z     8
_cell_measurement_reflns_used     9962
_cell_measurement_theta_min     2.25
_cell_measurement_theta_max     28.25
_cell_measurement_temperature     120(2)
_exptl_crystal_description     tablet
_exptl_crystal_colour     blue
_exptl_crystal_size_max     0.236
_exptl_crystal_size_mid     0.164
_exptl_crystal_size_min     0.095
_exptl_crystal_density_diffrn     1.388
_exptl_crystal_density_meas     ?
_exptl_crystal_density_method     ?
_exptl_crystal_F_000     3464
_exptl_absorpt_coefficient_mu     0.808
_exptl_absorpt_correction_type     numerical
_exptl_absorpt_process_details
;
(<i>SADABS</i>; Krause <i>et al.</i>, 2015)
;
_shelx_estimated_absorpt_T_min     0.832
_shelx_estimated_absorpt_T_max     0.927
_exptl_absorpt_correction_T_min     0.8128
_exptl_absorpt_correction_T_max     0.9202
_diffrn_ambient_temperature     120(2)
_diffrn_radiation_type     MoK\a
_diffrn_radiation_wavelength     0.71073
_diffrn_radiation_source     'fine-focus sealed tube'
_diffrn_radiation_monochromator     graphite
_diffrn_measurement_device_type     'Bruker Kappa X8-APEXII'
_diffrn_measurement_method     'combination of \w and \f-scans '
_diffrn_detector_area_resol_mean     8.33
_diffrn_reflns_number     148135
_diffrn_reflns_av_R_equivalents     0.0613
_diffrn_reflns_theta_min     1.500
_diffrn_reflns_theta_max     28.400
_diffrn_reflns_theta_full     25.242
_diffrn_measured_fraction_theta_max     1.000
_diffrn_measured_fraction_theta_full     1.000
_diffrn_reflns_limit_h_min     -25
_diffrn_reflns_limit_h_max     25
_diffrn_reflns_limit_k_min     -21
_diffrn_reflns_limit_k_max     21
_diffrn_reflns_limit_l_min     -36
_diffrn_reflns_limit_l_max     36
_refine_special_details     ?
_reflns_number_total     10073
_reflns_number_gt     8207
_reflns_threshold_expression     'I > 2\s(I)'
_refine_ls_structure_factor_coef     Fsqd
_refine_ls_matrix_type     full
_refine_ls_R_factor_all     0.0509
_refine_ls_R_factor_gt     0.0384
_refine_ls_wR_factor_gt     0.0900
_refine_ls_wR_factor_ref     0.0972
_refine_ls_goodness_of_fit_ref     1.061
_refine_ls_restrained_S_all     1.061
_refine_ls_number_reflns     10073
_refine_ls_number_parameters     462
_refine_ls_number_restraints     0
_refine_ls_hydrogen_treatment     constr
_refine_ls_weighting_scheme     calc
_refine_ls_weighting_details
              'w=1/[\s^2^(Fo^2^)+(0.0470P)^2^+5.1834P] where P=(Fo^2^+2Fc^2^)/3'
_atom_sites_solution_hydrogens     geom
_atom_sites_solution_primary     vecmap
_atom_sites_solution_secondary     difmap
_refine_ls_shift/su_max     0.002
_refine_ls_shift/su_mean     0.000
_refine_diff_density_max     0.755
_refine_diff_density_min     -0.251
_refine_ls_extinction_method     none
_refine_ls_extinction_coef     .
loop_
    _atom_type_symbol
    _atom_type_description
    _atom_type_scat_dispersion_real
    _atom_type_scat_dispersion_imag
    _atom_type_scat_source
    'C' 'C' 0.0033 0.0016
                         'International Tables Vol C Tables 4.2.6.8 and 6.1.1.4'
    'H' 'H' 0.0000 0.0000
                         'International Tables Vol C Tables 4.2.6.8 and 6.1.1.4'
    'O' 'O' 0.0106 0.0060
                         'International Tables Vol C Tables 4.2.6.8 and 6.1.1.4'
    'P' 'P' 0.1023 0.0942
                         'International Tables Vol C Tables 4.2.6.8 and 6.1.1.4'
    'Cl' 'Cl' 0.1484 0.1585
                         'International Tables Vol C Tables 4.2.6.8 and 6.1.1.4'
    'Co' 'Co' 0.3494 0.9721
                         'International Tables Vol C Tables 4.2.6.8 and 6.1.1.4'
_computing_data_collection
;
APEX2 (Bruker, 2014)
;
_computing_cell_refinement
;
SAINT (Bruker, 2014)
;
_computing_data_reduction
;
SAINT (Bruker, 2014)
;
_computing_structure_solution
;
SHELXT (Sheldrick, 2015<i>a</i>)
;
_computing_structure_refinement
;
SHELXL2014 (Sheldrick, 2015<i>b</i>)
;
_computing_molecular_graphics
;
XP in SHELXTL (Sheldrick, 2008) and Mercury (Macrae <i>et al.</i>,
2006)
;
_computing_publication_material
;
<i>CIFTAB</i> (Sheldrick, 2008) and publCIF (Westrip, 2010)
;
loop_
    _atom_site_type_symbol
    _atom_site_label
    _atom_site_fract_x
    _atom_site_fract_y
    _atom_site_fract_z
    _atom_site_U_iso_or_equiv
    _atom_site_adp_type
    _atom_site_calc_flag
    _atom_site_occupancy
    _atom_site_disorder_assembly
    _atom_site_disorder_group
    Co Co1 0.67585(2) 0.78995(2) 0.34640(2) 0.01815(7) Uani d 1 . .
    Cl Cl1 0.74555(3) 0.67130(3) 0.35096(2) 0.02314(10) Uani d 1 . .
    Cl Cl2 0.58678(3) 0.77319(3) 0.40325(2) 0.02611(11) Uani d 1 . .
    Cl Cl3 0.63163(3) 0.79320(3) 0.26854(2) 0.02741(11) Uani d 1 . .
    Cl Cl4 0.73968(3) 0.90911(3) 0.36500(2) 0.02644(11) Uani d 1 . .
    P P1 0.43467(2) 0.50603(3) 0.74508(2) 0.01730(10) Uani d 1 . .
    O O1 0.31362(7) 0.50028(9) 0.81285(5) 0.0253(3) Uani d 1 . .
    C C1 0.34791(9) 0.46217(12) 0.73157(7) 0.0205(4) Uani d 1 . .
    H H1A 0.3308 0.4851 0.6998 0.025 Uiso calc 1 . .
    H H1B 0.3520 0.3998 0.7282 0.025 Uiso calc 1 . .
    C C2 0.29400(10) 0.48277(11) 0.77155(7) 0.0205(4) Uani d 1 . .
    C C3 0.21765(10) 0.48012(13) 0.75622(8) 0.0268(4) Uani d 1 . .
    H H3A 0.2090 0.4289 0.7367 0.040 Uiso calc 1 . .
    H H3B 0.2066 0.5304 0.7364 0.040 Uiso calc 1 . .
    H H3C 0.1872 0.4794 0.7855 0.040 Uiso calc 1 . .
    C C4 0.48127(10) 0.44742(12) 0.79153(7) 0.0201(4) Uani d 1 . .
    C C5 0.45435(11) 0.37160(12) 0.80994(7) 0.0243(4) Uani d 1 . .
    H H5 0.4095 0.3509 0.7990 0.029 Uiso calc 1 . .
    C C6 0.49371(12) 0.32628(13) 0.84449(8) 0.0293(4) Uani d 1 . .
    H H6 0.4757 0.2743 0.8571 0.035 Uiso calc 1 . .
    C C7 0.55904(12) 0.35646(13) 0.86060(8) 0.0295(4) Uani d 1 . .
    H H7 0.5853 0.3254 0.8845 0.035 Uiso calc 1 . .
    C C8 0.58631(11) 0.43149(13) 0.84208(7) 0.0261(4) Uani d 1 . .
    H H8 0.6311 0.4519 0.8533 0.031 Uiso calc 1 . .
    C C9 0.54805(10) 0.47700(12) 0.80697(7) 0.0228(4) Uani d 1 . .
    H H9 0.5671 0.5278 0.7936 0.027 Uiso calc 1 . .
    C C10 0.42343(9) 0.61523(11) 0.76149(7) 0.0189(3) Uani d 1 . .
    C C11 0.38399(11) 0.66634(13) 0.72936(7) 0.0244(4) Uani d 1 . .
    H H11 0.3648 0.6432 0.6999 0.029 Uiso calc 1 . .
    C C12 0.37310(11) 0.75082(13) 0.74080(8) 0.0281(4) Uani d 1 . .
    H H12 0.3460 0.7857 0.7193 0.034 Uiso calc 1 . .
    C C13 0.40164(11) 0.78474(13) 0.78367(8) 0.0269(4) Uani d 1 . .
    H H13 0.3949 0.8431 0.7911 0.032 Uiso calc 1 . .
    C C14 0.43982(11) 0.73370(13) 0.81562(7) 0.0256(4) Uani d 1 . .
    H H14 0.4588 0.7571 0.8451 0.031 Uiso calc 1 . .
    C C15 0.45054(10) 0.64892(12) 0.80503(7) 0.0217(4) Uani d 1 . .
    H H15 0.4762 0.6139 0.8273 0.026 Uiso calc 1 . .
    C C16 0.48683(9) 0.49899(12) 0.68965(6) 0.0187(3) Uani d 1 . .
    C C17 0.54246(10) 0.55695(13) 0.68207(7) 0.0233(4) Uani d 1 . .
    H H17 0.5488 0.6035 0.7039 0.028 Uiso calc 1 . .
    C C18 0.58806(10) 0.54562(14) 0.64240(7) 0.0264(4) Uani d 1 . .
    H H18 0.6261 0.5844 0.6371 0.032 Uiso calc 1 . .
    C C19 0.57847(11) 0.47806(13) 0.61039(7) 0.0256(4) Uani d 1 . .
    H H19 0.6102 0.4704 0.5835 0.031 Uiso calc 1 . .
    C C20 0.52278(11) 0.42182(12) 0.61749(7) 0.0235(4) Uani d 1 . .
    H H20 0.5158 0.3764 0.5950 0.028 Uiso calc 1 . .
    C C21 0.47709(10) 0.43131(12) 0.65729(7) 0.0215(4) Uani d 1 . .
    H H21 0.4394 0.3920 0.6625 0.026 Uiso calc 1 . .
    P P2 0.81009(3) 0.67681(3) 0.51792(2) 0.02010(10) Uani d 1 . .
    O O2 0.68507(12) 0.56656(15) 0.53292(6) 0.0650(7) Uani d 1 . .
    C C22 0.73531(11) 0.66612(14) 0.47682(7) 0.0291(4) Uani d 1 . .
    H H22A 0.7082 0.7199 0.4765 0.035 Uiso calc 1 . .
    H H22B 0.7532 0.6559 0.4430 0.035 Uiso calc 1 . .
    C C23 0.68560(12) 0.59424(16) 0.49123(8) 0.0339(5) Uani d 1 . .
    C C24 0.64020(12) 0.55970(15) 0.45136(8) 0.0338(5) Uani d 1 . .
    H H24A 0.6195 0.6066 0.4325 0.051 Uiso calc 1 . .
    H H24B 0.6019 0.5254 0.4657 0.051 Uiso calc 1 . .
    H H24C 0.6692 0.5242 0.4295 0.051 Uiso calc 1 . .
    C C25 0.85355(11) 0.57674(12) 0.52453(7) 0.0257(4) Uani d 1 . .
    C C26 0.89525(13) 0.56012(14) 0.56578(8) 0.0346(5) Uani d 1 . .
    H H26 0.8976 0.6002 0.5918 0.041 Uiso calc 1 . .
    C C27 0.93322(17) 0.48528(18) 0.56879(10) 0.0547(8) Uani d 1 . .
    H H27 0.9618 0.4738 0.5969 0.066 Uiso calc 1 . .
    C C28 0.9295(2) 0.42738(18) 0.53091(12) 0.0666(10) Uani d 1 . .
    H H28 0.9554 0.3758 0.5332 0.080 Uiso calc 1 . .
    C C29 0.8887(2) 0.44340(17) 0.48981(11) 0.0613(9) Uani d 1 . .
    H H29 0.8866 0.4029 0.4640 0.074 Uiso calc 1 . .
    C C30 0.85083(15) 0.51835(15) 0.48610(9) 0.0396(6) Uani d 1 . .
    H H30 0.8232 0.5299 0.4576 0.048 Uiso calc 1 . .
    C C31 0.87237(10) 0.74834(12) 0.49010(7) 0.0207(4) Uani d 1 . .
    C C32 0.94058(11) 0.75279(13) 0.51041(7) 0.0262(4) Uani d 1 . .
    H H32 0.9520 0.7204 0.5388 0.031 Uiso calc 1 . .
    C C33 0.99159(12) 0.80463(15) 0.48902(9) 0.0341(5) Uani d 1 . .
    H H33 1.0381 0.8078 0.5027 0.041 Uiso calc 1 . .
    C C34 0.97468(13) 0.85188(14) 0.44761(8) 0.0361(5) Uani d 1 . .
    H H34 1.0099 0.8869 0.4328 0.043 Uiso calc 1 . .
    C C35 0.90704(13) 0.84835(13) 0.42767(8) 0.0329(5) Uani d 1 . .
    H H35 0.8959 0.8815 0.3995 0.039 Uiso calc 1 . .
    C C36 0.85523(11) 0.79668(12) 0.44854(7) 0.0251(4) Uani d 1 . .
    H H36 0.8087 0.7942 0.4348 0.030 Uiso calc 1 . .
    C C37 0.78322(10) 0.71941(12) 0.57609(7) 0.0208(4) Uani d 1 . .
    C C38 0.77556(12) 0.80730(13) 0.58000(8) 0.0294(4) Uani d 1 . .
    H H38 0.7870 0.8429 0.5529 0.035 Uiso calc 1 . .
    C C39 0.75113(13) 0.84223(14) 0.62383(8) 0.0348(5) Uani d 1 . .
    H H39 0.7453 0.9019 0.6267 0.042 Uiso calc 1 . .
    C C40 0.73537(11) 0.79010(14) 0.66319(8) 0.0290(4) Uani d 1 . .
    H H40 0.7190 0.8143 0.6932 0.035 Uiso calc 1 . .
    C C41 0.74312(11) 0.70303(13) 0.65961(7) 0.0257(4) Uani d 1 . .
    H H41 0.7325 0.6679 0.6871 0.031 Uiso calc 1 . .
    C C42 0.76634(10) 0.66707(12) 0.61586(7) 0.0237(4) Uani d 1 . .
    H H42 0.7707 0.6073 0.6130 0.028 Uiso calc 1 . .
loop_
    _atom_site_aniso_label
    _atom_site_aniso_U_11
    _atom_site_aniso_U_22
    _atom_site_aniso_U_33
    _atom_site_aniso_U_12
    _atom_site_aniso_U_13
    _atom_site_aniso_U_23
    Co1 0.01844(13) 0.01928(13) 0.01673(12) 0.00064(9) -0.00024(9) -0.00037(9)
    Cl1 0.0255(2) 0.0228(2) 0.0212(2) 0.00573(18) 0.00104(17) -0.00089(16)
    Cl2 0.0239(2) 0.0303(2) 0.0241(2) -0.00433(19) 0.00580(18) -0.00585(18)
    Cl3 0.0284(2) 0.0360(3) 0.0178(2) 0.0041(2) -0.00300(17) 0.00000(18)
    Cl4 0.0277(2) 0.0213(2) 0.0303(2) -0.00336(18) -0.00315(19) 0.00061(18)
    P1 0.0163(2) 0.0186(2) 0.0170(2) -0.00126(17) -0.00101(17) -0.00021(17)
    O1 0.0276(7) 0.0272(7) 0.0210(7) -0.0022(6) 0.0019(5) -0.0008(5)
    C1 0.0171(8) 0.0241(9) 0.0203(9) -0.0038(7) -0.0007(7) -0.0018(7)
    C2 0.0221(9) 0.0166(8) 0.0229(9) -0.0008(7) 0.0018(7) 0.0037(7)
    C3 0.0198(9) 0.0299(10) 0.0308(10) -0.0007(8) 0.0028(8) -0.0013(8)
    C4 0.0207(9) 0.0203(9) 0.0192(8) 0.0020(7) -0.0008(7) -0.0005(7)
    C5 0.0253(9) 0.0210(9) 0.0266(10) -0.0001(8) 0.0000(8) -0.0007(8)
    C6 0.0364(12) 0.0196(9) 0.0320(11) 0.0028(8) 0.0007(9) 0.0058(8)
    C7 0.0320(11) 0.0278(10) 0.0288(10) 0.0105(9) -0.0038(8) 0.0041(8)
    C8 0.0216(9) 0.0284(10) 0.0285(10) 0.0027(8) -0.0041(8) -0.0011(8)
    C9 0.0208(9) 0.0226(9) 0.0250(9) 0.0009(7) 0.0005(7) 0.0023(7)
    C10 0.0182(8) 0.0172(8) 0.0213(9) -0.0006(7) 0.0013(7) 0.0001(7)
    C11 0.0259(10) 0.0271(10) 0.0201(9) 0.0012(8) -0.0043(7) 0.0013(7)
    C12 0.0296(11) 0.0251(10) 0.0295(10) 0.0054(8) -0.0028(8) 0.0060(8)
    C13 0.0251(10) 0.0197(9) 0.0358(11) 0.0014(8) 0.0010(8) 0.0003(8)
    C14 0.0248(10) 0.0247(10) 0.0272(10) 0.0001(8) -0.0046(8) -0.0053(8)
    C15 0.0200(9) 0.0222(9) 0.0229(9) 0.0015(7) -0.0037(7) 0.0014(7)
    C16 0.0173(8) 0.0224(9) 0.0165(8) 0.0017(7) -0.0009(7) 0.0021(7)
    C17 0.0221(9) 0.0262(10) 0.0215(9) -0.0040(8) -0.0033(7) 0.0010(7)
    C18 0.0190(9) 0.0330(11) 0.0273(10) -0.0055(8) 0.0002(7) 0.0059(8)
    C19 0.0231(10) 0.0330(11) 0.0209(9) 0.0066(8) 0.0032(7) 0.0075(8)
    C20 0.0287(10) 0.0227(9) 0.0192(9) 0.0044(8) 0.0010(7) -0.0012(7)
    C21 0.0226(9) 0.0206(9) 0.0214(9) -0.0014(7) -0.0001(7) 0.0016(7)
    P2 0.0219(2) 0.0232(2) 0.0152(2) -0.00295(19) -0.00015(17) -0.00036(18)
    O2 0.0754(14) 0.0948(16) 0.0248(9) -0.0567(13) -0.0012(9) 0.0086(9)
    C22 0.0260(10) 0.0428(12) 0.0185(9) -0.0090(9) -0.0017(8) 0.0017(8)
    C23 0.0287(11) 0.0486(13) 0.0244(10) -0.0140(10) 0.0014(8) -0.0022(9)
    C24 0.0311(11) 0.0371(12) 0.0333(11) -0.0074(9) -0.0039(9) -0.0041(9)
    C25 0.0348(11) 0.0201(9) 0.0222(9) -0.0018(8) 0.0061(8) -0.0016(7)
    C26 0.0506(14) 0.0274(11) 0.0257(10) 0.0107(10) 0.0044(10) 0.0005(8)
    C27 0.076(2) 0.0447(15) 0.0433(15) 0.0297(14) 0.0098(14) 0.0113(12)
    C28 0.098(3) 0.0351(14) 0.067(2) 0.0279(16) 0.0277(19) 0.0062(14)
    C29 0.097(2) 0.0298(13) 0.0571(18) -0.0002(15) 0.0307(17) -0.0183(12)
    C30 0.0544(15) 0.0327(12) 0.0318(12) -0.0071(11) 0.0118(11) -0.0096(9)
    C31 0.0231(9) 0.0201(9) 0.0187(8) -0.0006(7) 0.0024(7) -0.0022(7)
    C32 0.0251(10) 0.0263(10) 0.0272(10) -0.0025(8) -0.0019(8) 0.0007(8)
    C33 0.0257(11) 0.0365(12) 0.0400(12) -0.0076(9) 0.0024(9) -0.0040(10)
    C34 0.0423(13) 0.0297(11) 0.0364(12) -0.0119(10) 0.0138(10) -0.0011(9)
    C35 0.0504(14) 0.0245(10) 0.0237(10) -0.0044(9) 0.0043(9) 0.0030(8)
    C36 0.0304(10) 0.0225(9) 0.0223(9) 0.0012(8) -0.0015(8) -0.0005(7)
    C37 0.0198(9) 0.0249(9) 0.0176(8) 0.0003(7) 0.0003(7) -0.0010(7)
    C38 0.0345(11) 0.0275(10) 0.0263(10) 0.0039(9) 0.0065(8) 0.0033(8)
    C39 0.0421(13) 0.0268(11) 0.0355(12) 0.0041(9) 0.0116(10) -0.0046(9)
    C40 0.0275(11) 0.0341(11) 0.0255(10) 0.0012(9) 0.0076(8) -0.0063(8)
    C41 0.0250(10) 0.0320(11) 0.0202(9) -0.0034(8) 0.0031(8) 0.0001(8)
    C42 0.0274(10) 0.0234(9) 0.0202(9) -0.0022(8) 0.0011(7) -0.0004(7)
_geom_special_details
;
All e.s.d.'s (except the e.s.d. in the dihedral angle between two l.s. planes)
are estimated using the full covariance matrix. The cell e.s.d.'s are taken
into account individually in the estimation of e.s.d.'s in distances, angles
and torsion angles; correlations between e.s.d.'s in cell parameters are only
used when they are defined by crystal symmetry. An approximate (isotropic)
treatment of cell e.s.d.'s is used for estimating e.s.d.'s involving l.s.
planes.
;
loop_
    _geom_bond_atom_site_label_1
    _geom_bond_atom_site_label_2
    _geom_bond_site_symmetry_2
    _geom_bond_distance
    _geom_bond_publ_flag
    Co1 Cl3 . 2.2721(6) ?
    Co1 Cl4 . 2.2845(6) ?
    Co1 Cl1 . 2.2859(6) ?
    Co1 Cl2 . 2.2901(6) ?
    P1 C10 . 1.7912(19) ?
    P1 C4 . 1.7914(19) ?
    P1 C16 . 1.7988(18) ?
    P1 C1 . 1.8059(18) ?
    O1 C2 . 1.212(2) ?
    C1 C2 . 1.519(3) ?
    C1 H1A . 0.9900 ?
    C1 H1B . 0.9900 ?
    C2 C3 . 1.492(3) ?
    C3 H3A . 0.9800 ?
    C3 H3B . 0.9800 ?
    C3 H3C . 0.9800 ?
    C4 C5 . 1.391(3) ?
    C4 C9 . 1.401(3) ?
    C5 C6 . 1.391(3) ?
    C5 H5 . 0.9500 ?
    C6 C7 . 1.386(3) ?
    C6 H6 . 0.9500 ?
    C7 C8 . 1.384(3) ?
    C7 H7 . 0.9500 ?
    C8 C9 . 1.392(3) ?
    C8 H8 . 0.9500 ?
    C9 H9 . 0.9500 ?
    C10 C15 . 1.392(3) ?
    C10 C11 . 1.399(3) ?
    C11 C12 . 1.383(3) ?
    C11 H11 . 0.9500 ?
    C12 C13 . 1.389(3) ?
    C12 H12 . 0.9500 ?
    C13 C14 . 1.383(3) ?
    C13 H13 . 0.9500 ?
    C14 C15 . 1.382(3) ?
    C14 H14 . 0.9500 ?
    C15 H15 . 0.9500 ?
    C16 C21 . 1.394(3) ?
    C16 C17 . 1.402(3) ?
    C17 C18 . 1.387(3) ?
    C17 H17 . 0.9500 ?
    C18 C19 . 1.387(3) ?
    C18 H18 . 0.9500 ?
    C19 C20 . 1.384(3) ?
    C19 H19 . 0.9500 ?
    C20 C21 . 1.387(3) ?
    C20 H20 . 0.9500 ?
    C21 H21 . 0.9500 ?
    P2 C25 . 1.785(2) ?
    P2 C37 . 1.7892(19) ?
    P2 C31 . 1.7912(19) ?
    P2 C22 . 1.801(2) ?
    O2 C23 . 1.213(3) ?
    C22 C23 . 1.519(3) ?
    C22 H22A . 0.9900 ?
    C22 H22B . 0.9900 ?
    C23 C24 . 1.481(3) ?
    C24 H24A . 0.9800 ?
    C24 H24B . 0.9800 ?
    C24 H24C . 0.9800 ?
    C25 C26 . 1.391(3) ?
    C25 C30 . 1.393(3) ?
    C26 C27 . 1.381(3) ?
    C26 H26 . 0.9500 ?
    C27 C28 . 1.377(4) ?
    C27 H27 . 0.9500 ?
    C28 C29 . 1.377(5) ?
    C28 H28 . 0.9500 ?
    C29 C30 . 1.382(4) ?
    C29 H29 . 0.9500 ?
    C30 H30 . 0.9500 ?
    C31 C32 . 1.395(3) ?
    C31 C36 . 1.399(3) ?
    C32 C33 . 1.386(3) ?
    C32 H32 . 0.9500 ?
    C33 C34 . 1.386(3) ?
    C33 H33 . 0.9500 ?
    C34 C35 . 1.381(3) ?
    C34 H34 . 0.9500 ?
    C35 C36 . 1.389(3) ?
    C35 H35 . 0.9500 ?
    C36 H36 . 0.9500 ?
    C37 C42 . 1.396(3) ?
    C37 C38 . 1.397(3) ?
    C38 C39 . 1.389(3) ?
    C38 H38 . 0.9500 ?
    C39 C40 . 1.380(3) ?
    C39 H39 . 0.9500 ?
    C40 C41 . 1.384(3) ?
    C40 H40 . 0.9500 ?
    C41 C42 . 1.387(3) ?
    C41 H41 . 0.9500 ?
    C42 H42 . 0.9500 ?
loop_
    _geom_angle_atom_site_label_1
    _geom_angle_atom_site_label_2
    _geom_angle_atom_site_label_3
    _geom_angle_site_symmetry_1
    _geom_angle_site_symmetry_3
    _geom_angle
    _geom_angle_publ_flag
    Cl3 Co1 Cl4 . . 112.24(2) ?
    Cl3 Co1 Cl1 . . 106.12(2) ?
    Cl4 Co1 Cl1 . . 111.19(2) ?
    Cl3 Co1 Cl2 . . 111.32(2) ?
    Cl4 Co1 Cl2 . . 109.17(2) ?
    Cl1 Co1 Cl2 . . 106.64(2) ?
    C10 P1 C4 . . 112.22(8) ?
    C10 P1 C16 . . 109.37(9) ?
    C4 P1 C16 . . 106.98(8) ?
    C10 P1 C1 . . 108.21(9) ?
    C4 P1 C1 . . 112.66(9) ?
    C16 P1 C1 . . 107.25(8) ?
    C2 C1 P1 . . 111.90(13) ?
    C2 C1 H1A . . 109.2 ?
    P1 C1 H1A . . 109.2 ?
    C2 C1 H1B . . 109.2 ?
    P1 C1 H1B . . 109.2 ?
    H1A C1 H1B . . 107.9 ?
    O1 C2 C3 . . 123.76(18) ?
    O1 C2 C1 . . 120.53(17) ?
    C3 C2 C1 . . 115.71(16) ?
    C2 C3 H3A . . 109.5 ?
    C2 C3 H3B . . 109.5 ?
    H3A C3 H3B . . 109.5 ?
    C2 C3 H3C . . 109.5 ?
    H3A C3 H3C . . 109.5 ?
    H3B C3 H3C . . 109.5 ?
    C5 C4 C9 . . 120.21(17) ?
    C5 C4 P1 . . 121.30(14) ?
    C9 C4 P1 . . 118.38(14) ?
    C4 C5 C6 . . 119.42(19) ?
    C4 C5 H5 . . 120.3 ?
    C6 C5 H5 . . 120.3 ?
    C7 C6 C5 . . 120.39(19) ?
    C7 C6 H6 . . 119.8 ?
    C5 C6 H6 . . 119.8 ?
    C8 C7 C6 . . 120.40(19) ?
    C8 C7 H7 . . 119.8 ?
    C6 C7 H7 . . 119.8 ?
    C7 C8 C9 . . 119.93(19) ?
    C7 C8 H8 . . 120.0 ?
    C9 C8 H8 . . 120.0 ?
    C8 C9 C4 . . 119.62(18) ?
    C8 C9 H9 . . 120.2 ?
    C4 C9 H9 . . 120.2 ?
    C15 C10 C11 . . 120.19(17) ?
    C15 C10 P1 . . 122.35(14) ?
    C11 C10 P1 . . 117.43(14) ?
    C12 C11 C10 . . 119.52(18) ?
    C12 C11 H11 . . 120.2 ?
    C10 C11 H11 . . 120.2 ?
    C11 C12 C13 . . 120.16(18) ?
    C11 C12 H12 . . 119.9 ?
    C13 C12 H12 . . 119.9 ?
    C14 C13 C12 . . 120.10(19) ?
    C14 C13 H13 . . 120.0 ?
    C12 C13 H13 . . 120.0 ?
    C15 C14 C13 . . 120.50(18) ?
    C15 C14 H14 . . 119.8 ?
    C13 C14 H14 . . 119.8 ?
    C14 C15 C10 . . 119.51(17) ?
    C14 C15 H15 . . 120.2 ?
    C10 C15 H15 . . 120.2 ?
    C21 C16 C17 . . 120.25(17) ?
    C21 C16 P1 . . 120.22(14) ?
    C17 C16 P1 . . 119.17(14) ?
    C18 C17 C16 . . 119.27(18) ?
    C18 C17 H17 . . 120.4 ?
    C16 C17 H17 . . 120.4 ?
    C19 C18 C17 . . 120.39(18) ?
    C19 C18 H18 . . 119.8 ?
    C17 C18 H18 . . 119.8 ?
    C20 C19 C18 . . 120.18(18) ?
    C20 C19 H19 . . 119.9 ?
    C18 C19 H19 . . 119.9 ?
    C19 C20 C21 . . 120.39(18) ?
    C19 C20 H20 . . 119.8 ?
    C21 C20 H20 . . 119.8 ?
    C20 C21 C16 . . 119.51(18) ?
    C20 C21 H21 . . 120.2 ?
    C16 C21 H21 . . 120.2 ?
    C25 P2 C37 . . 111.83(9) ?
    C25 P2 C31 . . 107.53(9) ?
    C37 P2 C31 . . 108.65(9) ?
    C25 P2 C22 . . 109.59(10) ?
    C37 P2 C22 . . 111.29(10) ?
    C31 P2 C22 . . 107.79(9) ?
    C23 C22 P2 . . 112.85(15) ?
    C23 C22 H22A . . 109.0 ?
    P2 C22 H22A . . 109.0 ?
    C23 C22 H22B . . 109.0 ?
    P2 C22 H22B . . 109.0 ?
    H22A C22 H22B . . 107.8 ?
    O2 C23 C24 . . 123.0(2) ?
    O2 C23 C22 . . 120.91(19) ?
    C24 C23 C22 . . 116.03(18) ?
    C23 C24 H24A . . 109.5 ?
    C23 C24 H24B . . 109.5 ?
    H24A C24 H24B . . 109.5 ?
    C23 C24 H24C . . 109.5 ?
    H24A C24 H24C . . 109.5 ?
    H24B C24 H24C . . 109.5 ?
    C26 C25 C30 . . 120.0(2) ?
    C26 C25 P2 . . 120.28(15) ?
    C30 C25 P2 . . 119.50(18) ?
    C27 C26 C25 . . 119.9(2) ?
    C27 C26 H26 . . 120.0 ?
    C25 C26 H26 . . 120.0 ?
    C28 C27 C26 . . 119.7(3) ?
    C28 C27 H27 . . 120.1 ?
    C26 C27 H27 . . 120.1 ?
    C29 C28 C27 . . 120.8(3) ?
    C29 C28 H28 . . 119.6 ?
    C27 C28 H28 . . 119.6 ?
    C28 C29 C30 . . 120.1(2) ?
    C28 C29 H29 . . 120.0 ?
    C30 C29 H29 . . 120.0 ?
    C29 C30 C25 . . 119.5(3) ?
    C29 C30 H30 . . 120.3 ?
    C25 C30 H30 . . 120.3 ?
    C32 C31 C36 . . 120.16(18) ?
    C32 C31 P2 . . 117.58(14) ?
    C36 C31 P2 . . 122.23(15) ?
    C33 C32 C31 . . 119.79(19) ?
    C33 C32 H32 . . 120.1 ?
    C31 C32 H32 . . 120.1 ?
    C34 C33 C32 . . 120.0(2) ?
    C34 C33 H33 . . 120.0 ?
    C32 C33 H33 . . 120.0 ?
    C35 C34 C33 . . 120.5(2) ?
    C35 C34 H34 . . 119.8 ?
    C33 C34 H34 . . 119.8 ?
    C34 C35 C36 . . 120.4(2) ?
    C34 C35 H35 . . 119.8 ?
    C36 C35 H35 . . 119.8 ?
    C35 C36 C31 . . 119.20(19) ?
    C35 C36 H36 . . 120.4 ?
    C31 C36 H36 . . 120.4 ?
    C42 C37 C38 . . 120.29(18) ?
    C42 C37 P2 . . 121.68(15) ?
    C38 C37 P2 . . 117.94(14) ?
    C39 C38 C37 . . 119.49(19) ?
    C39 C38 H38 . . 120.3 ?
    C37 C38 H38 . . 120.3 ?
    C40 C39 C38 . . 119.9(2) ?
    C40 C39 H39 . . 120.1 ?
    C38 C39 H39 . . 120.1 ?
    C39 C40 C41 . . 120.92(19) ?
    C39 C40 H40 . . 119.5 ?
    C41 C40 H40 . . 119.5 ?
    C40 C41 C42 . . 119.92(19) ?
    C40 C41 H41 . . 120.0 ?
    C42 C41 H41 . . 120.0 ?
    C41 C42 C37 . . 119.50(18) ?
    C41 C42 H42 . . 120.2 ?
    C37 C42 H42 . . 120.2 ?
loop_
    _geom_torsion_atom_site_label_1
    _geom_torsion_atom_site_label_2
    _geom_torsion_atom_site_label_3
    _geom_torsion_atom_site_label_4
    _geom_torsion_site_symmetry_1
    _geom_torsion_site_symmetry_2
    _geom_torsion_site_symmetry_3
    _geom_torsion_site_symmetry_4
    _geom_torsion
    _geom_torsion_publ_flag
    C10 P1 C1 C2 . . . . -48.98(15) ?
    C4 P1 C1 C2 . . . . 75.68(15) ?
    C16 P1 C1 C2 . . . . -166.87(13) ?
    P1 C1 C2 O1 . . . . -22.6(2) ?
    P1 C1 C2 C3 . . . . 157.19(14) ?
    C10 P1 C4 C5 . . . . 129.00(16) ?
    C16 P1 C4 C5 . . . . -111.05(16) ?
    C1 P1 C4 C5 . . . . 6.56(19) ?
    C10 P1 C4 C9 . . . . -54.84(17) ?
    C16 P1 C4 C9 . . . . 65.11(16) ?
    C1 P1 C4 C9 . . . . -177.28(14) ?
    C9 C4 C5 C6 . . . . 1.2(3) ?
    P1 C4 C5 C6 . . . . 177.30(15) ?
    C4 C5 C6 C7 . . . . 0.2(3) ?
    C5 C6 C7 C8 . . . . -0.8(3) ?
    C6 C7 C8 C9 . . . . -0.1(3) ?
    C7 C8 C9 C4 . . . . 1.6(3) ?
    C5 C4 C9 C8 . . . . -2.1(3) ?
    P1 C4 C9 C8 . . . . -178.31(15) ?
    C4 P1 C10 C15 . . . . 1.85(18) ?
    C16 P1 C10 C15 . . . . -116.70(16) ?
    C1 P1 C10 C15 . . . . 126.77(16) ?
    C4 P1 C10 C11 . . . . -176.27(14) ?
    C16 P1 C10 C11 . . . . 65.18(16) ?
    C1 P1 C10 C11 . . . . -51.35(17) ?
    C15 C10 C11 C12 . . . . 1.0(3) ?
    P1 C10 C11 C12 . . . . 179.16(16) ?
    C10 C11 C12 C13 . . . . 0.5(3) ?
    C11 C12 C13 C14 . . . . -1.4(3) ?
    C12 C13 C14 C15 . . . . 0.6(3) ?
    C13 C14 C15 C10 . . . . 0.9(3) ?
    C11 C10 C15 C14 . . . . -1.7(3) ?
    P1 C10 C15 C14 . . . . -179.79(15) ?
    C10 P1 C16 C21 . . . . -150.60(15) ?
    C4 P1 C16 C21 . . . . 87.64(16) ?
    C1 P1 C16 C21 . . . . -33.46(17) ?
    C10 P1 C16 C17 . . . . 36.28(17) ?
    C4 P1 C16 C17 . . . . -85.48(16) ?
    C1 P1 C16 C17 . . . . 153.41(15) ?
    C21 C16 C17 C18 . . . . -0.7(3) ?
    P1 C16 C17 C18 . . . . 172.39(15) ?
    C16 C17 C18 C19 . . . . 0.4(3) ?
    C17 C18 C19 C20 . . . . 0.7(3) ?
    C18 C19 C20 C21 . . . . -1.5(3) ?
    C19 C20 C21 C16 . . . . 1.2(3) ?
    C17 C16 C21 C20 . . . . -0.1(3) ?
    P1 C16 C21 C20 . . . . -173.14(14) ?
    C25 P2 C22 C23 . . . . 51.93(18) ?
    C37 P2 C22 C23 . . . . -72.28(18) ?
    C31 P2 C22 C23 . . . . 168.68(15) ?
    P2 C22 C23 O2 . . . . 21.0(3) ?
    P2 C22 C23 C24 . . . . -157.50(18) ?
    C37 P2 C25 C26 . . . . -33.4(2) ?
    C31 P2 C25 C26 . . . . 85.80(19) ?
    C22 P2 C25 C26 . . . . -157.29(18) ?
    C37 P2 C25 C30 . . . . 152.48(17) ?
    C31 P2 C25 C30 . . . . -88.33(19) ?
    C22 P2 C25 C30 . . . . 28.6(2) ?
    C30 C25 C26 C27 . . . . -0.8(4) ?
    P2 C25 C26 C27 . . . . -174.9(2) ?
    C25 C26 C27 C28 . . . . -0.1(4) ?
    C26 C27 C28 C29 . . . . 0.5(5) ?
    C27 C28 C29 C30 . . . . 0.0(5) ?
    C28 C29 C30 C25 . . . . -0.9(4) ?
    C26 C25 C30 C29 . . . . 1.2(4) ?
    P2 C25 C30 C29 . . . . 175.4(2) ?
    C25 P2 C31 C32 . . . . -49.08(17) ?
    C37 P2 C31 C32 . . . . 72.13(17) ?
    C22 P2 C31 C32 . . . . -167.16(15) ?
    C25 P2 C31 C36 . . . . 128.93(16) ?
    C37 P2 C31 C36 . . . . -109.86(16) ?
    C22 P2 C31 C36 . . . . 10.86(19) ?
    C36 C31 C32 C33 . . . . -0.6(3) ?
    P2 C31 C32 C33 . . . . 177.42(16) ?
    C31 C32 C33 C34 . . . . 0.1(3) ?
    C32 C33 C34 C35 . . . . 0.6(3) ?
    C33 C34 C35 C36 . . . . -0.7(3) ?
    C34 C35 C36 C31 . . . . 0.1(3) ?
    C32 C31 C36 C35 . . . . 0.5(3) ?
    P2 C31 C36 C35 . . . . -177.42(15) ?
    C25 P2 C37 C42 . . . . -28.81(19) ?
    C31 P2 C37 C42 . . . . -147.34(16) ?
    C22 P2 C37 C42 . . . . 94.13(18) ?
    C25 P2 C37 C38 . . . . 154.75(16) ?
    C31 P2 C37 C38 . . . . 36.22(19) ?
    C22 P2 C37 C38 . . . . -82.31(18) ?
    C42 C37 C38 C39 . . . . 0.1(3) ?
    P2 C37 C38 C39 . . . . 176.59(17) ?
    C37 C38 C39 C40 . . . . 0.7(3) ?
    C38 C39 C40 C41 . . . . -0.4(4) ?
    C39 C40 C41 C42 . . . . -0.6(3) ?
    C40 C41 C42 C37 . . . . 1.4(3) ?
    C38 C37 C42 C41 . . . . -1.1(3) ?
    P2 C37 C42 C41 . . . . -177.50(15) ?
_shelx_hkl_file
;
   0  -1   0   -0.17    0.03
   0  -1   0   -0.19    0.04
   0  -1   0   -0.05    0.05
   0  -1   0   -0.12    0.04
   0   1   0   -0.17    0.03
   0   1   0   -0.17    0.03
   0   1   0   -0.21    0.04
   0   1   0   -0.14    0.04
   0  -2   0  103.87    4.13
   0  -2   0  104.57    4.13
   0   2   0  100.15    4.10
   0   2   0  106.75    4.10
   0   2   0  102.86    4.13
   0  -3   0   -0.27    0.14
   0  -3   0   -0.22    0.14
   0   3   0    0.08    0.16
   0   3   0   -0.12    0.12
   0   3   0   -0.07    0.14
   0  -4   0  610.23   23.60
   0  -4   0  602.78   23.59
   0   4   0  604.27   23.59
   0   4   0  611.67   23.54
   0   4   0  610.92   23.52
   0  -5   0   -0.12    0.22
   0  -5   0   -0.35    0.19
   0   5   0   -0.27    0.18
   0   5   0    0.01    0.17
   0   5   0   -0.01    0.16
   0  -6   0   96.38    3.89
   0  -6   0   91.76    3.88
   0   6   0   91.12    3.87
   0   6   0   89.82    3.79
   0   6   0   90.49    3.76
   0  -7   0   -0.09    0.23
   0  -7   0    0.24    0.26
   0   7   0   -0.01    0.18
   0   7   0   -0.23    0.18
   0   7   0    0.17    0.26
   0  -8   0  129.32    5.46
   0  -8   0  129.45    5.45
   0   8   0  127.65    5.33
   0   8   0  131.14    5.45
   0   8   0  131.60    5.30
   0  -9   0    0.07    0.27
   0  -9   0    0.04    0.31
   0   9   0    0.01    0.24
   0   9   0    0.09    0.29
   0   9   0    0.04    0.21
   0 -10   0   93.77    4.17
   0 -10   0   89.75    4.13
   0  10   0   94.35    4.14
   0  10   0   91.60    3.94
   0  10   0   93.44    4.00
   0 -11   0    0.00    0.32
   0 -11   0   -0.30    0.28
   0  11   0    0.12    0.23
   0  11   0    0.13    0.36
   0  11   0    0.11    0.28
   0 -12   0   21.97    1.54
   0 -12   0   27.19    1.63
   0  12   0   22.38    1.40
   0  12   0   25.20    1.59
   0  12   0   24.43    1.38
   0 -13   0   -0.14    0.48
   0 -13   0   -0.52    0.43
   0  13   0    0.54    0.32
   0  13   0    0.20    0.47
   0  13   0    0.20    0.34
   0 -14   0   87.09    4.05
   0 -14   0   81.46    3.98
   0  14   0   80.90    3.65
   0  14   0   77.78    3.94
   0  14   0   79.51    3.71
   0 -15   0   -1.09    0.45
   0 -15   0   -0.45    0.37
   0  15   0   -0.09    0.41
   0  15   0    0.55    0.43
   0 -16   0    3.71    0.93
   0 -16   0    4.38    0.93
   0  16   0    4.38    0.92
   0 -17   0   -0.15    0.52
   0 -17   0    0.07    0.55
   0  17   0   -0.65    0.41
   0 -18   0   21.30    2.09
   0 -18   0   21.87    1.88
   0  18   0   23.35    1.86
   0 -19   0    0.09    0.71
   0 -19   0   -0.98    0.48
   0  19   0    0.85    0.62
   0 -20   0   -0.69    0.59
   0 -20   0   -0.05    0.68
   0  20   0    0.06    0.61
   0 -21   0   -0.15    0.83
   0 -21   0    1.16    0.87
   0  21   0    0.24    0.67
  -1  21   0    0.88    0.78
   1 -21   0   -1.93    0.67
   1 -21   0   -0.25    0.90
  -1  20   0    0.60    0.70
   1 -20   0   -0.83    0.65
   1 -20   0   -0.49    0.59
  -1  19   0    0.05    0.67
   1 -19   0    0.86    0.68
   1 -19   0    0.46    0.77
  -1  18   0   -0.29    0.52
   1 -18   0   -0.37    0.60
   1 -18   0   -0.32    0.56
  -1  17   0   -0.22    0.45
   1 -17   0    0.70    0.64
   1 -17   0   -0.03    0.61
  -1  16   0    0.54    0.54
   1 -16   0   -0.20    0.48
   1 -16   0   -0.03    0.58
  -1  15   0   -0.15    0.47
  -1  15   0   -0.05    0.38
   1 -15   0   -0.60    0.46
   1 -15   0    0.09    0.48
  -1  14   0    0.38    0.37
  -1  14   0    0.03    0.43
   1 -14   0    0.10    0.50
   1 -14   0   -0.21    0.45
  -1  13   0    0.17    0.28
  -1  13   0    0.07    0.34
  -1  13   0    0.00    0.38
   1 -13   0   -0.16    0.35
   1 -13   0    0.16    0.43
  -1  12   0    0.06    0.31
  -1  12   0   -0.24    0.36
  -1  12   0   -0.14    0.22
   1 -12   0   -0.34    0.39
   1 -12   0   -0.04    0.39
  -1  11   0   -0.13    0.21
  -1  11   0   -0.34    0.25
  -1  11   0    0.06    0.32
   1 -11   0   -0.11    0.31
   1 -11   0   -0.36    0.29
  -1  10   0   -0.32    0.27
  -1  10   0   -0.20    0.19
  -1  10   0    0.01    0.26
   1 -10   0   -0.21    0.32
   1 -10   0    0.18    0.32
  -1   9   0   -0.10    0.22
  -1   9   0   -0.05    0.19
  -1   9   0   -0.22    0.24
   1  -9   0   -0.49    0.23
   1  -9   0    0.22    0.29
  -1   8   0    0.19    0.20
  -1   8   0   -0.01    0.26
  -1   8   0    0.16    0.25
   1  -8   0   -0.06    0.24
   1  -8   0   -0.13    0.29
  -1   7   0   -0.11    0.15
  -1   7   0    0.05    0.23
  -1   7   0    0.12    0.22
   1  -7   0   -0.13    0.22
   1  -7   0    0.02    0.23
  -1   6   0    0.08    0.18
  -1   6   0   -0.05    0.20
  -1   6   0    0.16    0.15
   1  -6   0    0.12    0.22
   1  -6   0    0.03    0.21
  -1   5   0   -0.30    0.15
  -1   5   0   -0.16    0.14
  -1   5   0   -0.19    0.18
   1  -5   0   -0.29    0.19
   1  -5   0   -0.01    0.20
  -1   4   0   -0.26    0.20
  -1   4   0   -0.40    0.15
  -1   4   0   -0.01    0.13
   1  -4   0   -0.56    0.16
   1  -4   0   -0.60    0.16
  -1   3   0   -0.05    0.10
  -1   3   0    0.05    0.17
  -1   3   0    0.20    0.17
   1  -3   0   -0.17    0.16
   1  -3   0   -0.08    0.15
  -1   2   0   -0.18    0.10
  -1   2   0   -0.09    0.06
  -1   2   0    0.09    0.06
  -1   2   0   -0.05    0.12
   1  -2   0    0.11    0.12
   1  -2   0   -0.08    0.10
   1  -2   0    0.00    0.06
  -1   1   0   -0.50    0.05
  -1   1   0   -0.52    0.06
  -1   1   0   -0.52    0.07
  -1   1   0   -0.52    0.08
   1  -1   0   -0.55    0.06
   1  -1   0   -0.43    0.08
   1  -1   0   -0.68    0.06
   1  -1   0   -0.41    0.06
  -1  -1   0   -0.51    0.04
  -1  -1   0   -0.44    0.07
  -1  -1   0   -0.46    0.07
  -1  -1   0   -0.48    0.05
   1   1   0   -0.52    0.07
   1   1   0   -0.47    0.05
   1   1   0   -0.56    0.07
  -1  -2   0   -0.01    0.10
  -1  -2   0   -0.12    0.12
  -1  -2   0   -0.02    0.08
   1   2   0   -0.11    0.07
   1   2   0    0.04    0.11
   1   2   0    0.06    0.11
  -1  -3   0   -0.25    0.14
  -1  -3   0    0.08    0.16
   1   3   0   -0.05    0.11
   1   3   0   -0.12    0.16
   1   3   0    0.00    0.13
  -1  -4   0   -0.42    0.17
  -1  -4   0   -0.51    0.17
   1   4   0   -0.07    0.15
   1   4   0   -0.39    0.16
   1   4   0   -0.27    0.16
  -1  -5   0   -0.13    0.20
  -1  -5   0   -0.13    0.18
   1   5   0   -0.19    0.14
   1   5   0   -0.14    0.17
   1   5   0   -0.12    0.21
  -1  -6   0    0.03    0.22
  -1  -6   0   -0.10    0.20
   1   6   0   -0.11    0.17
   1   6   0    0.12    0.23
   1   6   0   -0.14    0.15
  -1  -7   0    0.23    0.26
  -1  -7   0   -0.07    0.22
   1   7   0    0.03    0.19
   1   7   0    0.32    0.19
   1   7   0   -0.21    0.24
  -1  -8   0   -0.10    0.27
  -1  -8   0   -0.11    0.24
   1   8   0    0.07    0.21
   1   8   0   -0.16    0.26
   1   8   0   -0.20    0.19
  -1  -9   0    0.05    0.28
  -1  -9   0   -0.27    0.27
   1   9   0   -0.01    0.19
   1   9   0   -0.13    0.21
   1   9   0    0.00    0.27
  -1 -10   0   -0.28    0.28
  -1 -10   0    0.08    0.31
   1  10   0   -0.16    0.22
   1  10   0   -0.02    0.35
   1  10   0    0.08    0.24
  -1 -11   0    0.32    0.37
  -1 -11   0   -0.28    0.31
   1  11   0    0.28    0.40
   1  11   0   -0.03    0.25
   1  11   0    0.17    0.26
  -1 -12   0   -0.10    0.36
  -1 -12   0   -0.10    0.32
   1  12   0   -0.03    0.31
   1  12   0    0.52    0.30
   1  12   0    0.71    0.47
  -1 -13   0   -0.03    0.39
  -1 -13   0    0.19    0.44
   1  13   0    0.18    0.44
   1  13   0    0.05    0.34
   1  13   0    0.24    0.33
  -1 -14   0   -0.48    0.42
  -1 -14   0   -0.65    0.35
   1  14   0    0.50    0.51
   1  14   0    0.15    0.36
   1  14   0   -0.34    0.33
  -1 -15   0   -0.08    0.52
  -1 -15   0   -0.28    0.47
   1  15   0   -0.45    0.44
  -1 -16   0    0.34    0.59
  -1 -16   0   -0.49    0.48
   1  16   0   -0.22    0.48
  -1 -17   0    0.53    0.58
  -1 -17   0    0.22    0.64
   1  17   0    0.16    0.56
  -1 -18   0    0.25    0.73
  -1 -18   0    1.09    0.64
   1  18   0    0.46    0.56
  -1 -19   0   -0.35    0.70
  -1 -19   0   -0.20    0.62
   1  19   0    0.69    0.66
  -1 -20   0   -0.81    0.76
  -1 -20   0   -0.01    0.67
   1  20   0    1.39    0.75
  -1 -21   0    1.56    0.93
  -1 -21   0   -0.65    0.67
   1  21   0    0.41    0.61
  -2  21   0    0.19    0.68
   2 -21   0    2.39    1.02
  -2  20   0    2.41    0.83
   2 -20   0    0.65    0.72
   2 -20   0    1.09    0.80
  -2  19   0    0.66    0.62
   2 -19   0    0.77    0.77
   2 -19   0    0.63    0.65
  -2  18   0    0.34    0.50
   2 -18   0   -0.69    0.59
   2 -18   0    0.46    0.60
  -2  17   0   27.65    2.01
   2 -17   0   27.21    2.05
   2 -17   0   27.83    2.08
  -2  16   0   51.91    2.67
  -2  16   0   44.05    2.73
   2 -16   0   49.73    2.87
   2 -16   0   48.26    2.83
  -2  15   0   11.64    1.18
  -2  15   0   10.43    1.25
   2 -15   0   11.93    1.32
   2 -15   0   11.67    1.39
  -2  14   0   22.33    1.62
   2 -14   0   20.97    1.60
   2 -14   0   22.71    1.67
  -2  13   0  139.88    6.30
   2 -13   0  142.53    6.40
   2 -13   0  153.31    6.42
  -2  12   0    2.22    0.53
  -2  12   0    3.17    0.44
  -2  12   0    3.30    0.64
   2 -12   0    2.96    0.68
   2 -12   0    1.45    0.54
  -2  11   0   86.61    3.88
  -2  11   0   84.99    3.92
  -2  11   0   87.91    3.67
   2 -11   0   81.12    3.98
   2 -11   0   91.36    4.00
  -2  10   0  123.64    5.35
  -2  10   0  127.73    5.13
  -2  10   0  126.11    5.33
   2 -10   0  121.97    5.43
   2 -10   0  125.72    5.41
  -2   9   0  109.90    4.68
  -2   9   0  108.08    4.47
  -2   9   0  108.42    4.66
   2  -9   0  110.10    4.77
   2  -9   0  110.36    4.73
  -2   8   0  216.34    8.51
  -2   8   0  214.24    8.70
  -2   8   0  214.69    8.71
   2  -8   0  216.37    8.79
   2  -8   0  215.50    8.75
  -2   7   0   -0.08    0.14
  -2   7   0   -0.25    0.23
  -2   7   0    0.01    0.25
   2  -7   0    0.14    0.27
   2  -7   0    0.32    0.29
  -2   6   0   69.21    2.92
  -2   6   0   65.91    2.74
  -2   6   0   67.58    2.89
   2  -6   0   66.99    2.95
   2  -6   0   64.91    2.92
  -2   5   0  178.99    7.16
  -2   5   0  177.98    7.11
  -2   5   0  180.89    6.99
   2  -5   0  171.05    7.14
   2  -5   0  183.43    7.19
  -2   4   0   21.35    1.10
  -2   4   0   22.11    1.05
  -2   4   0   23.14    0.96
   2  -4   0   22.15    1.13
   2  -4   0   21.47    0.95
   2  -4   0   23.42    1.10
  -2   3   0   -0.02    0.09
  -2   3   0   -0.08    0.15
  -2   3   0   -0.19    0.17
   2  -3   0   -0.07    0.19
   2  -3   0   -0.04    0.17
   2  -3   0    0.09    0.09
  -2   2   0  407.10   15.86
  -2   2   0  413.32   15.96
  -2   2   0  412.35   15.88
   2  -2   0  407.55   15.90
   2  -2   0  403.80   15.96
   2  -2   0  420.04   15.94
  -2   1   0    0.36    0.06
  -2   1   0    0.36    0.08
  -2   1   0    0.31    0.11
  -2   1   0    0.45    0.13
   2  -1   0    0.16    0.12
   2  -1   0    0.33    0.06
   2  -1   0    0.35    0.08
  -2   0   0   77.23    3.09
  -2   0   0   77.98    3.02
  -2   0   0   78.05    3.08
   2   0   0   76.47    3.07
   2   0   0   80.53    3.09
   2   0   0   76.60    3.02
  -2  -1   0    0.30    0.11
  -2  -1   0    0.37    0.09
  -2  -1   0    0.38    0.12
   2   1   0    0.32    0.12
   2   1   0    0.33    0.10
   2   1   0    0.49    0.10
  -2  -2   0  416.65   16.00
  -2  -2   0  410.76   15.93
  -2  -2   0  407.40   15.91
  -2  -2   0  413.60   15.98
   2   2   0  411.35   15.98
   2   2   0  407.62   15.93
   2   2   0  415.21   15.99
  -2  -3   0    0.01    0.20
  -2  -3   0    0.09    0.12
  -2  -3   0   -0.19    0.18
   2   3   0    0.00    0.12
   2   3   0    0.12    0.18
   2   3   0   -0.02    0.19
  -2  -4   0   22.65    1.09
  -2  -4   0   22.69    1.11
   2   4   0   21.60    0.98
   2   4   0   21.16    1.07
   2   4   0   22.30    1.11
  -2  -5   0  174.81    7.04
  -2  -5   0  177.81    7.03
   2   5   0  177.96    7.00
   2   5   0  174.97    6.89
   2   5   0  169.77    7.04
  -2  -6   0   68.55    2.96
  -2  -6   0   64.66    2.93
   2   6   0   66.55    2.89
   2   6   0   69.56    2.80
   2   6   0   66.11    2.95
  -2  -7   0    0.11    0.25
  -2  -7   0   -0.12    0.25
   2   7   0   -0.08    0.16
   2   7   0   -0.03    0.27
   2   7   0    0.02    0.19
  -2  -8   0  211.07    8.61
  -2  -8   0  217.64    8.65
   2   8   0  210.79    8.43
   2   8   0  213.23    8.52
   2   8   0  206.00    8.62
  -2  -9   0  105.51    4.66
  -2  -9   0  106.40    4.68
   2   9   0  109.57    4.57
   2   9   0  105.07    4.46
   2   9   0  112.24    4.72
  -2 -10   0  123.60    5.39
  -2 -10   0  124.64    5.40
   2  10   0  123.93    5.25
   2  10   0  124.02    5.40
   2  10   0  126.84    5.18
  -2 -11   0   83.19    3.92
  -2 -11   0   86.79    3.93
   2  11   0   82.59    3.76
   2  11   0   84.31    3.68
   2  11   0   89.24    3.98
  -2 -12   0    3.25    0.62
  -2 -12   0    1.87    0.57
   2  12   0    3.03    0.49
   2  12   0    3.00    0.53
   2  12   0    1.99    0.57
  -2 -13   0  139.86    6.50
  -2 -13   0  150.65    6.52
   2  13   0  153.68    6.32
   2  13   0  150.78    6.55
  -2 -14   0   21.06    1.57
  -2 -14   0   20.79    1.58
   2  14   0   23.59    1.65
   2  14   0   20.78    1.39
  -2 -15   0   10.44    1.31
  -2 -15   0   13.02    1.37
   2  15   0   10.71    1.30
   2  15   0   11.52    1.14
  -2 -16   0   44.93    2.77
  -2 -16   0   49.53    2.85
   2  16   0   51.43    2.87
  -2 -17   0   27.61    2.13
  -2 -17   0   30.33    2.18
   2  17   0   34.26    2.27
  -2 -18   0    0.07    0.60
  -2 -18   0    1.19    0.72
   2  18   0    0.48    0.74
  -2 -19   0    0.54    0.83
  -2 -19   0    1.65    0.92
   2  19   0    0.40    0.68
  -2 -20   0    2.40    0.87
  -2 -20   0    0.02    0.71
   2  20   0    2.52    0.85
  -2 -21   0    0.25    0.79
   2  21   0    1.32    0.83
  -3  20   0    0.00    0.67
   3 -20   0    0.38    0.70
   3 -20   0   -1.30    0.61
  -3  19   0    0.25    0.63
   3 -19   0   -1.00    0.70
   3 -19   0   -0.39    0.65
  -3  18   0    0.91    0.69
   3 -18   0   -0.88    0.63
   3 -18   0   -0.93    0.56
  -3  17   0    0.57    0.54
   3 -17   0   -0.71    0.51
   3 -17   0   -0.62    0.50
  -3  16   0    0.60    0.47
  -3  16   0   -0.40    0.52
   3 -16   0   -0.14    0.51
   3 -16   0    0.03    0.56
  -3  15   0    0.22    0.43
  -3  15   0    0.23    0.42
   3 -15   0   -0.26    0.40
   3 -15   0   -1.00    0.54
  -3  14   0   -0.16    0.37
   3 -14   0    0.02    0.42
   3 -14   0    0.20    0.47
  -3  13   0   -0.62    0.32
  -3  13   0   -0.12    0.37
   3 -13   0   -0.35    0.37
   3 -13   0   -0.39    0.41
  -3  12   0    0.10    0.23
  -3  12   0   -0.03    0.34
  -3  12   0   -0.43    0.29
   3 -12   0    0.22    0.39
   3 -12   0   -0.07    0.45
  -3  11   0    0.18    0.32
  -3  11   0   -0.06    0.28
  -3  11   0    0.08    0.20
   3 -11   0    0.39    0.39
   3 -11   0   -0.18    0.33
  -3  10   0    0.09    0.27
  -3  10   0   -0.04    0.30
  -3  10   0   -0.07    0.16
   3 -10   0    0.23    0.33
   3 -10   0    0.06    0.32
  -3   9   0    0.11    0.26
  -3   9   0   -0.01    0.16
  -3   9   0    0.01    0.26
   3  -9   0    0.07    0.27
   3  -9   0    0.08    0.30
  -3   8   0    0.13    0.15
  -3   8   0    0.08    0.27
  -3   8   0   -0.04    0.23
   3  -8   0   -0.16    0.26
   3  -8   0    0.09    0.27
  -3   7   0   -0.01    0.13
  -3   7   0   -0.10    0.21
  -3   7   0   -0.07    0.23
   3  -7   0    0.03    0.24
   3  -7   0   -0.17    0.24
  -3   6   0   -0.20    0.11
  -3   6   0    0.15    0.22
  -3   6   0   -0.17    0.20
   3  -6   0   -0.20    0.23
   3  -6   0   -0.18    0.23
  -3   5   0   -0.02    0.19
  -3   5   0    0.02    0.19
  -3   5   0   -0.03    0.11
   3  -5   0    0.13    0.23
   3  -5   0   -0.12    0.10
   3  -5   0    0.00    0.20
  -3   4   0   -0.20    0.15
  -3   4   0   -0.07    0.19
   3  -4   0   -0.09    0.21
   3  -4   0   -0.05    0.09
   3  -4   0   -0.02    0.19
  -3   3   0    0.01    0.08
  -3   3   0    0.02    0.18
  -3   3   0    0.02    0.12
   3  -3   0    0.02    0.08
   3  -3   0   -0.02    0.16
   3  -3   0    0.24    0.21
  -3   2   0   -0.02    0.09
  -3   2   0   -0.18    0.16
  -3   2   0   -0.25    0.13
   3  -2   0    0.16    0.09
   3  -2   0    0.08    0.15
   3  -2   0    0.12    0.19
  -3   1   0    0.00    0.13
  -3   1   0    0.16    0.15
   3  -1   0    0.00    0.10
  -3   0   0   -0.34    0.12
  -3   0   0   -0.31    0.07
  -3   0   0   -0.22    0.14
  -3   0   0   -0.54    0.13
   3   0   0   -0.38    0.13
   3   0   0   -0.32    0.12
   3   0   0   -0.40    0.06
  -3  -1   0   -0.23    0.11
  -3  -1   0   -0.04    0.11
  -3  -1   0    0.11    0.13
   3   1   0    0.07    0.11
   3   1   0    0.19    0.16
  -3  -2   0   -0.06    0.16
  -3  -2   0   -0.02    0.16
  -3  -2   0   -0.07    0.11
   3   2   0    0.16    0.15
   3   2   0    0.16    0.17
  -3  -3   0   -0.17    0.17
  -3  -3   0    0.20    0.16
  -3  -3   0    0.09    0.12
   3   3   0   -0.28    0.16
   3   3   0    0.29    0.20
  -3  -4   0    0.15    0.13
  -3  -4   0    0.20    0.22
  -3  -4   0    0.23    0.23
   3   4   0   -0.16    0.18
   3   4   0    0.14    0.13
   3   4   0   -0.29    0.18
  -3  -5   0   -0.11    0.19
  -3  -5   0   -0.07    0.13
  -3  -5   0   -0.21    0.24
   3   5   0    0.03    0.22
   3   5   0    0.16    0.20
   3   5   0   -0.01    0.13
  -3  -6   0   -0.25    0.14
  -3  -6   0    0.07    0.22
  -3  -6   0   -0.16    0.22
   3   6   0   -0.17    0.14
   3   6   0   -0.26    0.23
   3   6   0    0.11    0.23
  -3  -7   0   -0.25    0.23
  -3  -7   0   -0.02    0.24
   3   7   0   -0.04    0.23
   3   7   0    0.20    0.18
   3   7   0   -0.19    0.23
  -3  -8   0    0.14    0.27
  -3  -8   0   -0.07    0.25
   3   8   0    0.22    0.29
   3   8   0    0.10    0.25
   3   8   0   -0.11    0.16
  -3  -9   0   -0.01    0.29
  -3  -9   0   -0.08    0.28
   3   9   0    0.13    0.28
   3   9   0    0.03    0.19
   3   9   0    0.00    0.30
  -3 -10   0   -0.01    0.33
  -3 -10   0   -0.15    0.33
   3  10   0   -0.36    0.19
   3  10   0   -0.07    0.30
   3  10   0   -0.11    0.22
  -3 -11   0    0.12    0.34
  -3 -11   0    0.24    0.39
   3  11   0   -0.58    0.27
   3  11   0   -0.04    0.25
   3  11   0    0.18    0.30
  -3 -12   0    0.19    0.39
  -3 -12   0    0.52    0.40
   3  12   0   -0.08    0.28
   3  12   0   -0.34    0.35
   3  12   0   -0.02    0.31
  -3 -13   0    0.79    0.41
  -3 -13   0   -0.29    0.36
   3  13   0    0.08    0.31
   3  13   0    0.20    0.33
   3  13   0    0.64    0.47
  -3 -14   0    0.16    0.48
  -3 -14   0    0.06    0.42
   3  14   0   -0.32    0.33
   3  14   0    0.23    0.42
  -3 -15   0   -0.17    0.46
  -3 -15   0   -0.57    0.39
   3  15   0    0.61    0.55
   3  15   0    0.06    0.44
  -3 -16   0    0.05    0.58
  -3 -16   0   -0.84    0.41
   3  16   0    0.09    0.53
   3  16   0   -0.61    0.45
  -3 -17   0   -0.09    0.55
  -3 -17   0    0.10    0.60
   3  17   0   -0.01    0.55
  -3 -18   0   -0.39    0.61
  -3 -18   0   -0.73    0.52
   3  18   0    0.48    0.66
  -3 -19   0    1.12    0.82
  -3 -19   0    0.82    0.81
   3  19   0   -0.20    0.60
  -3 -20   0   -0.44    0.61
  -3 -20   0   -0.32    0.80
   3  20   0    1.07    0.81
  -4  20   0    2.78    0.92
   4 -20   0    2.94    1.06
   4 -20   0    2.03    0.96
  -4  19   0    7.20    1.22
   4 -19   0    9.04    1.44
   4 -19   0    6.14    1.27
  -4  18   0    0.13    0.58
   4 -18   0    1.11    0.73
   4 -18   0    0.26    0.75
  -4  17   0   -0.12    0.46
  -4  17   0    0.22    0.57
   4 -17   0    0.09    0.62
   4 -17   0   -1.17    0.61
  -4  16   0    0.75    0.56
   4 -16   0   -0.61    0.53
   4 -16   0   -0.64    0.52
  -4  15   0   65.60    3.28
  -4  15   0   61.51    3.23
   4 -15   0   60.81    3.40
   4 -15   0   67.71    3.41
  -4  14   0   21.08    1.48
  -4  14   0   21.52    1.51
   4 -14   0   19.53    1.60
   4 -14   0   21.27    1.60
  -4  13   0    9.36    1.03
  -4  13   0   10.33    1.11
   4 -13   0    8.59    1.05
   4 -13   0   10.31    1.20
  -4  12   0  106.61    4.67
  -4  12   0  102.05    4.69
   4 -12   0  105.38    4.75
   4 -12   0  103.93    4.81
  -4  11   0   37.66    1.67
  -4  11   0   34.33    1.92
  -4  11   0   34.55    1.97
   4 -11   0   39.31    2.13
   4 -11   0   36.09    2.03
  -4  10   0    4.11    0.59
  -4  10   0    3.74    0.63
  -4  10   0    3.41    0.37
   4 -10   0    2.34    0.51
   4 -10   0    3.13    0.63
  -4   9   0    0.47    0.33
  -4   9   0   -0.08    0.22
  -4   9   0   -0.06    0.15
   4  -9   0    0.45    0.34
   4  -9   0   -0.22    0.26
  -4   8   0   15.91    0.98
  -4   8   0   14.13    1.05
  -4   8   0   17.07    0.81
   4  -8   0   16.59    1.12
   4  -8   0   16.87    1.09
  -4   7   0    6.48    0.71
  -4   7   0    7.27    0.43
  -4   7   0    7.22    0.59
   4  -7   0    7.26    0.76
   4  -7   0    5.74    0.64
  -4   6   0  208.95    8.55
  -4   6   0  213.03    8.24
  -4   6   0  205.88    8.40
   4  -6   0  217.51    8.24
   4  -6   0  211.02    8.51
   4  -6   0  211.58    8.57
  -4   5   0    5.17    0.45
  -4   5   0    3.68    0.47
   4  -5   0    3.93    0.47
   4  -5   0    4.55    0.28
   4  -5   0    4.43    0.54
  -4   4   0  361.59   14.24
  -4   4   0  357.54   14.07
   4  -4   0  361.47   13.99
   4  -4   0  355.95   14.19
   4  -4   0  373.12   14.27
  -4   3   0    0.21    0.12
  -4   3   0    0.44    0.23
  -4   3   0    0.28    0.20
   4  -3   0    0.10    0.21
   4  -3   0   -0.03    0.17
   4  -3   0    0.25    0.11
  -4   2   0    5.76    0.31
  -4   2   0    6.13    0.46
  -4   2   0    6.70    0.52
  -4   2   0    6.34    0.32
   4  -2   0    6.58    0.32
   4  -2   0    6.17    0.37
   4  -2   0    7.01    0.52
   4  -2   0    6.05    0.46
  -4   1   0  176.49    7.06
  -4   1   0  180.58    7.11
   4  -1   0  176.17    7.01
   4  -1   0  182.77    7.11
  -4   0   0   30.69    1.39
  -4   0   0   29.94    1.38
  -4   0   0   30.70    1.26
  -4   0   0   32.46    1.38
   4   0   0   31.09    1.26
   4   0   0   30.68    1.40
   4   0   0   32.17    1.37
  -4  -1   0  177.72    6.82
  -4  -1   0  171.17    6.78
  -4  -1   0  169.83    6.81
   4   1   0  170.32    6.73
   4   1   0  171.96    6.82
  -4  -2   0    5.71    0.45
  -4  -2   0    6.12    0.40
  -4  -2   0    5.72    0.46
   4   2   0    6.51    0.48
   4   2   0    5.50    0.43
  -4  -3   0    0.35    0.22
  -4  -3   0    0.18    0.14
  -4  -3   0    0.16    0.20
   4   3   0    0.07    0.18
   4   3   0    0.26    0.21
  -4  -4   0  349.98   13.81
  -4  -4   0  350.07   13.78
  -4  -4   0  354.27   13.64
   4   4   0  354.93   13.81
   4   4   0  345.85   13.78
  -4  -5   0    4.98    0.54
  -4  -5   0    4.49    0.51
  -4  -5   0    4.01    0.35
   4   5   0    4.64    0.52
   4   5   0    4.85    0.54
  -4  -6   0  202.90    8.49
  -4  -6   0  210.03    8.47
  -4  -6   0  214.67    8.28
   4   6   0  205.04    8.47
   4   6   0  214.11    8.51
   4   6   0  215.15    8.28
  -4  -7   0    7.36    0.51
  -4  -7   0    7.20    0.72
  -4  -7   0    6.28    0.70
   4   7   0    7.31    0.74
   4   7   0    6.71    0.49
   4   7   0    7.69    0.73
  -4  -8   0   17.05    0.91
  -4  -8   0   17.67    1.15
  -4  -8   0   17.50    1.11
   4   8   0   16.08    1.05
   4   8   0   17.57    1.14
   4   8   0   15.67    0.89
  -4  -9   0    0.08    0.27
  -4  -9   0    0.04    0.27
  -4  -9   0    0.09    0.20
   4   9   0   -0.10    0.28
   4   9   0    0.47    0.22
   4   9   0    0.37    0.33
  -4 -10   0    2.02    0.52
  -4 -10   0    3.79    0.64
  -4 -10   0    3.50    0.45
   4  10   0    2.87    0.42
   4  10   0    4.67    0.70
   4  10   0    3.31    0.56
  -4 -11   0   37.20    2.11
  -4 -11   0   38.10    2.10
  -4 -11   0   38.03    1.83
   4  11   0   35.51    1.99
   4  11   0   38.84    1.83
   4  11   0   38.98    2.15
  -4 -12   0  101.69    4.82
  -4 -12   0  107.83    4.49
  -4 -12   0  109.83    4.83
   4  12   0   98.20    4.80
   4  12   0  108.33    4.49
   4  12   0  107.98    4.70
  -4 -13   0    8.25    1.03
  -4 -13   0    9.33    1.14
   4  13   0    7.58    0.92
   4  13   0    7.02    1.01
  -4 -14   0   23.46    1.67
  -4 -14   0   22.51    1.65
   4  14   0   19.25    1.42
   4  14   0   21.42    1.63
  -4 -15   0   70.35    3.56
  -4 -15   0   60.95    3.37
   4  15   0   65.84    3.48
   4  15   0   65.86    3.28
  -4 -16   0    0.97    0.62
  -4 -16   0    1.44    0.65
   4  16   0    0.24    0.50
   4  16   0    0.81    0.57
  -4 -17   0    0.21    0.61
  -4 -17   0    0.39    0.74
   4  17   0    0.32    0.63
  -4 -18   0   -0.10    0.59
  -4 -18   0   -0.20    0.65
   4  18   0    1.00    0.66
  -4 -19   0    7.28    1.37
  -4 -19   0    7.62    1.29
   4  19   0    4.67    1.02
  -4 -20   0    1.37    0.82
  -4 -20   0    3.98    1.06
   4  20   0    0.90    0.70
  -5  20   0    0.77    0.62
   5 -20   0    1.79    1.02
   5 -20   0   -0.05    0.77
  -5  19   0    0.49    0.53
   5 -19   0    0.00    0.73
   5 -19   0    0.80    0.88
  -5  18   0    0.71    0.63
   5 -18   0   -1.48    0.47
   5 -18   0    0.39    0.71
  -5  17   0   -0.32    0.50
  -5  17   0   -2.05    0.45
   5 -17   0   -0.66    0.59
   5 -17   0   -0.24    0.58
  -5  16   0    1.22    0.53
  -5  16   0    0.12    0.53
   5 -16   0   -0.46    0.52
   5 -16   0   -0.47    0.48
  -5  15   0    0.00    0.45
  -5  15   0   -0.37    0.44
   5 -15   0   -0.75    0.44
   5 -15   0   -0.17    0.48
  -5  14   0    0.65    0.45
  -5  14   0    0.06    0.44
   5 -14   0    0.19    0.49
   5 -14   0    0.95    0.59
  -5  13   0   -0.39    0.36
  -5  13   0    0.43    0.45
   5 -13   0   -0.15    0.43
   5 -13   0   -0.70    0.40
  -5  12   0    0.25    0.37
  -5  12   0   -0.04    0.39
   5 -12   0   -0.03    0.43
   5 -12   0   -0.28    0.36
  -5  11   0    0.29    0.38
  -5  11   0   -0.09    0.33
   5 -11   0   -0.67    0.32
   5 -11   0    0.21    0.36
  -5  10   0   -0.06    0.28
  -5  10   0   -0.01    0.29
  -5  10   0   -0.08    0.14
   5 -10   0    0.27    0.36
   5 -10   0    0.57    0.36
  -5   9   0   -0.12    0.25
  -5   9   0   -0.03    0.14
  -5   9   0    0.30    0.33
   5  -9   0   -0.07    0.31
   5  -9   0   -0.04    0.31
  -5   8   0    0.14    0.22
  -5   8   0   -0.03    0.13
  -5   8   0   -0.20    0.26
   5  -8   0    0.24    0.30
   5  -8   0    0.05    0.26
  -5   7   0    0.01    0.11
  -5   7   0   -0.04    0.25
  -5   7   0   -0.10    0.20
   5  -7   0   -0.13    0.27
   5  -7   0    0.02    0.26
   5  -7   0   -0.01    0.12
  -5   6   0    0.12    0.25
  -5   6   0    0.00    0.19
   5  -6   0   -0.21    0.21
   5  -6   0    0.10    0.27
   5  -6   0   -0.09    0.10
  -5   5   0   -0.03    0.23
  -5   5   0    0.11    0.16
   5  -5   0   -0.11    0.23
   5  -5   0    0.03    0.11
   5  -5   0   -0.06    0.19
  -5   4   0    0.08    0.20
  -5   4   0    0.20    0.25
  -5   4   0    0.15    0.15
   5  -4   0   -0.20    0.20
   5  -4   0   -0.05    0.10
   5  -4   0    0.02    0.20
  -5   3   0   -0.10    0.10
  -5   3   0    0.19    0.22
  -5   3   0    0.15    0.20
   5  -3   0    0.11    0.12
   5  -3   0   -0.03    0.22
   5  -3   0   -0.09    0.18
  -5   2   0    0.03    0.06
  -5   2   0    0.13    0.21
  -5   2   0    0.16    0.19
  -5   2   0    0.04    0.06
   5  -2   0   -0.17    0.12
   5  -2   0    0.07    0.21
  -5   1   0    0.21    0.20
  -5   1   0   -0.03    0.05
  -5   1   0    0.04    0.16
   5  -1   0   -0.15    0.19
   5  -1   0   -0.02    0.15
   5  -1   0   -0.03    0.05
  -5   0   0   -0.22    0.15
  -5   0   0   -0.11    0.17
  -5   0   0   -0.21    0.17
   5   0   0   -0.03    0.09
   5   0   0    0.06    0.19
   5   0   0   -0.08    0.18
  -5  -1   0   -0.11    0.16
  -5  -1   0   -0.10    0.19
  -5  -1   0   -0.03    0.17
   5   1   0   -0.11    0.19
   5   1   0    0.13    0.14
  -5  -2   0    0.13    0.16
  -5  -2   0   -0.38    0.19
  -5  -2   0   -0.22    0.16
   5   2   0    0.01    0.19
   5   2   0    0.23    0.18
  -5  -3   0   -0.13    0.20
  -5  -3   0    0.08    0.19
  -5  -3   0   -0.01    0.13
   5   3   0    0.24    0.21
   5   3   0    0.10    0.23
  -5  -4   0    0.29    0.23
  -5  -4   0   -0.03    0.14
  -5  -4   0   -0.07    0.18
   5   4   0   -0.34    0.17
   5   4   0   -0.16    0.21
  -5  -5   0   -0.25    0.19
  -5  -5   0   -0.01    0.22
  -5  -5   0   -0.01    0.15
   5   5   0   -0.19    0.19
   5   5   0    0.06    0.26
  -5  -6   0   -0.42    0.20
  -5  -6   0   -0.03    0.14
  -5  -6   0    0.18    0.25
   5   6   0   -0.19    0.22
   5   6   0   -0.03    0.26
  -5  -7   0    0.13    0.28
  -5  -7   0    0.01    0.16
  -5  -7   0    0.07    0.24
   5   7   0   -0.20    0.29
   5   7   0   -0.15    0.22
  -5  -8   0    0.23    0.27
  -5  -8   0    0.03    0.28
  -5  -8   0    0.01    0.17
   5   8   0    0.11    0.29
   5   8   0   -0.16    0.26
  -5  -9   0   -0.33    0.25
  -5  -9   0    0.01    0.31
  -5  -9   0    0.28    0.20
   5   9   0    0.18    0.28
   5   9   0   -0.01    0.19
   5   9   0    0.21    0.34
  -5 -10   0    0.05    0.20
  -5 -10   0    0.35    0.36
  -5 -10   0   -0.03    0.31
   5  10   0    0.29    0.35
   5  10   0    0.04    0.20
   5  10   0   -0.01    0.34
  -5 -11   0    0.00    0.35
  -5 -11   0    0.20    0.24
  -5 -11   0    0.01    0.36
   5  11   0   -0.82    0.25
   5  11   0    0.05    0.21
   5  11   0   -0.15    0.37
  -5 -12   0    0.09    0.39
  -5 -12   0   -0.12    0.41
   5  12   0   -0.12    0.33
   5  12   0    0.20    0.45
  -5 -13   0    0.43    0.52
  -5 -13   0    0.08    0.46
   5  13   0    0.12    0.39
   5  13   0   -0.19    0.40
  -5 -14   0    0.05    0.47
  -5 -14   0   -0.19    0.41
   5  14   0    0.06    0.44
   5  14   0   -0.70    0.44
  -5 -15   0   -0.53    0.52
  -5 -15   0    0.41    0.59
   5  15   0   -0.17    0.49
   5  15   0    0.11    0.51
  -5 -16   0    0.22    0.57
  -5 -16   0    0.05    0.63
   5  16   0   -0.53    0.38
   5  16   0    0.63    0.54
  -5 -17   0   -0.47    0.61
  -5 -17   0   -0.08    0.60
   5  17   0    0.31    0.63
   5  17   0   -0.47    0.51
  -5 -18   0   -0.15    0.64
  -5 -18   0    0.06    0.58
   5  18   0    0.57    0.65
  -5 -19   0    0.85    0.67
  -5 -19   0   -0.19    0.66
   5  19   0   -0.41    0.54
  -5 -20   0    0.89    0.83
  -5 -20   0    0.77    0.77
   5  20   0    0.22    0.59
   6 -20   0    1.98    0.96
   6 -20   0    1.87    1.19
  -6  19   0    0.97    0.71
   6 -19   0   -0.91    0.68
   6 -19   0   -0.46    0.70
  -6  18   0    6.58    1.03
   6 -18   0    3.80    1.04
   6 -18   0    5.29    1.14
  -6  17   0   -0.03    0.48
   6 -17   0   -0.07    0.62
   6 -17   0   -0.36    0.46
  -6  16   0    4.96    0.87
  -6  16   0    3.05    0.79
   6 -16   0    2.07    0.76
   6 -16   0    3.05    0.91
  -6  15   0    0.46    0.47
  -6  15   0    0.59    0.54
   6 -15   0    1.08    0.65
   6 -15   0    0.25    0.55
  -6  14   0    7.25    0.91
  -6  14   0    8.81    1.11
   6 -14   0    5.18    1.02
   6 -14   0    6.69    1.00
  -6  13   0    1.17    0.53
  -6  13   0    1.20    0.50
   6 -13   0    1.99    0.61
   6 -13   0    1.72    0.63
  -6  12   0   86.91    4.13
  -6  12   0   83.88    3.97
   6 -12   0   90.99    4.27
   6 -12   0   91.24    4.16
  -6  11   0    5.55    0.71
  -6  11   0    4.49    0.78
   6 -11   0    4.15    0.73
   6 -11   0    6.38    0.87
  -6  10   0   34.24    1.75
  -6  10   0   33.72    1.91
   6 -10   0   32.18    1.85
   6 -10   0   32.30    1.94
  -6   9   0    4.51    0.58
  -6   9   0    4.16    0.32
  -6   9   0    5.78    0.76
   6  -9   0    3.27    0.64
   6  -9   0    3.59    0.62
  -6   8   0   52.25    2.61
  -6   8   0   53.23    2.16
  -6   8   0   54.06    2.39
   6  -8   0   53.46    2.63
   6  -8   0   52.57    2.16
   6  -8   0   51.59    2.54
  -6   7   0   21.94    1.12
  -6   7   0   21.88    1.33
   6  -7   0   21.92    1.33
   6  -7   0   20.91    1.25
   6  -7   0   20.47    0.93
  -6   6   0    0.93    0.25
  -6   6   0    0.87    0.35
   6  -6   0    0.97    0.37
   6  -6   0    1.11    0.17
   6  -6   0    0.40    0.30
  -6   5   0   32.20    1.63
  -6   5   0   29.82    1.36
   6  -5   0   30.49    1.54
   6  -5   0   29.35    1.60
   6  -5   0   30.86    1.30
  -6   4   0   29.51    1.55
  -6   4   0   29.11    1.27
  -6   4   0   28.35    1.47
   6  -4   0   30.68    1.28
   6  -4   0   29.79    1.48
   6  -4   0   30.24    1.55
  -6   3   0   46.26    2.20
  -6   3   0   47.23    2.13
  -6   3   0   48.40    1.91
   6  -3   0   47.85    1.99
   6  -3   0   47.96    2.21
   6  -3   0   47.62    2.14
  -6   2   0    2.02    0.38
  -6   2   0    2.70    0.37
   6  -2   0    3.30    0.33
   6  -2   0    3.49    0.45
  -6   1   0    2.04    0.34
  -6   1   0    2.16    0.34
  -6   1   0    2.17    0.15
   6  -1   0    2.15    0.38
   6  -1   0    1.72    0.28
   6  -1   0    2.40    0.14
  -6   0   0  288.78   11.63
  -6   0   0  298.73   11.63
  -6   0   0  296.21   11.66
   6   0   0  298.76   11.67
   6   0   0  292.58   11.44
   6   0   0  297.35   11.60
  -6  -1   0    2.20    0.35
  -6  -1   0    2.20    0.35
  -6  -1   0    2.27    0.33
   6   1   0    2.07    0.25
   6   1   0    2.56    0.38
   6   1   0    2.27    0.35
  -6  -2   0    3.46    0.44
  -6  -2   0    3.43    0.37
  -6  -2   0    3.31    0.41
   6   2   0    4.39    0.48
   6   2   0    3.42    0.36
  -6  -3   0   47.95    2.13
  -6  -3   0   44.91    2.08
  -6  -3   0   45.30    1.98
   6   3   0   47.12    2.04
   6   3   0   45.49    2.11
  -6  -4   0   29.08    1.48
  -6  -4   0   30.33    1.53
  -6  -4   0   29.29    1.34
   6   4   0   31.67    1.47
   6   4   0   27.45    1.49
  -6  -5   0   30.13    1.58
  -6  -5   0   31.14    1.39
  -6  -5   0   31.28    1.57
   6   5   0   30.01    1.58
   6   5   0   29.88    1.55
  -6  -6   0    0.62    0.29
  -6  -6   0    0.48    0.31
  -6  -6   0    0.85    0.21
   6   6   0    0.85    0.34
   6   6   0    1.37    0.39
  -6  -7   0   21.29    1.31
  -6  -7   0   20.68    1.04
  -6  -7   0   21.33    1.27
   6   7   0   22.00    1.32
   6   7   0   22.27    1.31
  -6  -8   0   53.97    2.29
  -6  -8   0   51.88    2.54
  -6  -8   0   51.98    2.58
   6   8   0   53.59    2.57
   6   8   0   52.36    2.58
  -6  -9   0    3.03    0.55
  -6  -9   0    3.28    0.40
  -6  -9   0    2.25    0.54
   6   9   0    4.76    0.72
   6   9   0    2.54    0.53
  -6 -10   0   34.96    1.61
  -6 -10   0   35.90    1.97
  -6 -10   0   32.12    1.86
   6  10   0   33.18    1.93
   6  10   0   32.50    1.88
  -6 -11   0    6.94    0.92
  -6 -11   0    6.28    0.88
  -6 -11   0    7.17    0.64
   6  11   0    4.79    0.81
   6  11   0    4.68    0.76
  -6 -12   0   90.77    4.23
  -6 -12   0   90.01    4.15
   6  12   0   86.53    4.10
   6  12   0   85.34    4.18
  -6 -13   0    1.27    0.52
  -6 -13   0    1.74    0.65
   6  13   0    0.77    0.54
   6  13   0    1.99    0.54
  -6 -14   0    5.88    0.94
  -6 -14   0    6.09    1.01
   6  14   0    8.23    1.05
   6  14   0    6.06    1.01
  -6 -15   0   -0.43    0.50
  -6 -15   0    0.86    0.55
   6  15   0    0.48    0.57
   6  15   0    0.36    0.49
  -6 -16   0    4.26    0.90
  -6 -16   0    3.19    0.87
   6  16   0    3.66    0.89
   6  16   0    4.61    0.89
  -6 -17   0    0.15    0.58
  -6 -17   0   -1.20    0.49
   6  17   0    0.64    0.67
   6  17   0    0.18    0.58
  -6 -18   0    6.21    1.13
  -6 -18   0    4.03    1.11
   6  18   0    6.69    1.20
  -6 -19   0   -0.56    0.53
  -6 -19   0    0.61    0.85
   6  19   0    0.28    0.65
  -6 -20   0    3.46    1.04
  -6 -20   0    2.01    0.84
   6  20   0    2.42    0.87
   7 -20   0   -0.09    0.71
   7 -20   0   -0.56    0.83
   7 -19   0   -0.71    0.64
   7 -19   0    0.22    0.64
   7 -18   0    0.13    0.71
   7 -18   0    0.16    0.74
  -7  17   0    0.34    0.58
  -7  17   0   -0.34    0.50
   7 -17   0    0.25    0.58
   7 -17   0   -0.27    0.61
  -7  16   0    1.57    0.65
  -7  16   0    0.28    0.40
   7 -16   0    1.03    0.69
   7 -16   0    0.10    0.53
  -7  15   0   -0.62    0.45
  -7  15   0    0.20    0.46
   7 -15   0   -1.46    0.43
   7 -15   0   -0.99    0.43
  -7  14   0    0.22    0.46
  -7  14   0    0.02    0.43
   7 -14   0    0.21    0.56
   7 -14   0    0.05    0.43
  -7  13   0   -0.80    0.39
  -7  13   0   -0.49    0.29
   7 -13   0   -0.38    0.38
   7 -13   0    0.15    0.50
  -7  12   0   -1.02    0.24
  -7  12   0   -0.52    0.28
   7 -12   0    0.30    0.43
   7 -12   0    0.04    0.42
  -7  11   0    0.25    0.34
  -7  11   0    0.11    0.32
   7 -11   0    0.08    0.41
   7 -11   0   -0.28    0.27
  -7  10   0    0.03    0.27
  -7  10   0    0.26    0.35
   7 -10   0   -0.18    0.35
   7 -10   0   -0.26    0.36
  -7   9   0    0.06    0.25
  -7   9   0    0.16    0.31
  -7   9   0    0.00    0.12
   7  -9   0   -0.26    0.30
   7  -9   0   -0.23    0.31
  -7   8   0    0.10    0.12
  -7   8   0   -0.02    0.23
  -7   8   0   -0.31    0.26
   7  -8   0    0.15    0.33
   7  -8   0    0.12    0.32
   7  -8   0    0.07    0.12
  -7   7   0   -0.16    0.23
  -7   7   0   -0.10    0.19
   7  -7   0    0.04    0.31
   7  -7   0    0.04    0.11
   7  -7   0   -0.20    0.25
  -7   6   0    0.22    0.18
   7  -6   0    0.03    0.23
   7  -6   0    0.08    0.22
   7  -6   0    0.08    0.13
  -7   5   0    0.16    0.14
  -7   5   0    0.11    0.25
  -7   5   0   -0.53    0.22
   7  -5   0   -0.01    0.13
   7  -5   0   -0.14    0.25
   7  -5   0    0.09    0.25
  -7   4   0   -0.17    0.21
  -7   4   0   -0.01    0.12
  -7   4   0    0.07    0.25
   7  -4   0    0.02    0.14
   7  -4   0   -0.24    0.19
   7  -4   0   -0.23    0.22
  -7   3   0   -0.02    0.07
  -7   3   0    0.07    0.07
  -7   3   0   -0.03    0.22
  -7   3   0    0.23    0.24
   7  -3   0   -0.04    0.20
   7  -3   0   -0.24    0.21
   7  -3   0    0.17    0.15
  -7   2   0    0.13    0.24
  -7   2   0   -0.28    0.20
   7  -2   0    0.10    0.17
   7  -2   0   -0.03    0.24
  -7   1   0   -0.05    0.07
  -7   1   0   -0.11    0.23
  -7   1   0   -0.15    0.20
   7  -1   0   -0.10    0.16
   7  -1   0   -0.04    0.06
   7  -1   0   -0.06    0.23
  -7   0   0   -0.01    0.20
  -7   0   0   -0.02    0.24
  -7   0   0   -0.07    0.19
   7   0   0    0.02    0.10
   7   0   0   -0.11    0.20
   7   0   0   -0.11    0.17
  -7  -1   0   -0.20    0.19
  -7  -1   0   -0.19    0.20
  -7  -1   0   -0.35    0.17
   7   1   0   -0.07    0.21
   7   1   0   -0.14    0.12
   7   1   0    0.05    0.22
  -7  -2   0   -0.03    0.22
  -7  -2   0   -0.07    0.18
  -7  -2   0   -0.13    0.21
   7   2   0   -0.18    0.16
   7   2   0   -0.23    0.21
  -7  -3   0    0.08    0.18
  -7  -3   0   -0.06    0.23
  -7  -3   0    0.10    0.21
   7   3   0   -0.17    0.21
   7   3   0    0.12    0.21
  -7  -4   0   -0.11    0.17
  -7  -4   0   -0.11    0.24
  -7  -4   0   -0.27    0.21
   7   4   0    0.00    0.21
   7   4   0   -0.16    0.23
  -7  -5   0    0.23    0.27
  -7  -5   0   -0.14    0.21
  -7  -5   0    0.34    0.19
   7   5   0   -0.07    0.24
   7   5   0    0.07    0.23
  -7  -6   0   -0.28    0.24
  -7  -6   0    0.08    0.26
  -7  -6   0    0.01    0.16
   7   6   0    0.01    0.25
   7   6   0    0.08    0.27
  -7  -7   0    0.08    0.16
  -7  -7   0    0.25    0.34
  -7  -7   0   -0.07    0.27
   7   7   0    0.02    0.29
   7   7   0    0.10    0.27
  -7  -8   0    0.16    0.27
  -7  -8   0   -0.01    0.18
  -7  -8   0    0.19    0.32
   7   8   0   -0.05    0.33
   7   8   0    0.20    0.31
  -7  -9   0    0.01    0.34
  -7  -9   0    0.08    0.20
  -7  -9   0   -0.12    0.27
   7   9   0   -0.02    0.30
   7   9   0   -0.14    0.32
  -7 -10   0    0.27    0.36
  -7 -10   0   -0.13    0.30
  -7 -10   0    0.14    0.20
   7  10   0    0.03    0.40
   7  10   0   -0.04    0.31
  -7 -11   0    0.25    0.37
  -7 -11   0   -0.16    0.31
   7  11   0    0.06    0.42
   7  11   0    0.19    0.40
  -7 -12   0    0.16    0.42
  -7 -12   0   -0.47    0.31
   7  12   0    0.36    0.39
   7  12   0    0.25    0.48
  -7 -13   0   -0.31    0.40
  -7 -13   0    0.13    0.47
   7  13   0    0.23    0.48
   7  13   0    0.13    0.42
  -7 -14   0   -0.42    0.46
  -7 -14   0    0.19    0.50
   7  14   0   -0.13    0.48
   7  14   0    0.99    0.56
  -7 -15   0    0.11    0.49
  -7 -15   0   -0.07    0.54
   7  15   0    0.26    0.52
   7  15   0   -0.24    0.43
  -7 -16   0   -0.39    0.53
  -7 -16   0   -0.17    0.53
   7  16   0   -0.21    0.49
   7  16   0    0.76    0.56
  -7 -17   0    0.15    0.61
  -7 -17   0   -0.45    0.64
   7  17   0   -0.01    0.65
   7  17   0   -0.02    0.57
  -7 -18   0   -0.03    0.61
  -7 -18   0   -1.24    0.54
   7  18   0    0.40    0.63
   7  18   0    0.44    0.60
  -7 -19   0   -0.53    0.63
  -7 -19   0   -1.41    0.68
   7  19   0    0.19    0.65
  -7 -20   0   -0.72    0.67
   7  20   0    0.40    0.67
  -8  19   0   -2.00    0.57
   8 -19   0    2.74    1.00
   8 -19   0    0.63    0.86
  -8  18   0    3.26    0.89
   8 -18   0    1.92    0.80
   8 -18   0    2.65    0.94
  -8  17   0    0.56    0.62
   8 -17   0    0.53    0.65
   8 -17   0    1.47    0.75
  -8  16   0    1.97    0.78
   8 -16   0    2.88    0.91
   8 -16   0    1.84    0.74
  -8  15   0    3.01    0.66
  -8  15   0    4.26    0.91
   8 -15   0    2.13    0.76
   8 -15   0    4.78    1.01
  -8  14   0   27.99    1.76
  -8  14   0   29.65    2.04
   8 -14   0   32.07    2.05
   8 -14   0   27.78    2.06
  -8  13   0   34.84    2.13
  -8  13   0   30.49    1.80
   8 -13   0   32.28    2.13
   8 -13   0   30.55    2.04
  -8  12   0   15.29    1.44
  -8  12   0   11.96    0.99
   8 -12   0   12.93    1.30
   8 -12   0   14.13    1.49
  -8  11   0   14.37    1.00
  -8  11   0   11.74    1.26
   8 -11   0   14.87    1.19
   8 -11   0   15.43    1.48
  -8  10   0   17.09    1.30
  -8  10   0   14.66    1.01
   8 -10   0   17.10    1.23
   8 -10   0   15.36    1.28
  -8   9   0    8.74    0.69
  -8   9   0    8.96    1.03
   8  -9   0    9.85    0.99
   8  -9   0    7.95    0.97
  -8   8   0  125.08    5.06
  -8   8   0  119.99    5.41
   8  -8   0  121.49    5.31
   8  -8   0  127.39    4.86
   8  -8   0  119.48    5.41
  -8   7   0   26.78    1.26
  -8   7   0   24.28    1.55
   8  -7   0   25.89    1.49
   8  -7   0   25.19    1.13
   8  -7   0   26.47    1.58
  -8   6   0   12.53    0.99
  -8   6   0   12.88    0.70
   8  -6   0   13.59    0.94
   8  -6   0   10.74    0.94
   8  -6   0   12.78    0.66
  -8   5   0    0.01    0.13
  -8   5   0    0.04    0.24
  -8   5   0   -0.46    0.21
   8  -5   0    0.08    0.15
   8  -5   0   -0.11    0.25
   8  -5   0    0.33    0.32
  -8   4   0  157.99    6.76
  -8   4   0  163.08    6.33
  -8   4   0  162.90    6.67
   8  -4   0  161.97    6.77
   8  -4   0  160.72    6.45
   8  -4   0  168.44    6.69
  -8   3   0    2.70    0.49
  -8   3   0    2.38    0.41
   8  -3   0    2.95    0.35
   8  -3   0    2.44    0.47
  -8   2   0   99.94    4.25
  -8   2   0   98.93    4.16
   8  -2   0   96.48    4.05
   8  -2   0   99.95    4.25
  -8   1   0   11.89    0.75
  -8   1   0    9.97    0.45
  -8   1   0   10.06    0.75
   8  -1   0    9.89    0.45
   8  -1   0    9.78    0.67
   8  -1   0    9.28    0.78
  -8   0   0    6.44    0.64
  -8   0   0    5.53    0.61
  -8   0   0    5.46    0.62
   8   0   0    5.83    0.63
   8   0   0    6.86    0.62
   8   0   0    5.41    0.35
  -8  -1   0   10.70    0.74
  -8  -1   0    9.75    0.73
   8   1   0   10.58    0.75
   8   1   0    9.75    0.56
   8   1   0    9.85    0.76
  -8  -2   0   98.30    4.21
  -8  -2   0   97.36    4.20
  -8  -2   0  100.13    4.14
   8   2   0   99.40    4.05
   8   2   0  101.06    4.22
  -8  -3   0    2.85    0.47
  -8  -3   0    2.60    0.39
  -8  -3   0    3.85    0.54
   8   3   0    2.95    0.40
   8   3   0    2.53    0.47
  -8  -4   0  162.94    6.60
  -8  -4   0  156.54    6.55
  -8  -4   0  156.58    6.40
   8   4   0  157.33    6.59
   8   4   0  163.12    6.48
  -8  -5   0    0.17    0.30
  -8  -5   0   -0.14    0.23
  -8  -5   0    0.09    0.18
   8   5   0    0.09    0.28
   8   5   0   -0.19    0.22
  -8  -6   0   11.45    0.88
  -8  -6   0   12.67    0.95
  -8  -6   0   12.25    0.73
   8   6   0   11.54    0.93
   8   6   0   12.38    0.90
  -8  -7   0   25.93    1.56
  -8  -7   0   26.47    1.53
  -8  -7   0   27.20    1.30
   8   7   0   27.25    1.55
   8   7   0   26.97    1.59
  -8  -8   0  124.97    5.24
  -8  -8   0  117.54    5.27
  -8  -8   0  118.69    4.90
   8   8   0  118.93    5.23
   8   8   0  123.39    5.29
  -8  -9   0    6.88    0.85
  -8  -9   0    8.51    0.60
  -8  -9   0    7.67    0.91
   8   9   0    7.49    0.91
   8   9   0    9.89    1.01
  -8 -10   0   15.04    1.14
  -8 -10   0   14.41    1.21
   8  10   0   15.23    1.20
   8  10   0   14.48    1.18
  -8 -11   0   13.03    1.15
  -8 -11   0   11.58    1.24
   8  11   0   14.92    1.36
   8  11   0   16.53    1.50
  -8 -12   0   13.21    1.37
  -8 -12   0   12.56    1.27
   8  12   0   13.45    1.36
   8  12   0   12.64    1.30
  -8 -13   0   30.70    1.98
  -8 -13   0   32.32    2.08
   8  13   0   28.43    1.98
   8  13   0   31.30    1.97
  -8 -14   0   25.93    1.93
  -8 -14   0   29.61    1.93
   8  14   0   27.03    1.95
   8  14   0   30.02    1.96
  -8 -15   0    3.85    0.85
  -8 -15   0    3.21    0.84
   8  15   0    3.68    0.90
   8  15   0    3.82    0.91
  -8 -16   0    2.82    0.85
  -8 -16   0    4.25    0.94
   8  16   0    5.18    1.03
   8  16   0    2.81    0.81
  -8 -17   0   -0.01    0.63
  -8 -17   0    0.01    0.68
   8  17   0    1.44    0.71
   8  17   0   -0.44    0.57
  -8 -18   0    1.85    0.82
  -8 -18   0    1.78    0.80
   8  18   0    3.78    0.88
   8  18   0    1.22    0.79
  -8 -19   0    2.88    0.84
  -8 -19   0    2.94    0.97
   8  19   0    3.81    1.11
   9 -19   0    0.13    1.03
   9 -19   0   -0.07    0.74
  -9  18   0   -0.76    0.55
   9 -18   0    0.66    0.73
   9 -18   0   -0.71    0.64
  -9  17   0    0.06    0.59
   9 -17   0   -0.81    0.58
   9 -17   0    0.12    0.71
  -9  16   0    0.23    0.58
   9 -16   0    0.17    0.67
   9 -16   0    0.61    0.58
  -9  15   0    0.10    0.49
   9 -15   0    0.15    0.53
   9 -15   0    1.02    0.75
  -9  14   0   -0.33    0.38
   9 -14   0    0.42    0.61
   9 -14   0   -0.13    0.53
  -9  13   0    0.82    0.69
  -9  13   0   -1.09    0.34
   9 -13   0    0.03    0.43
   9 -13   0    0.58    0.65
  -9  12   0    0.12    0.33
  -9  12   0    0.21    0.45
   9 -12   0    0.05    0.49
   9 -12   0    0.50    0.46
  -9  11   0    0.18    0.29
  -9  11   0    0.59    0.43
   9 -11   0    0.21    0.46
   9 -11   0    1.19    0.54
  -9  10   0   -0.28    0.23
  -9  10   0   -0.51    0.36
   9 -10   0   -0.27    0.36
   9 -10   0    0.11    0.40
  -9   9   0   -0.09    0.36
  -9   9   0    0.03    0.25
   9  -9   0   -0.12    0.38
   9  -9   0   -0.33    0.30
  -9   8   0   -0.26    0.18
  -9   8   0    1.02    0.42
   9  -8   0   -0.58    0.27
   9  -8   0   -0.03    0.31
   9  -8   0   -0.19    0.14
  -9   7   0    0.02    0.16
  -9   7   0    0.01    0.31
   9  -7   0   -0.01    0.30
   9  -7   0   -0.26    0.27
  -9   6   0    0.18    0.27
  -9   6   0   -0.22    0.26
  -9   6   0   -0.04    0.13
   9  -6   0    0.30    0.31
   9  -6   0   -0.18    0.22
   9  -6   0    0.08    0.15
  -9   5   0    0.07    0.27
  -9   5   0    0.15    0.11
  -9   5   0    0.10    0.27
   9  -5   0    0.37    0.32
   9  -5   0    0.00    0.26
   9  -5   0   -0.10    0.15
  -9   4   0   -0.16    0.22
  -9   4   0   -0.12    0.26
  -9   4   0   -0.03    0.06
   9  -4   0   -0.05    0.17
   9  -4   0    0.29    0.33
   9  -4   0   -0.02    0.22
  -9   3   0    0.11    0.27
  -9   3   0    0.25    0.26
   9  -3   0   -0.25    0.16
   9  -3   0   -0.11    0.27
  -9   2   0   -0.27    0.20
  -9   2   0    0.16    0.27
   9  -2   0    0.00    0.25
   9  -2   0   -0.14    0.18
  -9   1   0   -0.07    0.23
  -9   1   0   -0.01    0.08
  -9   1   0   -0.15    0.20
   9  -1   0   -0.10    0.26
   9  -1   0   -0.04    0.18
  -9   0   0    0.11    0.25
  -9   0   0   -0.06    0.24
  -9   0   0   -0.48    0.19
   9   0   0   -0.21    0.10
   9   0   0    0.10    0.26
   9   0   0    0.07    0.25
  -9  -1   0   -0.28    0.21
  -9  -1   0    0.04    0.25
  -9  -1   0   -0.27    0.20
   9   1   0    0.02    0.23
   9   1   0    0.31    0.25
   9   1   0   -0.12    0.12
  -9  -2   0    0.22    0.27
  -9  -2   0   -0.15    0.20
  -9  -2   0    0.38    0.29
   9   2   0    0.25    0.29
   9   2   0   -0.17    0.16
   9   2   0   -0.34    0.22
  -9  -3   0   -0.07    0.22
  -9  -3   0   -0.37    0.24
  -9  -3   0    0.21    0.24
   9   3   0    0.46    0.31
   9   3   0   -0.10    0.18
  -9  -4   0    0.07    0.20
  -9  -4   0   -0.08    0.24
  -9  -4   0   -0.21    0.22
   9   4   0    0.06    0.30
   9   4   0    0.14    0.24
  -9  -5   0   -0.12    0.26
  -9  -5   0    0.12    0.30
  -9  -5   0   -0.10    0.19
   9   5   0   -0.08    0.23
   9   5   0   -0.35    0.25
  -9  -6   0   -0.04    0.29
  -9  -6   0    0.11    0.26
  -9  -6   0    0.29    0.21
   9   6   0    0.08    0.26
   9   6   0   -0.13    0.27
  -9  -7   0    0.14    0.21
  -9  -7   0    0.55    0.35
  -9  -7   0   -0.24    0.29
   9   7   0    0.03    0.27
   9   7   0   -0.18    0.30
  -9  -8   0    0.09    0.30
  -9  -8   0    0.06    0.35
  -9  -8   0   -0.02    0.20
   9   8   0    0.34    0.35
   9   8   0   -0.19    0.33
  -9  -9   0   -0.40    0.37
  -9  -9   0    0.05    0.30
  -9  -9   0   -0.06    0.20
   9   9   0    0.00    0.38
   9   9   0    0.07    0.32
  -9 -10   0   -0.51    0.33
  -9 -10   0   -0.33    0.28
   9  10   0    0.15    0.39
   9  10   0   -0.26    0.37
  -9 -11   0   -0.14    0.41
  -9 -11   0    1.27    0.54
   9  11   0    0.24    0.41
   9  11   0   -0.01    0.43
  -9 -12   0    0.22    0.43
  -9 -12   0   -0.73    0.34
   9  12   0    0.21    0.48
   9  12   0   -0.03    0.47
  -9 -13   0   -0.25    0.41
  -9 -13   0    0.91    0.53
   9  13   0   -0.12    0.45
   9  13   0   -0.31    0.46
  -9 -14   0    1.33    0.54
  -9 -14   0    0.40    0.52
   9  14   0   -0.40    0.50
   9  14   0    0.83    0.60
  -9 -15   0    0.88    0.54
  -9 -15   0   -0.16    0.53
   9  15   0    0.39    0.57
   9  15   0   -0.40    0.60
  -9 -16   0   -0.47    0.54
  -9 -16   0   -0.96    0.49
   9  16   0   -0.83    0.38
   9  16   0    0.57    0.62
  -9 -17   0   -0.57    0.66
  -9 -17   0    1.11    0.69
   9  17   0    0.48    0.64
   9  17   0    0.03    0.56
  -9 -18   0   -0.78    0.57
  -9 -18   0   -0.60    0.54
   9  18   0   -0.31    0.69
   9  18   0   -0.14    0.64
  -9 -19   0    0.65    0.69
   9  19   0    0.00    0.70
   9  19   0    0.93    0.80
 -10  19   0    3.46    0.94
  10 -19   0    3.50    1.16
  10 -19   0    3.84    1.08
 -10  18   0    6.03    1.20
  10 -18   0    5.66    1.17
  10 -18   0    6.50    1.40
 -10  17   0    2.62    0.94
  10 -17   0    1.66    0.78
  10 -17   0    1.55    0.94
 -10  16   0    0.54    0.69
  10 -16   0    1.92    0.79
  10 -16   0    2.85    0.88
 -10  15   0    7.80    1.25
  10 -15   0    5.62    1.14
  10 -15   0   10.24    1.34
 -10  14   0    0.43    0.60
  10 -14   0    0.27    0.51
  10 -14   0    0.00    0.53
 -10  13   0   17.66    1.52
  10 -13   0   19.15    1.50
  10 -13   0   16.45    1.71
 -10  12   0    4.22    0.86
  10 -12   0    4.63    0.95
  10 -12   0    5.46    0.88
 -10  11   0    2.10    0.65
  10 -11   0    4.09    0.74
  10 -11   0    3.99    0.82
 -10  10   0    0.38    0.44
  10 -10   0    0.56    0.51
  10 -10   0    0.43    0.43
 -10   9   0    0.08    0.21
 -10   9   0    0.20    0.40
  10  -9   0   -0.41    0.31
  10  -9   0   -0.40    0.36
 -10   8   0    3.49    0.40
 -10   8   0    3.99    0.74
  10  -8   0    3.30    0.61
  10  -8   0    2.33    0.59
 -10   7   0    7.15    0.91
 -10   7   0    7.94    0.51
  10  -7   0    7.20    0.49
  10  -7   0    7.46    0.86
  10  -7   0    6.73    0.88
 -10   6   0    1.28    0.20
 -10   6   0    1.22    0.42
 -10   6   0    1.67    0.47
  10  -6   0    0.90    0.42
  10  -6   0    1.56    0.27
  10  -6   0    1.24    0.44
 -10   5   0   19.92    1.28
 -10   5   0   22.28    0.91
 -10   5   0   21.19    1.41
  10  -5   0   20.92    1.39
  10  -5   0   22.53    1.09
  10  -5   0   20.22    1.30
 -10   4   0   16.17    1.08
 -10   4   0   18.09    1.22
  10  -4   0   16.51    1.12
  10  -4   0   18.40    0.96
  10  -4   0   16.96    1.20
 -10   3   0  110.50    4.63
 -10   3   0  108.97    4.72
  10  -3   0  103.62    4.44
  10  -3   0  108.25    4.72
 -10   2   0    0.39    0.28
 -10   2   0    0.02    0.28
  10  -2   0    0.11    0.23
  10  -2   0   -0.03    0.27
 -10   1   0   27.50    1.25
 -10   1   0   28.03    1.52
 -10   1   0   27.65    1.56
  10  -1   0   27.85    1.15
  10  -1   0   30.67    1.48
  10  -1   0   28.58    1.59
 -10   0   0   63.97    2.97
 -10   0   0   64.06    2.94
 -10   0   0   65.02    2.93
  10   0   0   63.18    2.87
  10   0   0   68.19    3.02
  10   0   0   62.86    2.61
 -10  -1   0   25.88    1.47
 -10  -1   0   25.99    1.50
 -10  -1   0   25.52    1.45
  10   1   0   31.67    1.58
  10   1   0   28.96    1.26
  10   1   0   25.60    1.46
 -10  -2   0   -0.29    0.20
 -10  -2   0   -0.35    0.25
 -10  -2   0    0.11    0.25
  10   2   0   -0.02    0.27
  10   2   0    0.04    0.27
  10   2   0    0.04    0.17
 -10  -3   0  100.85    4.35
 -10  -3   0  105.62    4.50
 -10  -3   0  101.42    4.47
  10   3   0  102.90    4.50
  10   3   0  106.06    4.30
 -10  -4   0   17.73    1.03
 -10  -4   0   17.72    1.16
 -10  -4   0   15.61    1.12
  10   4   0   17.24    1.03
  10   4   0   18.68    1.22
 -10  -5   0   20.34    1.33
 -10  -5   0   21.70    1.16
 -10  -5   0   20.28    1.30
  10   5   0   21.63    1.25
  10   5   0   22.43    1.38
 -10  -6   0    1.46    0.33
 -10  -6   0    1.67    0.49
 -10  -6   0    0.65    0.34
  10   6   0    1.39    0.43
  10   6   0    1.23    0.45
 -10  -7   0    7.00    0.86
 -10  -7   0    6.56    0.83
 -10  -7   0    6.98    0.58
  10   7   0    7.52    0.82
  10   7   0    7.00    0.88
 -10  -8   0    2.84    0.58
 -10  -8   0    2.91    0.41
 -10  -8   0    2.73    0.60
  10   8   0    2.71    0.61
  10   8   0    2.12    0.56
 -10  -9   0    0.18    0.38
 -10  -9   0    0.28    0.38
  10   9   0   -0.41    0.35
  10   9   0    0.08    0.35
 -10 -10   0    0.80    0.43
 -10 -10   0   -0.04    0.42
  10  10   0    0.42    0.40
  10  10   0    0.70    0.49
 -10 -11   0    5.40    0.86
 -10 -11   0    4.18    0.75
  10  11   0    4.95    0.84
  10  11   0    3.55    0.76
 -10 -12   0    5.44    0.87
 -10 -12   0    5.26    0.92
  10  12   0    4.82    0.88
  10  12   0    6.30    0.96
 -10 -13   0   21.57    1.58
 -10 -13   0   18.59    1.58
  10  13   0   16.93    1.66
  10  13   0   17.75    1.74
 -10 -14   0    0.78    0.72
 -10 -14   0   -0.44    0.40
  10  14   0   -0.98    0.42
  10  14   0   -0.40    0.57
 -10 -15   0    9.38    1.33
 -10 -15   0    8.67    1.24
  10  15   0    8.53    1.30
  10  15   0    8.79    1.28
 -10 -16   0   -0.01    0.67
 -10 -16   0    1.53    0.68
  10  16   0    0.60    0.69
  10  16   0    1.46    0.71
 -10 -17   0    1.48    0.78
 -10 -17   0    4.00    0.96
  10  17   0    2.37    0.94
  10  17   0    3.08    0.90
 -10 -18   0    3.22    0.97
  10  18   0    3.43    0.95
  10  18   0    7.42    1.27
 -10 -19   0    1.82    0.99
  10  19   0    3.09    0.96
  10  19   0    3.15    1.11
 -11  18   0   -0.97    0.55
  11 -18   0    0.38    0.74
  11 -18   0   -0.32    0.80
 -11  17   0    0.92    0.75
  11 -17   0   -0.93    0.67
  11 -17   0   -1.59    0.47
 -11  16   0    0.02    0.63
  11 -16   0    0.69    0.79
  11 -16   0    0.12    0.62
 -11  15   0   -0.01    0.60
  11 -15   0    0.08    0.67
  11 -15   0   -0.40    0.52
 -11  14   0   -0.22    0.49
  11 -14   0   -0.20    0.52
  11 -14   0   -0.76    0.49
 -11  13   0   -0.05    0.52
  11 -13   0    0.08    0.50
  11 -13   0    1.19    0.65
 -11  12   0   -0.58    0.45
  11 -12   0   -0.48    0.45
  11 -12   0    2.10    0.71
 -11  11   0   -1.20    0.39
  11 -11   0   -0.18    0.39
  11 -11   0   -0.28    0.43
 -11  10   0    0.36    0.50
  11 -10   0   -0.88    0.39
  11 -10   0   -0.18    0.36
 -11   9   0    0.09    0.38
  11  -9   0    0.07    0.39
  11  -9   0    0.69    0.47
 -11   8   0    0.52    0.40
  11  -8   0    0.24    0.38
  11  -8   0   -0.08    0.36
 -11   7   0    0.21    0.38
  11  -7   0    0.05    0.18
  11  -7   0    0.08    0.33
  11  -7   0    0.09    0.35
 -11   6   0    0.03    0.32
 -11   6   0    0.22    0.37
  11  -6   0   -0.24    0.29
  11  -6   0    0.18    0.19
  11  -6   0    0.09    0.31
 -11   5   0    0.15    0.34
 -11   5   0   -0.19    0.28
  11  -5   0    0.39    0.32
  11  -5   0   -0.03    0.19
  11  -5   0    0.08    0.35
 -11   4   0   -0.07    0.31
 -11   4   0    0.22    0.31
  11  -4   0    0.05    0.33
  11  -4   0   -0.02    0.21
  11  -4   0    0.13    0.30
 -11   3   0   -0.16    0.26
 -11   3   0    0.01    0.31
  11  -3   0    0.06    0.31
  11  -3   0   -0.06    0.19
 -11   2   0    0.47    0.33
 -11   2   0   -0.05    0.27
  11  -2   0   -0.12    0.21
  11  -2   0    0.09    0.32
 -11   1   0   -0.23    0.28
 -11   1   0   -0.27    0.29
 -11   1   0   -0.15    0.14
  11  -1   0   -0.18    0.23
  11  -1   0   -0.03    0.08
  11  -1   0    0.23    0.31
 -11   0   0   -0.17    0.27
 -11   0   0   -0.13    0.25
 -11   0   0   -0.09    0.28
  11   0   0   -0.22    0.23
  11   0   0    0.02    0.13
  11   0   0   -0.06    0.32
 -11  -1   0    0.02    0.30
 -11  -1   0    0.03    0.27
 -11  -1   0   -0.22    0.28
  11   1   0    0.01    0.27
  11   1   0   -0.14    0.15
  11   1   0    0.03    0.28
 -11  -2   0    0.06    0.27
 -11  -2   0    0.07    0.30
 -11  -2   0   -0.06    0.24
  11   2   0    0.11    0.26
  11   2   0    0.20    0.20
  11   2   0    0.12    0.29
 -11  -3   0    0.06    0.28
 -11  -3   0    0.13    0.25
 -11  -3   0    0.07    0.30
  11   3   0   -0.12    0.20
  11   3   0    0.03    0.27
  11   3   0    0.34    0.34
 -11  -4   0   -0.28    0.25
 -11  -4   0   -0.09    0.22
 -11  -4   0   -0.04    0.30
  11   4   0   -0.06    0.21
  11   4   0   -0.16    0.31
 -11  -5   0    0.31    0.38
 -11  -5   0   -0.03    0.23
 -11  -5   0    0.27    0.32
  11   5   0   -0.23    0.31
  11   5   0   -0.07    0.22
 -11  -6   0   -0.06    0.28
 -11  -6   0    0.26    0.38
 -11  -6   0    0.16    0.27
  11   6   0    0.24    0.34
  11   6   0    0.08    0.27
 -11  -7   0    0.26    0.34
 -11  -7   0   -0.10    0.37
 -11  -7   0    0.18    0.24
  11   7   0   -0.18    0.29
  11   7   0    0.70    0.43
 -11  -8   0    0.36    0.40
 -11  -8   0   -0.04    0.42
 -11  -8   0    0.12    0.25
  11   8   0   -0.19    0.34
  11   8   0   -0.07    0.36
 -11  -9   0    0.02    0.37
 -11  -9   0   -0.04    0.38
  11   9   0   -0.25    0.38
  11   9   0    0.10    0.37
 -11 -10   0   -0.07    0.44
 -11 -10   0    0.30    0.46
  11  10   0    0.02    0.46
  11  10   0    0.29    0.42
 -11 -11   0    0.29    0.55
 -11 -11   0   -0.28    0.43
  11  11   0   -0.30    0.39
  11  11   0   -0.52    0.47
 -11 -12   0    0.44    0.53
 -11 -12   0    0.06    0.46
  11  12   0   -0.42    0.47
  11  12   0    0.06    0.44
 -11 -13   0   -0.54    0.47
 -11 -13   0   -0.19    0.49
  11  13   0   -0.41    0.47
  11  13   0   -1.24    0.35
 -11 -14   0    0.01    0.49
 -11 -14   0    0.57    0.63
  11  14   0    0.19    0.64
  11  14   0   -0.45    0.50
 -11 -15   0    0.24    0.50
 -11 -15   0    0.72    0.61
  11  15   0   -0.48    0.57
  11  15   0   -0.52    0.47
 -11 -16   0    0.28    0.69
 -11 -16   0    0.63    0.55
  11  16   0   -0.43    0.57
  11  16   0   -0.45    0.54
 -11 -17   0    0.20    0.70
 -11 -17   0    1.07    0.64
  11  17   0    1.50    0.70
  11  17   0   -0.31    0.64
 -11 -18   0   -0.70    0.75
  11  18   0   -0.15    0.74
  11  18   0    0.66    0.69
 -12  18   0   11.54    1.61
  12 -18   0   12.15    1.61
  12 -18   0    9.95    1.65
 -12  17   0    3.50    1.04
  12 -17   0    3.41    0.95
  12 -17   0    2.65    0.97
 -12  16   0   19.23    1.98
  12 -16   0   19.62    1.89
  12 -16   0   18.70    2.08
 -12  15   0    4.10    0.97
  12 -15   0    4.19    0.95
  12 -15   0    4.91    1.20
 -12  14   0   -1.09    0.48
  12 -14   0    1.22    0.74
  12 -14   0    1.70    0.81
 -12  13   0    6.65    1.14
  12 -13   0    7.83    1.09
  12 -13   0    5.62    1.11
 -12  12   0    0.56    0.55
  12 -12   0    1.20    0.66
  12 -12   0    1.09    0.59
 -12  11   0   14.15    1.58
  12 -11   0   12.00    1.42
  12 -11   0   14.27    1.43
 -12  10   0   32.01    2.10
  12 -10   0   31.07    2.06
  12 -10   0   30.01    1.95
 -12   9   0   22.83    1.69
  12  -9   0   23.13    1.70
  12  -9   0   23.38    1.58
 -12   8   0   12.80    1.37
  12  -8   0   15.15    1.23
  12  -8   0   16.01    1.33
 -12   7   0    6.33    0.93
 -12   7   0    8.39    0.95
  12  -7   0    7.06    0.97
  12  -7   0    8.69    1.01
 -12   6   0    0.55    0.47
 -12   6   0    0.28    0.35
  12  -6   0    0.28    0.36
  12  -6   0    0.81    0.26
  12  -6   0    0.69    0.45
 -12   5   0   62.88    3.03
 -12   5   0   60.64    3.15
  12  -5   0   62.36    3.04
  12  -5   0   63.07    2.75
  12  -5   0   66.50    3.19
 -12   4   0    0.07    0.31
 -12   4   0    0.39    0.35
  12  -4   0    0.18    0.24
  12  -4   0    0.31    0.36
  12  -4   0   -0.08    0.33
 -12   3   0   13.36    1.06
 -12   3   0   17.30    1.22
  12  -3   0   13.90    1.14
  12  -3   0   16.04    0.97
 -12   2   0   15.69    1.11
 -12   2   0   14.70    1.15
  12  -2   0   15.54    0.99
  12  -2   0   14.51    1.13
 -12   1   0    1.10    0.45
 -12   1   0    1.15    0.13
 -12   1   0    1.07    0.39
  12  -1   0    0.65    0.32
  12  -1   0    0.74    0.39
  12  -1   0    1.02    0.12
 -12   0   0  143.11    6.16
 -12   0   0  145.52    6.19
 -12   0   0  148.06    6.24
  12   0   0  145.18    5.76
  12   0   0  147.32    6.25
  12   0   0  147.84    6.13
 -12  -1   0    0.90    0.39
 -12  -1   0    1.01    0.41
 -12  -1   0    0.76    0.34
  12   1   0    0.81    0.39
  12   1   0    1.21    0.38
  12   1   0    1.03    0.23
 -12  -2   0   13.87    1.07
 -12  -2   0   16.69    1.08
 -12  -2   0   13.15    1.10
  12   2   0   15.62    1.12
  12   2   0   14.82    1.09
  12   2   0   16.79    0.88
 -12  -3   0   18.10    1.10
 -12  -3   0   14.90    1.12
 -12  -3   0   14.91    1.13
  12   3   0   15.65    1.15
  12   3   0   16.42    0.95
  12   3   0   14.74    1.15
 -12  -4   0    0.75    0.41
 -12  -4   0    0.61    0.41
 -12  -4   0    0.24    0.29
  12   4   0    0.33    0.40
  12   4   0    0.41    0.27
 -12  -5   0   59.20    2.99
 -12  -5   0   64.94    2.80
 -12  -5   0   58.13    2.95
  12   5   0   61.67    2.82
  12   5   0   60.17    3.02
 -12  -6   0   -0.16    0.41
 -12  -6   0    0.85    0.34
 -12  -6   0    0.72    0.39
  12   6   0    0.42    0.42
  12   6   0    0.14    0.29
 -12  -7   0    6.41    0.91
 -12  -7   0    7.04    0.68
 -12  -7   0    7.35    0.92
  12   7   0    6.70    0.82
  12   7   0    5.85    0.86
 -12  -8   0   11.30    1.16
 -12  -8   0   12.67    1.28
  12   8   0   13.50    1.34
  12   8   0   14.39    1.12
 -12  -9   0   21.29    1.61
 -12  -9   0   25.48    1.65
  12   9   0   22.67    1.54
  12   9   0   23.54    1.67
 -12 -10   0   26.96    1.85
 -12 -10   0   29.71    1.95
  12  10   0   29.83    1.99
  12  10   0   30.02    1.86
 -12 -11   0   12.01    1.41
 -12 -11   0   13.99    1.45
  12  11   0   13.50    1.36
  12  11   0    9.97    1.27
 -12 -12   0    0.99    0.60
 -12 -12   0   -0.03    0.43
  12  12   0    0.11    0.50
  12  12   0    0.54    0.50
 -12 -13   0    8.46    1.12
 -12 -13   0    6.84    1.11
  12  13   0    8.24    1.19
  12  13   0    7.46    1.21
 -12 -14   0   -0.03    0.58
 -12 -14   0    2.74    0.77
  12  14   0    0.19    0.60
  12  14   0    1.28    0.67
 -12 -15   0    4.42    0.93
 -12 -15   0    4.27    0.97
  12  15   0    5.37    1.04
  12  15   0    5.08    1.05
 -12 -16   0   17.62    1.78
 -12 -16   0   18.52    1.95
  12  16   0   18.01    1.84
  12  16   0   19.68    1.97
 -12 -17   0    5.21    1.18
  12  17   0    3.75    1.02
  12  17   0    4.35    1.07
 -12 -18   0   11.70    1.78
  12  18   0   11.87    1.68
  12  18   0   11.11    1.61
 -13  18   0   -1.03    0.66
  13 -18   0   -0.78    0.71
  13 -18   0   -1.73    0.71
 -13  17   0    1.55    0.91
  13 -17   0    0.25    0.90
  13 -17   0    0.86    0.77
 -13  16   0    0.80    0.74
  13 -16   0   -1.03    0.68
  13 -16   0    0.58    0.90
 -13  15   0   -0.99    0.50
  13 -15   0    0.06    0.54
  13 -15   0   -0.10    0.70
 -13  14   0    0.33    0.65
  13 -14   0   -0.17    0.53
  13 -14   0    0.84    0.73
 -13  13   0    0.80    0.64
  13 -13   0    1.84    0.76
  13 -13   0   -0.28    0.50
 -13  12   0   -0.89    0.50
  13 -12   0    0.26    0.56
  13 -12   0    0.52    0.51
 -13  11   0    0.06    0.51
  13 -11   0   -0.03    0.52
  13 -11   0    0.19    0.54
 -13  10   0   -0.45    0.38
  13 -10   0   -0.06    0.45
  13 -10   0    0.07    0.45
 -13   9   0    0.39    0.50
  13  -9   0    0.17    0.45
  13  -9   0   -0.01    0.36
 -13   8   0   -0.14    0.40
  13  -8   0    0.23    0.43
  13  -8   0    0.38    0.42
 -13   7   0   -0.04    0.45
 -13   7   0    0.03    0.37
  13  -7   0   -0.25    0.35
  13  -7   0   -0.59    0.30
 -13   6   0   -0.22    0.31
 -13   6   0   -0.14    0.39
  13  -6   0   -0.33    0.32
  13  -6   0   -0.14    0.23
  13  -6   0    0.19    0.44
 -13   5   0    0.10    0.35
 -13   5   0    0.26    0.40
  13  -5   0   -0.06    0.40
  13  -5   0   -0.14    0.23
  13  -5   0   -0.08    0.32
 -13   4   0   -0.44    0.28
 -13   4   0    0.10    0.39
  13  -4   0    0.17    0.23
  13  -4   0   -0.10    0.34
  13  -4   0   -0.22    0.35
 -13   3   0   -0.24    0.32
 -13   3   0    0.05    0.32
  13  -3   0   -0.08    0.31
  13  -3   0   -0.16    0.23
 -13   2   0    0.31    0.35
 -13   2   0    0.10    0.32
  13  -2   0    0.19    0.29
  13  -2   0    0.09    0.31
 -13   1   0   -0.17    0.30
 -13   1   0   -0.08    0.33
  13  -1   0   -0.17    0.34
  13  -1   0   -0.39    0.24
 -13   0   0   -0.05    0.30
 -13   0   0    0.37    0.34
  13   0   0    0.03    0.13
  13   0   0   -0.19    0.31
  13   0   0    0.10    0.29
 -13  -1   0   -0.25    0.30
 -13  -1   0   -0.07    0.33
 -13  -1   0    0.05    0.29
  13   1   0    0.17    0.33
  13   1   0    0.35    0.34
  13   1   0    0.11    0.17
 -13  -2   0    0.00    0.36
 -13  -2   0   -0.04    0.32
 -13  -2   0   -0.12    0.28
  13   2   0    0.14    0.36
  13   2   0   -0.53    0.30
  13   2   0    0.02    0.20
 -13  -3   0    0.10    0.32
 -13  -3   0   -0.06    0.35
 -13  -3   0   -0.17    0.26
  13   3   0   -0.20    0.32
  13   3   0    0.12    0.33
  13   3   0    0.28    0.26
 -13  -4   0    0.21    0.36
 -13  -4   0   -0.09    0.33
 -13  -4   0    0.16    0.31
  13   4   0   -0.04    0.30
  13   4   0   -0.18    0.26
  13   4   0   -0.43    0.28
 -13  -5   0    0.45    0.40
 -13  -5   0    0.17    0.27
 -13  -5   0   -0.03    0.34
  13   5   0   -0.05    0.26
  13   5   0    0.14    0.40
 -13  -6   0   -0.40    0.29
 -13  -6   0    0.24    0.30
 -13  -6   0   -0.14    0.37
  13   6   0    0.61    0.49
  13   6   0   -0.12    0.28
 -13  -7   0    0.22    0.45
 -13  -7   0   -0.13    0.34
 -13  -7   0    0.01    0.28
  13   7   0    0.57    0.50
  13   7   0    0.07    0.35
 -13  -8   0    0.23    0.47
 -13  -8   0    0.20    0.44
  13   8   0   -0.35    0.39
  13   8   0   -0.14    0.36
 -13  -9   0   -0.27    0.45
 -13  -9   0   -0.16    0.40
  13   9   0   -0.11    0.44
  13   9   0    0.28    0.38
 -13 -10   0   -0.09    0.42
 -13 -10   0   -0.50    0.44
  13  10   0   -0.16    0.41
  13  10   0    0.56    0.49
 -13 -11   0   -0.08    0.55
 -13 -11   0    0.17    0.43
  13  11   0    0.26    0.49
  13  11   0    0.20    0.52
 -13 -12   0   -0.14    0.55
 -13 -12   0    0.58    0.57
  13  12   0    0.14    0.58
  13  12   0    0.15    0.50
 -13 -13   0   -0.63    0.55
 -13 -13   0    0.26    0.59
  13  13   0   -0.09    0.62
  13  13   0    0.52    0.61
 -13 -14   0    0.15    0.52
 -13 -14   0   -0.09    0.65
  13  14   0    0.39    0.57
  13  14   0   -0.41    0.48
 -13 -15   0   -0.09    0.56
 -13 -15   0   -0.22    0.68
  13  15   0    0.52    0.68
  13  15   0    0.76    0.61
 -13 -16   0   -0.36    0.63
  13  16   0    0.62    0.72
  13  16   0    0.58    0.68
 -13 -17   0    0.02    0.77
  13  17   0   -0.08    0.69
  13  17   0    0.10    0.66
 -13 -18   0    0.92    0.96
  13  18   0    0.05    0.77
  13  18   0   -0.01    0.80
 -14  17   0    2.20    1.01
  14 -17   0    5.06    1.19
  14 -17   0    3.41    1.18
 -14  16   0   12.34    1.73
  14 -16   0   12.56    1.75
  14 -16   0   13.42    1.65
 -14  15   0    1.23    0.69
  14 -15   0    0.89    0.79
  14 -15   0    1.98    0.94
 -14  14   0    0.70    0.75
  14 -14   0    0.26    0.58
  14 -14   0   -0.80    0.63
 -14  13   0   26.09    2.11
  14 -13   0   30.43    2.25
  14 -13   0   29.06    2.08
 -14  12   0    0.34    0.59
  14 -12   0   -0.21    0.52
  14 -12   0    1.44    0.69
 -14  11   0   14.67    1.68
  14 -11   0   10.82    1.44
  14 -11   0   11.89    1.35
 -14  10   0   -0.77    0.46
  14 -10   0    0.03    0.47
  14 -10   0    0.27    0.58
 -14   9   0    4.89    1.02
  14  -9   0    3.94    0.86
  14  -9   0    4.29    0.81
 -14   8   0   55.12    3.09
  14  -8   0   55.47    2.94
  14  -8   0   58.34    3.13
 -14   7   0   -0.49    0.41
 -14   7   0    0.18    0.41
  14  -7   0   -0.03    0.42
  14  -7   0    0.01    0.45
 -14   6   0   -0.05    0.36
 -14   6   0    0.55    0.49
  14  -6   0   -0.10    0.35
  14  -6   0   -0.43    0.42
 -14   5   0    7.42    0.90
 -14   5   0    8.30    1.08
  14  -5   0    7.51    0.94
  14  -5   0    7.04    0.99
  14  -5   0    7.54    0.73
 -14   4   0   54.35    2.80
 -14   4   0   57.20    2.97
  14  -4   0   58.96    2.62
  14  -4   0   54.51    2.93
  14  -4   0   55.02    2.82
 -14   3   0   14.94    1.26
 -14   3   0   15.81    1.18
  14  -3   0   15.47    1.27
  14  -3   0   16.07    1.06
 -14   2   0   57.42    3.06
 -14   2   0   62.03    3.03
  14  -2   0   62.00    3.14
  14  -2   0   67.18    2.95
 -14   1   0   74.94    3.58
 -14   1   0   78.05    3.67
  14  -1   0   76.58    3.49
  14  -1   0   76.68    3.69
 -14   0   0   34.63    1.93
 -14   0   0   31.72    1.86
  14   0   0   32.40    1.81
  14   0   0   31.84    1.92
 -14  -1   0   79.91    3.62
 -14  -1   0   75.60    3.66
 -14  -1   0   79.13    3.63
  14   1   0   75.79    3.58
  14   1   0   73.59    3.67
 -14  -2   0   61.72    3.10
 -14  -2   0   62.36    3.07
 -14  -2   0   62.41    3.01
  14   2   0   62.64    2.69
  14   2   0   61.81    3.10
  14   2   0   62.76    3.05
 -14  -3   0   16.01    1.28
 -14  -3   0   16.79    1.26
 -14  -3   0   17.65    1.19
  14   3   0   16.28    1.25
  14   3   0   16.10    0.99
  14   3   0   17.49    1.28
 -14  -4   0   56.88    2.87
 -14  -4   0   58.36    2.71
 -14  -4   0   55.10    2.85
  14   4   0   53.68    2.86
  14   4   0   52.78    2.84
  14   4   0   56.58    2.57
 -14  -5   0    7.35    0.80
 -14  -5   0    6.63    0.95
 -14  -5   0    7.21    0.93
  14   5   0    7.85    0.99
  14   5   0    8.20    1.02
  14   5   0    7.16    0.81
 -14  -6   0   -0.34    0.25
 -14  -6   0   -0.13    0.45
 -14  -6   0   -0.31    0.36
  14   6   0    0.82    0.49
  14   6   0    0.31    0.33
 -14  -7   0   -0.07    0.41
 -14  -7   0   -0.09    0.46
  14   7   0   -0.49    0.29
  14   7   0   -0.60    0.41
 -14  -8   0   58.87    3.03
 -14  -8   0   57.63    3.10
  14   8   0   54.49    3.06
  14   8   0   58.52    2.91
 -14  -9   0    4.25    0.84
 -14  -9   0    3.84    0.84
  14   9   0    5.00    0.93
  14   9   0    4.31    0.76
 -14 -10   0    0.52    0.53
 -14 -10   0    0.53    0.52
  14  10   0    0.34    0.57
  14  10   0    1.19    0.55
 -14 -11   0   11.15    1.37
 -14 -11   0   10.93    1.24
  14  11   0   10.54    1.25
  14  11   0   11.01    1.42
 -14 -12   0   -0.41    0.50
 -14 -12   0   -0.33    0.57
  14  12   0   -0.10    0.57
  14  12   0    0.25    0.62
 -14 -13   0   26.21    1.93
 -14 -13   0   26.98    2.04
  14  13   0   23.87    1.88
  14  13   0   23.98    1.95
 -14 -14   0    0.11    0.69
 -14 -14   0    0.53    0.57
  14  14   0   -0.32    0.48
  14  14   0   -0.11    0.66
 -14 -15   0   -0.29    0.91
 -14 -15   0    0.15    0.74
  14  15   0   -0.42    0.55
  14  15   0    0.63    0.68
 -14 -16   0   10.32    1.52
  14  16   0   10.93    1.45
  14  16   0    8.63    1.41
 -14 -17   0    3.78    1.19
  14  17   0    4.64    1.19
  14  17   0    3.65    1.12
 -15  16   0    1.63    0.90
  15 -16   0    0.44    0.94
  15 -16   0    1.13    0.84
 -15  15   0    1.48    0.85
  15 -15   0   -0.01    0.72
  15 -15   0   -0.04    0.72
 -15  14   0   -1.44    0.51
  15 -14   0    0.40    0.60
  15 -14   0   -0.57    0.69
 -15  13   0   -0.28    0.57
  15 -13   0    0.32    0.64
  15 -13   0   -0.07    0.53
 -15  12   0    1.17    0.73
  15 -12   0    0.89    0.77
  15 -12   0    0.10    0.60
 -15  11   0   -0.04    0.55
  15 -11   0   -0.68    0.60
  15 -11   0    0.23    0.54
 -15  10   0   -0.60    0.48
  15 -10   0    0.23    0.61
  15 -10   0    0.78    0.54
 -15   9   0    0.00    0.53
  15  -9   0   -0.15    0.38
  15  -9   0    0.26    0.58
 -15   8   0    0.34    0.59
  15  -8   0    0.13    0.55
  15  -8   0   -0.63    0.41
 -15   7   0   -0.41    0.47
 -15   7   0    0.24    0.55
  15  -7   0    0.08    0.48
  15  -7   0   -0.89    0.40
 -15   6   0    0.42    0.43
 -15   6   0   -0.19    0.39
  15  -6   0    0.71    0.46
  15  -6   0   -0.22    0.43
 -15   5   0   -0.22    0.32
 -15   5   0   -0.16    0.40
  15  -5   0    0.06    0.35
  15  -5   0   -0.29    0.33
  15  -5   0   -0.26    0.43
 -15   4   0    0.22    0.43
 -15   4   0   -0.02    0.40
  15  -4   0    0.14    0.42
  15  -4   0   -0.07    0.38
  15  -4   0    0.23    0.31
 -15   3   0   -0.29    0.34
 -15   3   0    0.09    0.42
  15  -3   0    0.38    0.43
  15  -3   0   -0.13    0.28
 -15   2   0    0.29    0.41
 -15   2   0   -0.35    0.31
  15  -2   0    0.11    0.31
  15  -2   0   -0.25    0.33
 -15   1   0   -0.16    0.33
 -15   1   0    0.60    0.40
  15  -1   0   -0.31    0.33
  15  -1   0   -0.05    0.32
 -15   0   0    0.23    0.41
 -15   0   0    0.24    0.37
  15   0   0   -0.11    0.39
  15   0   0    0.29    0.36
 -15  -1   0   -0.12    0.39
 -15  -1   0   -0.43    0.34
 -15  -1   0    0.31    0.41
  15   1   0    0.18    0.35
  15   1   0    0.59    0.43
 -15  -2   0    0.30    0.38
 -15  -2   0    0.08    0.44
 -15  -2   0    0.60    0.40
  15   2   0   -0.34    0.34
  15   2   0    0.13    0.36
 -15  -3   0   -0.55    0.30
 -15  -3   0   -0.11    0.33
 -15  -3   0    0.23    0.39
  15   3   0    0.14    0.36
  15   3   0    0.08    0.33
 -15  -4   0    0.15    0.42
 -15  -4   0    0.16    0.34
 -15  -4   0   -0.34    0.43
  15   4   0    0.24    0.47
  15   4   0   -0.04    0.40
 -15  -5   0   -0.29    0.29
 -15  -5   0   -0.16    0.33
 -15  -5   0    0.34    0.49
  15   5   0   -0.01    0.44
  15   5   0   -0.03    0.37
  15   5   0    0.03    0.33
 -15  -6   0   -0.29    0.37
 -15  -6   0    0.45    0.47
 -15  -6   0   -0.12    0.34
  15   6   0   -0.38    0.35
  15   6   0    0.28    0.44
  15   6   0   -0.35    0.36
 -15  -7   0    0.33    0.48
 -15  -7   0   -0.42    0.36
  15   7   0   -0.35    0.39
  15   7   0    0.19    0.34
 -15  -8   0   -0.25    0.39
 -15  -8   0    0.42    0.48
  15   8   0    0.03    0.40
  15   8   0    0.09    0.49
 -15  -9   0   -0.61    0.48
 -15  -9   0   -0.06    0.45
  15   9   0   -0.38    0.43
  15   9   0   -0.08    0.52
 -15 -10   0   -0.08    0.50
 -15 -10   0    0.10    0.44
  15  10   0   -0.96    0.44
  15  10   0   -0.67    0.52
 -15 -11   0   -0.24    0.59
 -15 -11   0    0.08    0.49
  15  11   0   -0.36    0.51
  15  11   0   -0.71    0.42
 -15 -12   0    0.69    0.60
 -15 -12   0   -0.09    0.53
  15  12   0    0.41    0.53
  15  12   0   -0.25    0.55
 -15 -13   0    0.28    0.59
 -15 -13   0   -0.13    0.69
  15  13   0   -1.05    0.50
  15  13   0   -0.09    0.61
 -15 -14   0   -1.13    0.47
 -15 -14   0    0.22    0.77
  15  14   0    0.45    0.64
  15  14   0    0.51    0.67
 -15 -15   0   -0.12    0.68
  15  15   0   -0.71    0.69
  15  15   0   -0.96    0.47
 -15 -16   0    0.87    0.91
  15  16   0    0.55    0.78
  15  16   0    0.30    0.70
 -16  16   0    3.52    1.15
  16 -16   0    5.44    1.20
  16 -16   0    4.97    1.36
 -16  15   0    4.23    1.06
  16 -15   0    3.60    1.18
  16 -15   0    3.70    1.07
 -16  14   0   -0.10    0.70
  16 -14   0    2.00    0.93
  16 -14   0    2.42    0.82
 -16  13   0   -0.23    0.69
  16 -13   0   -1.42    0.50
  16 -13   0   -1.02    0.44
 -16  12   0   40.81    2.75
  16 -12   0   33.77    2.54
  16 -12   0   39.48    2.47
 -16  11   0    8.29    1.29
  16 -11   0    9.57    1.28
  16 -11   0    7.08    1.21
 -16  10   0   28.99    2.15
  16 -10   0   28.09    1.99
  16 -10   0   26.04    2.08
 -16   9   0   28.78    2.21
  16  -9   0   34.78    2.33
  16  -9   0   34.79    2.19
 -16   8   0    0.18    0.51
 -16   8   0   -0.41    0.45
  16  -8   0   -0.62    0.42
  16  -8   0   -0.32    0.52
 -16   7   0    1.42    0.66
 -16   7   0    3.01    0.74
  16  -7   0    3.16    0.72
  16  -7   0    2.93    0.77
 -16   6   0   50.75    2.89
 -16   6   0   50.27    2.74
  16  -6   0   52.66    2.77
  16  -6   0   47.02    2.84
 -16   5   0    1.52    0.57
 -16   5   0    1.25    0.58
  16  -5   0    1.70    0.67
  16  -5   0    1.75    0.62
 -16   4   0    1.10    0.54
 -16   4   0    0.62    0.54
  16  -4   0    1.36    0.67
  16  -4   0    0.52    0.36
  16  -4   0    0.63    0.46
 -16   3   0    0.70    0.48
 -16   3   0    1.00    0.55
  16  -3   0   -0.04    0.43
  16  -3   0    0.47    0.41
 -16   2   0   20.17    1.50
 -16   2   0   21.72    1.51
  16  -2   0   16.73    1.26
  16  -2   0   22.13    1.60
 -16   1   0   31.42    1.93
 -16   1   0   30.77    1.89
  16  -1   0   29.05    1.91
  16  -1   0   28.17    1.73
 -16   0   0  137.82    6.09
 -16   0   0  136.53    6.10
  16   0   0  136.80    6.19
  16   0   0  142.68    6.04
 -16  -1   0   29.29    1.83
 -16  -1   0   31.09    1.87
  16   1   0   26.86    1.78
  16   1   0   31.10    1.95
 -16  -2   0   18.08    1.40
 -16  -2   0   20.12    1.40
 -16  -2   0   18.70    1.45
  16   2   0   19.23    1.47
  16   2   0   17.98    1.37
 -16  -3   0    0.12    0.46
 -16  -3   0    0.76    0.45
 -16  -3   0    0.68    0.53
  16   3   0    0.43    0.48
  16   3   0    0.74    0.47
 -16  -4   0    1.55    0.54
 -16  -4   0    0.38    0.54
 -16  -4   0    0.75    0.44
  16   4   0    0.53    0.46
  16   4   0    1.29    0.57
 -16  -5   0    1.49    0.61
 -16  -5   0    0.93    0.47
 -16  -5   0    1.03    0.56
  16   5   0    1.35    0.61
  16   5   0    0.00    0.47
 -16  -6   0   50.69    2.79
 -16  -6   0   49.96    2.82
  16   6   0   49.32    2.83
  16   6   0   50.67    2.55
  16   6   0   53.86    2.86
 -16  -7   0    3.50    0.76
 -16  -7   0    1.68    0.65
  16   7   0    2.99    0.74
  16   7   0    2.32    0.58
 -16  -8   0   -0.27    0.39
 -16  -8   0   -0.63    0.39
  16   8   0    0.48    0.56
  16   8   0   -0.16    0.36
 -16  -9   0   34.23    2.15
 -16  -9   0   31.71    2.19
  16   9   0   30.42    2.00
  16   9   0   36.48    2.32
 -16 -10   0   25.89    1.98
 -16 -10   0   26.27    1.97
  16  10   0   25.47    1.84
  16  10   0   30.61    2.12
 -16 -11   0   11.39    1.47
 -16 -11   0   12.40    1.44
  16  11   0   10.64    1.28
  16  11   0    8.02    1.24
 -16 -12   0   38.63    2.58
 -16 -12   0   37.40    2.43
  16  12   0   39.56    2.66
  16  12   0   36.99    2.43
 -16 -13   0   -0.05    0.56
 -16 -13   0   -0.12    0.74
  16  13   0   -0.37    0.53
  16  13   0    0.04    0.70
 -16 -14   0    2.06    0.88
  16  14   0    2.86    0.85
  16  14   0    2.40    0.97
 -16 -15   0    4.73    1.23
  16  15   0    2.47    0.86
  16  15   0    3.86    1.06
 -16 -16   0    5.54    1.34
  16  16   0    4.34    1.07
  16  16   0    3.82    1.13
 -17  15   0   -0.14    0.76
  17 -15   0    1.04    0.87
  17 -15   0   -0.23    0.75
 -17  14   0    1.25    0.82
  17 -14   0    1.70    0.97
  17 -14   0    0.22    0.56
 -17  13   0    0.40    0.79
  17 -13   0    0.19    0.67
  17 -13   0    0.05    0.77
 -17  12   0    1.11    0.70
  17 -12   0   -0.29    0.58
  17 -12   0    0.10    0.67
 -17  11   0   -0.19    0.69
  17 -11   0    0.28    0.59
  17 -11   0   -0.34    0.61
 -17  10   0    0.52    0.68
  17 -10   0   -1.06    0.52
  17 -10   0    0.40    0.63
 -17   9   0   -0.13    0.58
  17  -9   0    0.00    0.59
  17  -9   0    0.18    0.57
 -17   8   0   -0.06    0.50
 -17   8   0   -0.16    0.47
  17  -8   0   -0.18    0.44
  17  -8   0   -0.10    0.52
 -17   7   0   -0.50    0.50
 -17   7   0   -0.58    0.48
  17  -7   0   -0.48    0.48
  17  -7   0   -0.79    0.45
 -17   6   0   -0.01    0.50
 -17   6   0   -0.01    0.42
  17  -6   0    0.03    0.52
  17  -6   0   -0.01    0.42
 -17   5   0    0.28    0.50
 -17   5   0    0.20    0.44
  17  -5   0   -0.24    0.44
  17  -5   0    0.52    0.51
 -17   4   0   -0.19    0.48
 -17   4   0    0.29    0.44
  17  -4   0   -0.06    0.36
  17  -4   0    0.47    0.58
 -17   3   0   -0.19    0.40
 -17   3   0    0.57    0.53
  17  -3   0    0.01    0.36
  17  -3   0    0.47    0.49
 -17   2   0   -0.03    0.45
 -17   2   0    0.27    0.48
  17  -2   0    0.38    0.49
  17  -2   0    0.32    0.41
 -17   1   0    0.21    0.47
 -17   1   0    0.04    0.39
  17  -1   0   -0.18    0.41
  17  -1   0    0.36    0.39
 -17   0   0    0.16    0.47
 -17   0   0    0.33    0.49
  17   0   0    0.00    0.42
  17   0   0    0.42    0.51
 -17  -1   0    0.64    0.49
 -17  -1   0    0.02    0.43
  17   1   0    0.28    0.47
  17   1   0    0.77    0.48
 -17  -2   0    0.30    0.47
 -17  -2   0   -0.44    0.37
 -17  -2   0   -0.27    0.46
  17   2   0   -0.13    0.37
  17   2   0   -0.24    0.40
 -17  -3   0    0.78    0.53
 -17  -3   0    0.43    0.47
 -17  -3   0   -0.19    0.34
  17   3   0    0.67    0.57
  17   3   0   -0.04    0.42
 -17  -4   0    0.11    0.52
 -17  -4   0   -0.02    0.32
 -17  -4   0    0.45    0.48
  17   4   0    0.15    0.50
  17   4   0    0.33    0.50
 -17  -5   0   -0.50    0.38
 -17  -5   0    0.04    0.50
  17   5   0    0.20    0.45
  17   5   0    0.48    0.49
 -17  -6   0    0.82    0.55
 -17  -6   0    0.32    0.47
  17   6   0   -0.92    0.47
  17   6   0    0.44    0.53
 -17  -7   0    0.51    0.58
 -17  -7   0   -0.48    0.50
  17   7   0   -0.15    0.54
  17   7   0    0.21    0.53
 -17  -8   0    0.59    0.55
 -17  -8   0    0.11    0.61
  17   8   0   -0.14    0.47
  17   8   0   -0.22    0.57
 -17  -9   0    0.65    0.57
 -17  -9   0   -0.44    0.54
  17   9   0   -0.05    0.45
  17   9   0    0.34    0.67
 -17 -10   0    1.78    0.71
 -17 -10   0   -1.21    0.49
  17  10   0    0.14    0.62
  17  10   0   -0.97    0.46
 -17 -11   0   -0.01    0.61
 -17 -11   0   -0.59    0.55
  17  11   0    0.09    0.66
  17  11   0   -0.82    0.33
 -17 -12   0   -0.29    0.60
 -17 -12   0   -0.61    0.55
  17  12   0    0.09    0.63
  17  12   0   -0.33    0.47
 -17 -13   0   -0.73    0.62
  17  13   0    0.70    0.73
  17  13   0   -0.41    0.61
 -17 -14   0    0.52    0.85
  17  14   0   -0.69    0.59
  17  14   0   -0.77    0.57
 -17 -15   0    0.61    0.90
  17  15   0   -0.22    0.57
  17  15   0    0.58    0.72
 -18  14   0    2.28    1.12
  18 -14   0    2.89    1.00
  18 -14   0    0.97    0.88
 -18  13   0   15.48    1.94
  18 -13   0   11.52    1.70
  18 -13   0   18.78    1.87
 -18  12   0    3.45    1.00
  18 -12   0    4.78    1.01
  18 -12   0    5.61    1.23
 -18  11   0    7.52    1.33
  18 -11   0   10.56    1.40
  18 -11   0    7.87    1.35
 -18  10   0    1.07    0.80
  18 -10   0    1.08    0.76
  18 -10   0    0.33    0.60
 -18   9   0   72.17    3.94
  18  -9   0   62.69    3.57
  18  -9   0   69.81    3.86
 -18   8   0   23.49    1.95
 -18   8   0   24.30    1.85
  18  -8   0   23.53    1.96
  18  -8   0   22.76    1.83
 -18   7   0    0.27    0.54
 -18   7   0    0.89    0.59
  18  -7   0    0.72    0.64
  18  -7   0   -0.04    0.48
 -18   6   0    2.57    0.77
 -18   6   0    1.92    0.74
  18  -6   0    0.81    0.73
  18  -6   0    1.23    0.68
 -18   5   0    1.05    0.64
 -18   5   0    0.44    0.52
  18  -5   0    0.49    0.60
  18  -5   0    0.82    0.57
 -18   4   0    5.58    0.99
 -18   4   0    4.56    0.87
  18  -4   0    4.80    0.97
  18  -4   0    4.18    0.83
 -18   3   0    0.17    0.51
 -18   3   0    0.49    0.61
  18  -3   0   -0.06    0.51
  18  -3   0    0.43    0.42
 -18   2   0    1.01    0.60
 -18   2   0    0.78    0.56
  18  -2   0    1.03    0.61
  18  -2   0   -0.02    0.40
 -18   1   0   34.91    2.10
 -18   1   0   32.02    2.12
  18  -1   0   31.69    2.14
  18  -1   0   31.96    1.92
 -18   0   0   43.11    2.42
 -18   0   0   39.06    2.34
  18   0   0   37.59    2.24
  18   0   0   38.41    2.41
 -18  -1   0   32.32    2.07
 -18  -1   0   30.84    2.01
  18   1   0   34.01    2.04
  18   1   0   32.11    2.12
 -18  -2   0    0.16    0.46
 -18  -2   0    0.22    0.49
  18   2   0   -0.14    0.43
  18   2   0    0.94    0.61
 -18  -3   0    0.38    0.48
 -18  -3   0   -0.17    0.51
 -18  -3   0    0.82    0.54
  18   3   0    1.36    0.60
  18   3   0    0.40    0.51
 -18  -4   0    7.11    0.96
 -18  -4   0    5.77    0.99
 -18  -4   0    4.54    0.89
  18   4   0    6.57    1.05
  18   4   0    6.35    1.04
 -18  -5   0    0.12    0.48
 -18  -5   0    0.88    0.56
  18   5   0    1.07    0.65
  18   5   0    0.72    0.64
 -18  -6   0    1.70    0.78
 -18  -6   0    1.60    0.62
  18   6   0    2.56    0.84
  18   6   0    1.68    0.64
 -18  -7   0    1.80    0.69
 -18  -7   0    1.42    0.68
  18   7   0    0.84    0.57
  18   7   0    1.42    0.64
 -18  -8   0   21.43    1.80
 -18  -8   0   22.08    1.81
  18   8   0   22.26    1.84
  18   8   0   22.88    1.84
 -18  -9   0   59.42    3.49
 -18  -9   0   67.45    3.51
  18   9   0   62.64    3.57
  18   9   0   63.78    3.53
 -18 -10   0    1.20    0.72
 -18 -10   0   -0.35    0.61
  18  10   0    1.15    0.74
 -18 -11   0   10.52    1.40
 -18 -11   0   11.78    1.55
  18  11   0   10.71    1.53
 -18 -12   0    4.56    1.09
  18  12   0    6.17    1.41
  18  12   0    5.29    1.16
 -18 -13   0   19.89    2.13
  18  13   0   15.49    1.90
 -18 -14   0    2.54    1.13
  18  14   0    3.08    0.98
  18  14   0    3.10    1.09
 -19  13   0   -2.48    0.62
  19 -13   0    0.11    0.71
  19 -13   0    0.62    0.76
 -19  12   0    1.10    0.86
  19 -12   0   -0.17    0.67
  19 -12   0    0.39    0.75
 -19  11   0    0.45    0.74
  19 -11   0    0.59    0.70
  19 -11   0    0.22    0.78
 -19  10   0    0.45    0.73
  19 -10   0    0.20    0.68
  19 -10   0    0.83    0.69
 -19   9   0   -0.21    0.72
  19  -9   0    0.50    0.72
  19  -9   0   -0.15    0.60
 -19   8   0   -0.42    0.62
 -19   8   0    0.48    0.59
  19  -8   0    0.72    0.70
  19  -8   0   -0.17    0.54
 -19   7   0   -0.41    0.63
 -19   7   0   -0.32    0.44
  19  -7   0   -0.32    0.60
  19  -7   0   -0.10    0.56
 -19   6   0   -0.39    0.45
 -19   6   0   -0.16    0.56
  19  -6   0   -0.22    0.55
  19  -6   0   -0.38    0.51
 -19   5   0   -0.33    0.46
 -19   5   0   -0.15    0.50
  19  -5   0    0.41    0.48
  19  -5   0    0.25    0.60
 -19   4   0   -0.46    0.46
 -19   4   0    0.73    0.66
  19  -4   0    0.14    0.58
  19  -4   0    0.09    0.51
 -19   3   0    0.56    0.60
 -19   3   0    0.23    0.52
  19  -3   0   -0.15    0.49
 -19   2   0    0.22    0.62
 -19   2   0   -0.38    0.48
  19  -2   0    0.30    0.47
  19  -2   0   -0.97    0.41
 -19   1   0   -0.06    0.43
 -19   1   0   -0.10    0.49
  19  -1   0   -0.14    0.52
  19  -1   0   -0.15    0.41
 -19   0   0    0.37    0.54
 -19   0   0   -0.12    0.49
  19   0   0    0.03    0.49
  19   0   0    0.18    0.43
 -19  -1   0    0.18    0.47
 -19  -1   0   -0.31    0.51
  19   1   0    0.57    0.60
  19   1   0    0.57    0.52
 -19  -2   0   -0.24    0.55
 -19  -2   0    0.09    0.47
  19   2   0    0.24    0.46
  19   2   0   -0.09    0.49
 -19  -3   0   -0.46    0.47
 -19  -3   0   -0.12    0.40
 -19  -3   0    0.53    0.60
  19   3   0    0.25    0.57
  19   3   0   -0.23    0.54
 -19  -4   0   -0.18    0.47
 -19  -4   0   -0.32    0.52
  19   4   0    0.11    0.54
  19   4   0   -0.07    0.45
 -19  -5   0   -0.06    0.62
  19   5   0    0.25    0.52
  19   5   0   -0.14    0.60
 -19  -6   0   -0.86    0.44
 -19  -6   0    1.02    0.61
  19   6   0   -0.18    0.57
  19   6   0    0.37    0.57
 -19  -7   0   -0.35    0.67
 -19  -7   0    0.49    0.63
  19   7   0    0.11    0.59
  19   7   0    0.78    0.74
 -19  -8   0    0.16    0.63
 -19  -8   0    0.19    0.62
  19   8   0    0.72    0.70
  19   8   0    0.61    0.72
 -19  -9   0    0.64    0.69
 -19  -9   0   -1.07    0.46
  19   9   0    0.75    0.70
  19   9   0    0.78    0.60
 -19 -10   0   -0.11    0.68
 -19 -10   0    0.04    0.60
  19  10   0    0.75    0.66
  19  10   0   -0.50    0.65
 -19 -11   0    0.29    0.67
  19  11   0   -0.25    0.70
 -19 -12   0   -0.76    0.56
  19  12   0   -0.29    0.64
 -19 -13   0    0.90    0.94
  19  13   0    0.17    0.60
 -20  12   0    6.64    1.39
  20 -12   0    7.03    1.50
  20 -12   0    7.24    1.23
 -20  11   0    2.10    1.02
  20 -11   0    2.53    0.85
  20 -11   0    1.72    0.93
 -20  10   0   15.82    1.90
  20 -10   0   16.28    1.97
  20 -10   0   16.40    1.81
 -20   9   0    1.64    0.94
  20  -9   0    1.05    0.76
  20  -9   0    1.15    0.82
 -20   8   0    0.70    0.62
 -20   8   0    0.85    0.69
  20  -8   0   -0.15    0.58
  20  -8   0   -0.06    0.67
 -20   7   0    3.44    0.84
 -20   7   0    4.86    1.08
  20  -7   0    4.44    1.04
  20  -7   0    2.28    0.78
 -20   6   0    6.76    1.25
 -20   6   0   10.95    1.38
  20  -6   0   12.37    1.57
  20  -6   0    7.34    1.20
 -20   5   0   12.19    1.41
 -20   5   0   11.66    1.53
  20  -5   0   11.27    1.41
  20  -5   0   12.12    1.55
 -20   4   0   14.25    1.52
 -20   4   0   18.04    1.84
  20  -4   0   15.82    1.60
  20  -4   0   15.94    1.73
 -20   3   0   -0.10    0.56
 -20   3   0    1.48    0.73
  20  -3   0    1.33    0.68
 -20   2   0   10.03    1.26
 -20   2   0    6.70    1.10
  20  -2   0    9.51    1.35
 -20   1   0   41.01    2.56
 -20   1   0   40.79    2.49
  20  -1   0   38.87    2.62
  20  -1   0   40.74    2.35
 -20   0   0    5.89    1.00
 -20   0   0    8.24    1.20
  20   0   0    8.38    1.22
  20   0   0    6.00    0.93
 -20  -1   0   40.61    2.53
 -20  -1   0   42.18    2.51
  20   1   0   41.23    2.46
  20   1   0   40.89    2.60
 -20  -2   0    7.39    1.08
 -20  -2   0    7.20    1.14
  20   2   0    9.64    1.28
  20   2   0    5.90    1.02
 -20  -3   0    1.33    0.66
  20   3   0    1.48    0.60
  20   3   0    0.88    0.70
 -20  -4   0   17.11    1.76
 -20  -4   0   22.32    1.78
  20   4   0   19.89    1.71
  20   4   0   14.82    1.66
 -20  -5   0   14.97    1.69
 -20  -5   0   11.89    1.47
  20   5   0   11.96    1.50
  20   5   0    9.36    1.39
 -20  -6   0    9.93    1.34
 -20  -6   0    7.08    1.19
  20   6   0    9.16    1.32
  20   6   0   10.75    1.41
 -20  -7   0    5.28    1.09
 -20  -7   0    4.07    0.97
  20   7   0    4.41    1.04
  20   7   0    4.35    1.01
 -20  -8   0    0.98    0.76
 -20  -8   0   -1.33    0.40
  20   8   0    0.24    0.61
  20   8   0   -0.06    0.66
 -20  -9   0    0.17    0.74
 -20  -9   0    0.29    0.73
  20   9   0    0.50    0.78
  20   9   0    0.99    0.80
 -20 -10   0   14.68    1.74
  20  10   0   11.99    1.62
  20  10   0   15.15    1.82
 -20 -11   0    2.34    1.04
  20  11   0    1.32    0.92
 -20 -12   0    9.72    1.62
  20  12   0    8.45    1.54
 -21  11   0   -0.07    0.82
  21 -11   0    0.79    0.80
  21 -11   0    0.22    0.80
 -21  10   0    0.45    0.77
  21 -10   0   -0.13    0.78
  21 -10   0   -0.17    0.75
 -21   9   0   -0.22    0.66
  21  -9   0   -0.07    0.67
  21  -9   0    0.05    0.67
 -21   8   0   -0.55    0.65
 -21   8   0   -0.24    0.54
  21  -8   0   -1.20    0.55
  21  -8   0   -0.20    0.63
 -21   7   0    0.15    0.63
 -21   7   0    0.03    0.71
  21  -7   0   -0.08    0.59
  21  -7   0   -0.22    0.67
 -21   6   0   -0.08    0.69
 -21   6   0   -0.68    0.60
  21  -6   0    0.41    0.71
  21  -6   0   -0.43    0.69
 -21   5   0   -0.08    0.61
 -21   5   0   -1.37    0.58
  21  -5   0    0.23    0.63
  21  -5   0   -0.54    0.59
 -21   4   0    0.02    0.62
 -21   4   0   -0.13    0.57
  21  -4   0   -0.69    0.57
  21  -4   0    0.34    0.57
 -21   3   0   -0.26    0.56
 -21   3   0    0.17    0.57
  21  -3   0   -0.32    0.56
 -21   2   0    0.17    0.61
 -21   2   0    0.00    0.49
  21  -2   0   -0.28    0.59
 -21   1   0    0.16    0.52
 -21   1   0    0.97    0.69
  21  -1   0    0.59    0.61
  21  -1   0    0.71    0.53
 -21   0   0   -0.33    0.49
 -21   0   0    0.04    0.54
  21   0   0    0.13    0.50
  21   0   0    0.37    0.64
 -21  -1   0    0.64    0.59
 -21  -1   0    0.97    0.66
  21   1   0    1.08    0.66
  21   1   0   -0.49    0.48
 -21  -2   0    0.17    0.56
 -21  -2   0   -0.22    0.51
  21   2   0    0.42    0.56
  21   2   0    0.24    0.65
 -21  -3   0   -0.49    0.61
  21   3   0   -0.34    0.46
  21   3   0   -0.35    0.49
 -21  -4   0    0.13    0.70
 -21  -4   0    0.39    0.58
  21   4   0   -0.09    0.58
  21   4   0    0.37    0.61
 -21  -5   0   -0.41    0.65
 -21  -5   0   -0.40    0.62
  21   5   0    0.51    0.79
 -21  -6   0    0.05    0.58
 -21  -6   0    0.74    0.77
  21   6   0    0.07    0.58
  21   6   0    0.06    0.65
 -21  -7   0    0.49    0.71
 -21  -7   0   -1.79    0.40
  21   7   0   -0.65    0.52
  21   7   0   -0.56    0.63
 -21  -8   0    0.94    0.69
 -21  -8   0   -0.37    0.63
  21   8   0   -0.12    0.66
  21   8   0    0.57    0.72
 -21  -9   0    0.11    0.70
  21   9   0    0.61    0.71
  21   9   0    0.30    0.77
 -21 -10   0    1.48    0.95
  21  10   0   -0.82    0.77
 -21 -11   0    0.87    0.88
  21  11   0   -1.24    0.71
 -22  10   0    1.33    0.90
  22 -10   0    1.18    0.88
  22 -10   0    0.76    0.84
 -22   9   0    2.64    1.08
  22  -9   0    3.53    1.03
  22  -9   0    2.49    0.95
 -22   8   0    5.48    1.15
 -22   8   0    5.17    1.19
  22  -8   0    4.69    1.01
  22  -8   0    5.18    1.21
 -22   7   0    2.02    0.89
 -22   7   0    4.03    1.01
  22  -7   0    2.21    0.94
  22  -7   0    1.85    0.92
 -22   6   0    5.82    1.24
 -22   6   0    8.54    1.32
  22  -6   0    4.83    1.19
  22  -6   0    5.89    1.23
 -22   5   0   -0.18    0.73
 -22   5   0   -0.09    0.61
  22  -5   0    0.17    0.62
  22  -5   0    0.09    0.63
 -22   4   0    2.56    0.91
 -22   4   0    2.05    0.87
  22  -4   0    2.48    0.86
  22  -4   0    1.96    0.88
 -22   3   0   30.79    2.25
 -22   3   0   33.44    2.41
  22  -3   0   30.51    2.33
  22  -3   0   29.12    2.21
 -22   2   0   36.49    2.56
 -22   2   0   42.16    2.62
  22  -2   0   41.67    2.77
 -22   1   0    8.78    1.34
 -22   1   0   10.08    1.40
  22  -1   0   10.21    1.40
 -22   0   0   17.49    1.80
 -22   0   0   13.47    1.62
  22   0   0   17.04    1.89
  22   0   0   15.79    1.57
 -22  -1   0   11.84    1.49
 -22  -1   0   10.33    1.40
  22   1   0   10.32    1.42
  22   1   0   11.44    1.39
 -22  -2   0   47.58    2.93
  22   2   0   49.62    2.87
  22   2   0   40.54    2.82
 -22  -3   0   27.51    2.16
  22   3   0   31.00    2.15
  22   3   0   27.25    2.25
 -22  -4   0    3.21    0.92
  22   4   0    2.09    0.92
  22   4   0    3.38    0.90
 -22  -5   0    0.20    0.72
 -22  -5   0   -0.91    0.55
  22   5   0   -0.05    0.58
  22   5   0    0.98    0.85
 -22  -6   0    5.53    1.09
 -22  -6   0    6.18    1.33
  22   6   0    5.30    1.14
  22   6   0    6.27    1.18
 -22  -7   0    1.64    0.89
 -22  -7   0    2.16    0.93
  22   7   0    3.02    1.00
  22   7   0    3.25    0.99
 -22  -8   0    5.67    1.22
  22   8   0    6.50    1.25
  22   8   0    3.94    1.09
 -22  -9   0    1.59    1.06
  22   9   0    2.57    1.14
 -22 -10   0   -0.04    0.81
  22  10   0    0.39    0.87
 -23   8   0    0.75    0.72
 -23   8   0    0.68    0.74
  23  -8   0   -0.10    0.75
  23  -8   0    0.95    0.80
 -23   7   0   -0.37    0.65
 -23   7   0   -0.50    0.75
  23  -7   0   -0.43    0.67
  23  -7   0    0.10    0.69
 -23   6   0    0.39    0.77
 -23   6   0   -0.71    0.69
  23  -6   0   -0.85    0.74
  23  -6   0    0.25    0.68
 -23   5   0   -0.46    0.75
 -23   5   0    0.06    0.78
  23  -5   0    0.29    0.65
  23  -5   0    0.14    0.70
 -23   4   0    0.68    0.69
 -23   4   0    0.53    0.68
  23  -4   0    0.28    0.61
  23  -4   0   -0.19    0.66
 -23   3   0    0.24    0.69
 -23   3   0   -0.35    0.62
  23  -3   0   -0.11    0.68
  23  -3   0    0.41    0.74
 -23   2   0    0.43    0.63
 -23   2   0    1.14    0.83
  23  -2   0    0.04    0.61
 -23   1   0    0.76    0.66
 -23   1   0    0.66    0.69
  23  -1   0    0.60    0.76
 -23   0   0    0.47    0.65
 -23   0   0   -0.15    0.61
  23   0   0    1.55    0.85
 -23  -1   0   -0.42    0.61
  23   1   0   -0.09    0.62
  23   1   0   -0.37    0.60
 -23  -2   0    0.75    0.76
  23   2   0    0.76    0.64
  23   2   0    0.65    0.75
 -23  -3   0    0.34    0.73
  23   3   0   -0.02    0.64
  23   3   0   -0.41    0.59
 -23  -4   0   -0.71    0.65
  23   4   0   -0.10    0.65
  23   4   0   -0.14    0.66
 -23  -5   0   -0.23    0.73
  23   5   0   -0.50    0.71
  23   5   0   -0.48    0.57
 -23  -6   0    0.83    0.76
 -23  -6   0    0.75    0.90
  23   6   0    0.27    0.70
  23   6   0    0.08    0.63
 -23  -7   0    0.02    0.69
  23   7   0   -0.58    0.58
  23   7   0   -0.92    0.86
 -23  -8   0    0.14    0.95
  23   8   0    0.33    0.93
 -24   6   0    4.00    1.14
 -24   6   0    0.81    0.91
 -24   5   0    0.69    0.87
 -24   5   0    1.23    0.82
  24  -5   0   -0.36    0.73
  24  -5   0    0.74    0.79
 -24   4   0    0.47    0.61
 -24   4   0    0.57    0.73
  24  -4   0   -0.27    0.70
  24  -4   0   -0.04    0.75
 -24   3   0   10.12    1.47
 -24   3   0    8.72    1.40
  24  -3   0    7.26    1.31
  24  -3   0    7.20    1.35
 -24   2   0   11.47    1.60
  24  -2   0   12.21    1.65
 -24   1   0    2.51    0.89
 -24   1   0    4.96    1.15
  24  -1   0    4.41    1.15
 -24   0   0    0.33    0.76
  24   0   0   -0.09    0.67
 -24  -1   0    2.32    1.01
  24   1   0    3.55    1.10
 -24  -2   0   14.57    1.75
  24   2   0   13.28    1.63
  24   2   0    8.38    1.43
 -24  -3   0    9.69    1.50
  24   3   0    9.10    1.42
  24   3   0    9.44    1.54
 -24  -4   0    0.34    0.79
  24   4   0   -0.06    0.70
  24   4   0    0.16    0.74
 -24  -5   0    0.58    0.93
  24   5   0    0.36    0.84
  24   5   0   -0.01    0.72
 -24  -6   0    1.60    1.03
  24   6   0    2.48    1.10
 -25   1   0    0.18    0.86
 -25   1   0    0.47    0.77
  25  -1   0    0.05    0.84
 -25   0   0    1.15    0.85
  25   0   0    0.12    0.86
 -25  -1   0    0.99    0.86
  25   1   0    0.88    0.78
 -25  -1  -1    1.42    0.88
  25   0   1    0.22    0.71
 -25   0  -1    0.02    0.68
 -25   1  -1    0.43    0.74
 -25   1  -1    0.45    0.83
  24   6   1    3.89    1.19
 -24  -6  -1    1.14    0.94
  24   5   1   25.65    2.27
  24   5   1   34.80    2.55
 -24  -5  -1   25.17    2.42
  24   4   1   -0.33    0.71
  24   4   1    0.15    0.75
 -24  -4  -1   -0.72    0.70
  24   3   1    3.42    1.06
  24   3   1    2.48    0.95
 -24  -3  -1    4.34    1.11
  24   2   1    0.15    0.61
  24   2   1    1.08    0.90
 -24  -2  -1   -1.19    0.71
  24   1   1    5.63    1.25
  24   1   1    4.69    1.10
 -24  -1  -1    3.80    1.09
  24   0   1    0.02    0.74
 -24   0  -1   -0.21    0.62
 -24   0  -1    0.31    0.76
  24  -1   1    3.62    0.99
 -24   1  -1    6.34    1.26
 -24   1  -1    4.33    1.10
  24  -2   1    0.96    0.82
 -24   2  -1    1.22    0.90
 -24   2  -1    0.74    0.78
  24  -3   1    3.06    0.92
  24  -3   1    1.35    0.88
 -24   3  -1    3.40    1.01
 -24   3  -1    3.38    1.12
  24  -4   1    0.72    0.72
  24  -4   1    0.23    0.68
 -24   4  -1    0.54    0.74
 -24   4  -1    0.47    0.80
  24  -5   1   29.32    2.39
  24  -5   1   32.99    2.65
 -24   5  -1   33.14    2.59
 -24   5  -1   32.22    2.42
 -24   6  -1    2.20    0.94
 -24   6  -1    3.16    0.94
  23   8   1    2.12    1.09
 -23  -8  -1    0.78    0.89
  23   7   1    3.34    1.16
 -23  -7  -1    4.38    1.11
  23   6   1    0.05    0.80
  23   6   1   -0.43    0.65
 -23  -6  -1   -0.15    0.61
  23   5   1    6.64    1.20
  23   5   1    6.46    1.25
 -23  -5  -1    6.23    1.23
  23   4   1    2.18    0.95
  23   4   1    0.39    0.77
 -23  -4  -1    2.20    0.96
  23   3   1    3.31    1.07
  23   3   1    3.46    0.98
 -23  -3  -1    4.11    1.01
  23   2   1    0.07    0.82
  23   2   1    1.57    0.71
 -23  -2  -1    1.11    0.82
  23   1   1   -0.40    0.72
  23   1   1   -0.34    0.57
 -23  -1  -1    0.23    0.70
 -23  -1  -1   -0.38    0.57
  23   0   1   -0.31    0.68
 -23   0  -1   -0.64    0.64
 -23   0  -1    0.06    0.66
  23  -1   1   -0.37    0.60
 -23   1  -1   -0.03    0.68
 -23   1  -1    0.40    0.72
  23  -2   1    0.49    0.73
 -23   2  -1    1.20    0.76
 -23   2  -1    1.52    0.84
  23  -3   1    3.44    0.92
  23  -3   1    3.88    1.15
 -23   3  -1    2.61    0.95
 -23   3  -1    4.76    1.09
  23  -4   1    3.06    0.96
  23  -4   1    1.74    0.89
 -23   4  -1    2.10    0.93
 -23   4  -1    4.20    0.99
  23  -5   1    6.86    1.26
  23  -5   1    8.33    1.42
 -23   5  -1    5.34    1.28
 -23   5  -1    7.89    1.28
  23  -6   1    0.60    0.77
  23  -6   1    0.29    0.67
 -23   6  -1    0.54    0.82
 -23   6  -1    0.32    0.72
  23  -7   1    3.10    1.02
  23  -7   1    3.29    0.99
 -23   7  -1    2.83    1.04
 -23   7  -1    3.39    1.04
  23  -8   1    1.63    0.99
  23  -8   1    1.67    0.92
 -23   8  -1    2.25    0.85
 -23   8  -1    2.12    0.94
  22  10   1   -0.32    0.88
 -22 -10  -1    0.21    0.83
  22   9   1    0.64    0.86
 -22  -9  -1    0.97    0.98
  22   8   1    1.28    0.90
 -22  -8  -1    2.67    1.05
  22   7   1    0.72    0.79
  22   7   1    1.68    0.82
 -22  -7  -1    0.11    0.73
 -22  -7  -1   -0.16    1.04
  22   6   1   15.50    1.78
  22   6   1   13.19    1.68
 -22  -6  -1   12.64    1.61
 -22  -6  -1   14.46    1.71
  22   5   1   45.98    2.98
  22   5   1   45.52    2.91
 -22  -5  -1   48.52    2.97
  22   4   1    7.07    1.27
  22   4   1    6.27    1.21
 -22  -4  -1    3.57    1.03
  22   3   1    0.56    0.75
  22   3   1    0.23    0.68
 -22  -3  -1    1.42    0.83
  22   2   1    6.84    1.20
  22   2   1    5.07    0.98
 -22  -2  -1    7.68    1.22
  22   1   1    7.07    1.28
  22   1   1    8.22    1.21
 -22  -1  -1    9.38    1.33
 -22  -1  -1    7.14    1.15
  22   0   1    0.63    0.59
  22   0   1    0.49    0.60
 -22   0  -1   -0.78    0.58
 -22   0  -1    0.71    0.74
  22  -1   1    9.17    1.38
 -22   1  -1    7.63    1.31
 -22   1  -1    8.92    1.31
  22  -2   1    7.44    1.29
 -22   2  -1    7.28    1.23
 -22   2  -1    8.20    1.21
  22  -3   1    1.09    0.79
  22  -3   1    0.74    0.74
 -22   3  -1    0.48    0.72
 -22   3  -1    1.20    0.78
  22  -4   1    4.12    1.10
  22  -4   1    5.97    1.06
 -22   4  -1    6.71    1.11
 -22   4  -1    7.13    1.22
  22  -5   1   52.21    3.02
  22  -5   1   48.70    3.14
 -22   5  -1   43.92    3.01
 -22   5  -1   46.01    2.92
  22  -6   1   15.38    1.82
  22  -6   1   15.62    1.72
 -22   6  -1   14.08    1.65
 -22   6  -1   13.62    1.78
  22  -7   1    1.22    0.78
  22  -7   1    0.94    0.79
 -22   7  -1    0.71    0.72
 -22   7  -1    1.08    0.82
  22  -8   1    1.43    0.85
  22  -8   1    0.94    0.75
 -22   8  -1    2.97    0.91
 -22   8  -1    2.39    0.99
  22  -9   1    0.50    0.71
  22  -9   1    0.70    0.78
 -22   9  -1    0.97    0.89
  22 -10   1   -0.50    0.76
  22 -10   1   -1.02    0.66
 -22  10  -1    0.39    0.76
  21  11   1    3.52    1.15
 -21 -11  -1    3.50    1.08
  21  10   1    3.99    1.17
 -21 -10  -1    6.57    1.31
  21   9   1    0.28    0.64
 -21  -9  -1   -0.22    0.62
  21   8   1    1.20    0.79
  21   8   1    2.92    0.96
 -21  -8  -1    2.90    0.92
 -21  -8  -1    3.56    1.42
  21   7   1    0.08    0.70
  21   7   1   -0.22    0.57
 -21  -7  -1    0.54    0.79
 -21  -7  -1    0.02    0.66
  21   6   1    5.54    1.10
  21   6   1   12.01    1.51
 -21  -6  -1    7.59    1.29
 -21  -6  -1    6.43    1.16
  21   5   1   -0.06    0.68
  21   5   1    0.21    0.59
 -21  -5  -1    0.13    0.67
 -21  -5  -1    0.00    0.59
  21   4   1    9.49    1.37
  21   4   1    7.72    1.23
 -21  -4  -1    7.82    1.24
  21   3   1    0.01    0.56
  21   3   1    0.28    0.70
 -21  -3  -1   -0.03    0.61
  21   2   1    1.01    0.63
  21   2   1    1.80    0.70
 -21  -2  -1    0.85    0.75
 -21  -2  -1    1.74    0.70
  21   1   1    2.66    0.76
  21   1   1    2.23    0.79
 -21  -1  -1    3.61    0.93
 -21  -1  -1    2.56    0.83
  21   0   1   -0.62    0.48
  21   0   1   -0.24    0.61
 -21   0  -1    0.20    0.63
 -21   0  -1    0.02    0.53
  21  -1   1    2.41    0.81
  21  -1   1    2.11    0.72
 -21   1  -1    2.31    0.77
 -21   1  -1    2.91    0.85
  21  -2   1    1.66    0.76
 -21   2  -1    1.64    0.75
 -21   2  -1    1.57    0.77
  21  -3   1    0.73    0.72
 -21   3  -1   -0.08    0.59
 -21   3  -1    0.45    0.61
  21  -4   1    9.92    1.46
  21  -4   1   10.95    1.38
 -21   4  -1   12.94    1.56
 -21   4  -1    9.50    1.31
  21  -5   1    0.84    0.66
  21  -5   1   -0.08    0.65
 -21   5  -1    0.29    0.70
 -21   5  -1    0.36    0.63
  21  -6   1    7.43    1.21
  21  -6   1    8.60    1.37
 -21   6  -1    7.12    1.27
 -21   6  -1    8.03    1.26
  21  -7   1   -0.04    0.56
  21  -7   1    0.18    0.74
 -21   7  -1    0.10    0.65
 -21   7  -1    0.75    0.69
  21  -8   1    2.36    0.88
  21  -8   1    2.14    0.91
 -21   8  -1    1.98    0.81
 -21   8  -1    1.74    0.93
  21  -9   1   -0.54    0.61
  21  -9   1   -0.67    0.80
 -21   9  -1    0.25    0.71
  21 -10   1    4.92    1.19
  21 -10   1    4.18    1.07
 -21  10  -1    4.21    1.18
  21 -11   1    4.32    1.12
  21 -11   1    6.33    1.21
 -21  11  -1    6.38    1.35
  20  12   1    1.89    1.07
 -20 -12  -1    1.07    1.01
  20  11   1   -1.15    0.80
 -20 -11  -1   -0.57    0.75
  20  10   1    5.83    1.29
 -20 -10  -1    8.48    1.38
  20   9   1   12.67    1.68
  20   9   1   15.60    1.75
 -20  -9  -1   11.18    1.61
  20   8   1    1.72    0.72
  20   8   1    1.72    0.81
 -20  -8  -1    2.95    1.00
 -20  -8  -1    1.17    0.71
  20   7   1   10.19    1.41
  20   7   1    9.84    1.43
 -20  -7  -1    8.54    1.24
 -20  -7  -1    7.24    1.24
  20   6   1   13.32    1.62
  20   6   1   16.94    1.71
 -20  -6  -1   14.72    1.62
 -20  -6  -1   10.39    1.41
  20   5   1   10.29    1.37
  20   5   1    9.53    1.36
 -20  -5  -1    8.94    1.27
 -20  -5  -1   10.16    1.36
  20   4   1   35.35    2.30
  20   4   1   32.51    2.32
 -20  -4  -1   32.49    2.28
 -20  -4  -1   34.35    2.28
  20   3   1    3.89    0.92
  20   3   1    4.06    0.95
 -20  -3  -1    4.34    0.97
 -20  -3  -1    4.51    0.87
  20   2   1    8.46    1.18
  20   2   1    7.50    1.22
 -20  -2  -1   11.77    1.36
 -20  -2  -1   12.76    1.46
  20   1   1   18.57    1.87
  20   1   1   22.80    1.73
 -20  -1  -1   22.28    1.78
 -20  -1  -1   22.13    1.70
  20   0   1    0.00    0.47
  20   0   1   -0.32    0.48
 -20   0  -1    0.10    0.55
 -20   0  -1    0.35    0.57
  20  -1   1   20.07    1.74
  20  -1   1   24.31    1.68
 -20   1  -1   22.41    1.76
 -20   1  -1   19.34    1.63
  20  -2   1   10.62    1.37
  20  -2   1   10.30    1.15
 -20   2  -1    9.11    1.29
 -20   2  -1    7.63    1.12
  20  -3   1    3.96    0.96
 -20   3  -1    6.21    1.08
 -20   3  -1    5.57    1.09
  20  -4   1   34.46    2.27
  20  -4   1   33.17    2.38
 -20   4  -1   34.68    2.38
 -20   4  -1   35.03    2.28
  20  -5   1    9.47    1.29
  20  -5   1   10.63    1.42
 -20   5  -1    8.85    1.26
 -20   5  -1    9.90    1.39
  20  -6   1   11.75    1.54
  20  -6   1   14.38    1.56
 -20   6  -1   10.66    1.49
 -20   6  -1   12.15    1.42
  20  -7   1    8.77    1.36
  20  -7   1    9.23    1.33
 -20   7  -1   11.09    1.36
 -20   7  -1    8.40    1.42
  20  -8   1    2.65    0.90
  20  -8   1    2.10    0.91
 -20   8  -1    1.03    0.73
 -20   8  -1    1.34    0.77
  20  -9   1   12.53    1.67
  20  -9   1   12.19    1.51
 -20   9  -1   15.24    1.92
  20 -10   1    8.16    1.25
  20 -10   1    7.10    1.35
 -20  10  -1    6.81    1.35
  20 -11   1    0.05    0.71
  20 -11   1    0.40    0.82
 -20  11  -1    0.26    0.78
  20 -12   1    0.67    0.80
  20 -12   1    0.47    0.80
 -20  12  -1    0.87    0.91
  19  13   1   -0.18    0.77
 -19 -13  -1   -0.40    0.77
  19  12   1    3.71    1.08
 -19 -12  -1    4.23    1.05
  19  11   1    1.53    0.76
 -19 -11  -1    2.66    1.01
  19  10   1    8.67    1.37
  19  10   1    9.42    1.46
 -19 -10  -1    6.57    1.22
  19   9   1    4.71    1.03
  19   9   1    4.94    1.08
 -19  -9  -1    5.80    1.10
 -19  -9  -1    3.80    0.92
  19   8   1    2.19    0.80
  19   8   1    1.03    0.71
 -19  -8  -1    2.50    0.85
 -19  -8  -1    0.75    0.66
  19   7   1    4.72    1.06
  19   7   1    5.29    1.07
 -19  -7  -1    6.53    1.12
 -19  -7  -1    5.43    1.02
  19   6   1   14.07    1.61
  19   6   1   14.44    1.54
 -19  -6  -1   11.19    1.45
 -19  -6  -1   13.58    1.52
  19   5   1    6.41    1.08
  19   5   1    3.49    0.93
 -19  -5  -1    4.95    0.95
 -19  -5  -1    5.72    1.00
  19   4   1    3.36    0.83
  19   4   1    2.17    0.71
 -19  -4  -1    1.08    0.63
 -19  -4  -1    0.76    0.94
 -19  -4  -1    1.55    0.72
  19   3   1    5.08    0.98
  19   3   1    6.66    1.11
 -19  -3  -1    3.87    0.85
 -19  -3  -1    5.88    0.94
  19   2   1    9.01    1.22
  19   2   1    7.30    1.06
 -19  -2  -1    7.34    1.06
 -19  -2  -1    8.52    1.16
  19   1   1    0.07    0.43
  19   1   1    0.23    0.56
 -19  -1  -1    0.36    0.49
 -19  -1  -1    0.60    0.61
  19   0   1    0.42    0.63
  19   0   1    0.15    0.45
 -19   0  -1    0.30    0.53
 -19   0  -1   -0.65    0.49
  19  -1   1   -0.24    0.49
  19  -1   1   -0.58    0.38
 -19   1  -1    0.10    0.55
 -19   1  -1    0.56    0.53
  19  -2   1    9.85    1.32
  19  -2   1    8.20    1.04
 -19   2  -1    9.37    1.19
 -19   2  -1    9.75    1.29
  19  -3   1    4.21    0.93
 -19   3  -1    6.27    0.98
 -19   3  -1    4.49    1.00
  19  -4   1    1.71    0.72
  19  -4   1    1.62    0.67
 -19   4  -1    1.85    0.70
 -19   4  -1    1.20    0.69
  19  -5   1    6.03    1.06
  19  -5   1    4.71    0.91
 -19   5  -1    4.92    0.99
 -19   5  -1    4.36    0.89
  19  -6   1   15.25    1.60
  19  -6   1   16.53    1.84
 -19   6  -1   15.38    1.59
 -19   6  -1   16.83    1.82
  19  -7   1    8.08    1.36
  19  -7   1    5.28    1.03
 -19   7  -1    5.89    1.03
 -19   7  -1    6.75    1.22
  19  -8   1    0.94    0.77
  19  -8   1    1.19    0.67
 -19   8  -1    2.19    0.73
 -19   8  -1    1.57    0.90
  19  -9   1    4.02    1.01
  19  -9   1    5.76    1.11
 -19   9  -1    5.19    1.17
  19 -10   1   10.42    1.45
  19 -10   1    9.29    1.45
 -19  10  -1   10.17    1.58
  19 -11   1    0.13    0.63
  19 -11   1    0.44    0.89
 -19  11  -1    0.97    0.77
  19 -12   1    2.70    0.92
  19 -12   1    2.77    0.97
 -19  12  -1    4.41    1.21
  19 -13   1    0.83    0.77
  19 -13   1    0.43    0.78
 -19  13  -1    0.03    0.91
  18  14   1   -0.19    0.56
  18  14   1    0.29    0.62
 -18 -14  -1    0.24    0.89
  18  13   1    3.76    1.04
  18  13   1    8.26    1.21
 -18 -13  -1    8.60    1.41
  18  12   1    1.57    0.73
  18  12   1    1.38    0.82
 -18 -12  -1    2.80    0.95
  18  11   1    3.79    0.96
 -18 -11  -1    4.89    1.08
  18  10   1    6.50    1.13
 -18 -10  -1    4.26    1.02
 -18 -10  -1    6.82    1.16
  18   9   1    3.47    0.86
  18   9   1    3.25    0.92
 -18  -9  -1    3.03    0.80
 -18  -9  -1    3.01    0.90
  18   8   1    3.09    0.80
  18   8   1    2.02    0.76
 -18  -8  -1    2.35    0.73
 -18  -8  -1    2.98    0.89
  18   7   1   41.03    2.53
  18   7   1   41.60    2.59
 -18  -7  -1   40.12    2.55
 -18  -7  -1   39.94    2.47
  18   6   1    0.28    0.56
  18   6   1    0.77    0.65
 -18  -6  -1    1.01    0.66
 -18  -6  -1    0.13    0.50
  18   5   1    1.96    0.68
  18   5   1    2.89    0.82
 -18  -5  -1    1.41    0.70
 -18  -5  -1    2.09    0.78
  18   4   1   -0.15    0.49
  18   4   1   -0.30    0.45
 -18  -4  -1    0.55    0.54
 -18  -4  -1   -0.39    0.42
 -18  -4  -1   -0.18    0.44
  18   3   1   31.11    1.99
  18   3   1   28.39    2.01
 -18  -3  -1   28.90    1.97
 -18  -3  -1   29.43    1.90
 -18  -3  -1   31.23    2.01
  18   2   1    0.38    0.55
  18   2   1    0.95    0.58
 -18  -2  -1    0.70    0.56
 -18  -2  -1    1.08    0.59
  18   1   1    3.30    0.75
  18   1   1    3.65    0.80
 -18  -1  -1    4.79    0.89
 -18  -1  -1    3.00    0.82
  18   0   1   -0.14    0.48
  18   0   1   -0.13    0.45
 -18   0  -1    0.31    0.48
 -18   0  -1   -0.31    0.43
  18  -1   1    4.85    0.92
  18  -1   1    5.75    0.85
 -18   1  -1    5.50    0.94
 -18   1  -1    3.72    0.83
  18  -2   1    0.77    0.57
  18  -2   1    0.31    0.50
 -18   2  -1    0.78    0.56
 -18   2  -1    0.67    0.56
  18  -3   1   28.64    1.73
  18  -3   1   28.74    2.05
 -18   3  -1   29.63    1.94
 -18   3  -1   27.00    1.96
  18  -4   1   -0.44    0.44
  18  -4   1    0.65    0.51
 -18   4  -1   -0.13    0.54
 -18   4  -1    0.76    0.57
  18  -5   1    1.93    0.75
  18  -5   1    1.81    0.69
 -18   5  -1    1.63    0.68
 -18   5  -1    2.44    0.73
  18  -6   1    0.51    0.54
  18  -6   1    0.23    0.55
 -18   6  -1    0.33    0.56
 -18   6  -1    0.60    0.62
  18  -7   1   42.27    2.44
  18  -7   1   37.81    2.53
 -18   7  -1   39.19    2.37
 -18   7  -1   35.01    2.54
  18  -8   1    3.95    1.05
  18  -8   1    3.06    0.86
 -18   8  -1    3.31    0.85
 -18   8  -1    3.83    0.99
  18  -9   1    2.79    0.92
  18  -9   1    2.07    0.76
 -18   9  -1    4.72    1.06
  18 -10   1    5.16    1.15
  18 -10   1    6.65    1.10
 -18  10  -1    4.19    1.02
  18 -11   1    6.40    1.07
  18 -11   1    3.73    1.00
 -18  11  -1    4.40    1.07
  18 -12   1    2.20    1.00
  18 -12   1    1.76    0.80
 -18  12  -1    2.73    0.96
  18 -13   1    5.37    1.28
  18 -13   1    6.33    1.21
 -18  13  -1    4.60    1.17
  18 -14   1   -0.28    0.61
  18 -14   1    0.32    0.76
 -18  14  -1   -0.50    0.82
  17  15   1    2.76    0.89
  17  15   1    2.64    1.06
 -17 -15  -1    3.25    1.10
  17  14   1    0.75    0.82
  17  14   1    1.11    0.75
 -17 -14  -1    0.46    0.84
  17  13   1    0.32    0.74
  17  13   1    1.59    0.72
 -17 -13  -1    0.78    0.79
  17  12   1    1.57    0.71
  17  12   1    1.18    0.71
 -17 -12  -1    1.67    0.79
  17  11   1    0.22    0.61
  17  11   1   -0.64    0.39
 -17 -11  -1   -0.14    0.53
 -17 -11  -1    0.08    0.70
  17  10   1   10.16    1.23
  17  10   1   10.69    1.43
 -17 -10  -1   12.28    1.47
 -17 -10  -1   11.36    1.36
  17   9   1   -0.33    0.62
  17   9   1   -0.28    0.43
 -17  -9  -1   -0.58    0.42
 -17  -9  -1   -0.68    0.46
  17   8   1    3.32    0.82
  17   8   1    2.24    0.70
  17   8   1    2.19    0.81
 -17  -8  -1    1.49    0.64
 -17  -8  -1    2.32    0.75
  17   7   1    0.77    0.65
  17   7   1    0.22    0.57
 -17  -7  -1    0.33    0.56
 -17  -7  -1    0.13    0.52
  17   6   1    0.45    0.53
  17   6   1    0.08    0.53
 -17  -6  -1   -0.66    0.44
 -17  -6  -1   -0.34    0.46
  17   5   1    0.39    0.48
  17   5   1    0.89    0.57
 -17  -5  -1    0.39    0.50
 -17  -5  -1   -0.33    0.36
 -17  -5  -1   -0.01    0.38
  17   4   1    9.24    1.15
  17   4   1    8.88    1.11
 -17  -4  -1    5.59    1.00
 -17  -4  -1    7.22    1.08
 -17  -4  -1   10.04    1.11
  17   3   1    1.10    0.58
  17   3   1    0.12    0.46
 -17  -3  -1    0.63    0.51
 -17  -3  -1    0.76    0.53
 -17  -3  -1    1.12    0.45
  17   2   1    2.36    0.66
  17   2   1    2.49    0.70
 -17  -2  -1    3.33    0.72
 -17  -2  -1    2.43    0.65
  17   1   1    4.93    0.81
  17   1   1    5.53    0.97
 -17  -1  -1    6.73    0.94
 -17  -1  -1    6.08    0.95
  17   0   1   -0.23    0.37
  17   0   1    0.01    0.32
 -17   0  -1    0.02    0.47
 -17   0  -1    0.17    0.45
  17  -1   1    5.60    0.84
  17  -1   1    5.04    0.90
 -17   1  -1    5.65    0.93
 -17   1  -1    5.59    0.92
  17  -2   1    1.51    0.67
  17  -2   1    2.25    0.56
 -17   2  -1    2.34    0.66
 -17   2  -1    2.06    0.68
  17  -3   1    0.50    0.53
  17  -3   1    1.34    0.48
 -17   3  -1    1.24    0.57
 -17   3  -1    0.94    0.54
  17  -4   1    8.37    0.92
  17  -4   1    9.08    1.19
  17  -4   1    9.78    1.16
 -17   4  -1    8.67    1.20
 -17   4  -1    7.24    1.01
  17  -5   1    0.42    0.48
  17  -5   1    0.33    0.42
 -17   5  -1    0.54    0.60
 -17   5  -1    0.31    0.49
  17  -6   1   -0.18    0.46
  17  -6   1    0.26    0.56
 -17   6  -1   -0.09    0.49
 -17   6  -1   -0.57    0.43
  17  -7   1    0.69    0.61
  17  -7   1    0.53    0.57
 -17   7  -1    0.21    0.55
 -17   7  -1    1.08    0.64
  17  -8   1    2.60    0.82
  17  -8   1    2.84    0.72
 -17   8  -1    1.76    0.65
 -17   8  -1    2.01    0.78
  17  -9   1    0.24    0.61
  17  -9   1   -0.16    0.56
 -17   9  -1    0.53    0.61
  17 -10   1   11.19    1.50
  17 -10   1   11.47    1.39
 -17  10  -1    9.05    1.39
  17 -11   1    0.71    0.66
  17 -11   1   -0.61    0.57
 -17  11  -1   -0.61    0.66
  17 -12   1    0.62    0.67
  17 -12   1    0.91    0.72
 -17  12  -1    2.17    0.88
  17 -13   1    0.47    0.75
  17 -13   1    0.53    0.83
 -17  13  -1   -0.39    0.73
  17 -14   1    1.00    0.79
  17 -14   1    1.50    0.92
 -17  14  -1    0.49    0.73
  17 -15   1    3.75    1.16
  17 -15   1    1.75    0.92
 -17  15  -1    2.47    1.02
  16  16   1   15.06    1.79
  16  16   1   17.53    1.96
 -16 -16  -1   16.53    2.04
  16  15   1    3.25    0.99
  16  15   1    2.40    0.90
 -16 -15  -1    2.40    1.05
  16  14   1   -0.10    0.59
  16  14   1   -0.08    0.49
 -16 -14  -1   -0.57    0.77
  16  13   1    0.64    0.71
  16  13   1    0.30    0.69
 -16 -13  -1    0.75    0.70
  16  12   1    2.92    0.90
  16  12   1    4.10    0.93
 -16 -12  -1    4.27    1.06
 -16 -12  -1    6.69    1.07
  16  11   1    1.26    0.61
  16  11   1    2.19    0.74
 -16 -11  -1    2.63    0.74
 -16 -11  -1    0.42    0.69
  16  10   1    7.94    1.09
  16  10   1    8.60    1.34
 -16 -10  -1    9.96    1.26
 -16 -10  -1    6.51    1.13
  16   9   1   15.46    1.41
  16   9   1   11.77    1.46
 -16  -9  -1   15.93    1.54
 -16  -9  -1   12.73    1.53
  16   8   1   14.44    1.34
  16   8   1   12.08    1.43
 -16  -8  -1   12.09    1.41
 -16  -8  -1   15.68    1.50
  16   7   1    8.40    1.15
  16   7   1    7.87    0.93
  16   7   1    7.23    1.03
 -16  -7  -1    7.33    1.07
 -16  -7  -1    9.91    1.14
  16   6   1   24.15    1.73
  16   6   1   23.46    1.48
  16   6   1   20.17    1.60
 -16  -6  -1   21.42    1.63
 -16  -6  -1   25.61    1.74
  16   5   1    1.09    0.63
  16   5   1    0.97    0.55
 -16  -5  -1    1.78    0.63
 -16  -5  -1    0.82    0.50
 -16  -5  -1    1.36    0.48
  16   4   1    0.30    0.41
  16   4   1    0.45    0.45
 -16  -4  -1    0.84    0.49
 -16  -4  -1    0.77    0.44
 -16  -4  -1    1.10    0.54
  16   3   1    7.19    0.97
  16   3   1    5.32    0.86
 -16  -3  -1    4.78    0.77
 -16  -3  -1    4.75    0.84
 -16  -3  -1    5.49    0.89
  16   2   1    3.77    0.76
  16   2   1    4.44    0.75
 -16  -2  -1    4.52    0.78
 -16  -2  -1    3.83    0.78
 -16  -2  -1    3.14    0.70
  16   1   1   14.76    1.24
  16   1   1   14.91    1.32
 -16  -1  -1   15.32    1.28
 -16  -1  -1   16.68    1.30
  16   0   1   -0.49    0.39
  16   0   1    0.59    0.50
 -16   0  -1    0.05    0.40
 -16   0  -1    0.01    0.43
  16  -1   1   15.25    1.30
  16  -1   1   14.57    1.14
 -16   1  -1   15.03    1.26
 -16   1  -1   17.24    1.34
  16  -2   1    4.09    0.77
  16  -2   1    4.43    0.69
 -16   2  -1    3.50    0.76
 -16   2  -1    5.20    0.80
  16  -3   1    6.50    0.77
  16  -3   1    6.97    0.99
 -16   3  -1    7.44    0.97
 -16   3  -1    4.70    0.85
  16  -4   1    0.25    0.43
  16  -4   1    1.04    0.54
 -16   4  -1    1.30    0.61
 -16   4  -1    1.08    0.54
  16  -5   1    0.93    0.49
  16  -5   1    1.47    0.63
 -16   5  -1    1.97    0.67
 -16   5  -1    1.61    0.60
  16  -6   1   22.48    1.73
  16  -6   1   20.94    1.55
 -16   6  -1   21.46    1.56
 -16   6  -1   21.87    1.71
  16  -7   1    7.82    1.17
  16  -7   1    7.32    0.98
 -16   7  -1    7.33    1.13
 -16   7  -1    5.40    0.93
  16  -8   1   11.82    1.46
  16  -8   1   12.39    1.32
 -16   8  -1   11.24    1.43
  16  -9   1   13.10    1.41
  16  -9   1   14.58    1.69
 -16   9  -1   12.16    1.51
  16 -10   1    6.33    1.02
  16 -10   1    8.60    1.33
 -16  10  -1    9.53    1.36
  16 -11   1    0.67    0.61
  16 -11   1    1.66    0.77
 -16  11  -1    0.02    0.60
  16 -12   1    4.00    1.07
  16 -12   1    3.79    0.91
 -16  12  -1    1.62    0.86
  16 -13   1   -0.17    0.70
  16 -13   1    0.38    0.67
 -16  13  -1   -0.18    0.71
  16 -14   1    1.33    0.82
  16 -14   1    0.13    0.71
 -16  14  -1    1.09    0.72
  16 -15   1    0.48    0.95
  16 -15   1    1.93    0.80
 -16  15  -1    3.68    1.01
  16 -16   1   13.03    1.94
  16 -16   1   14.13    1.77
 -16  16  -1   15.09    1.98
  15  16   1    7.49    1.36
  15  16   1    7.35    1.34
 -15 -16  -1    5.33    1.33
  15  15   1   -0.02    0.70
  15  15   1    1.37    0.81
 -15 -15  -1    0.63    0.75
  15  14   1    3.88    1.05
  15  14   1    2.65    0.89
 -15 -14  -1    3.97    1.04
  15  13   1    0.04    0.69
  15  13   1   -1.08    0.49
 -15 -13  -1    0.18    0.49
 -15 -13  -1   -0.60    0.55
  15  12   1    0.20    0.49
  15  12   1    0.65    0.65
 -15 -12  -1    0.08    0.60
 -15 -12  -1    0.32    0.51
  15  11   1    0.69    0.64
  15  11   1    1.01    0.67
 -15 -11  -1    0.59    0.58
 -15 -11  -1    0.95    0.65
  15  10   1    3.77    0.92
  15  10   1    4.52    0.87
 -15 -10  -1    4.97    0.94
 -15 -10  -1    6.13    0.95
  15   9   1   14.89    1.41
  15   9   1   14.20    1.54
 -15  -9  -1   14.17    1.51
 -15  -9  -1   14.36    1.47
  15   8   1    7.69    1.17
  15   8   1    8.84    1.05
 -15  -8  -1    8.58    1.20
 -15  -8  -1   12.32    1.27
  15   7   1   19.14    1.36
  15   7   1   19.00    1.76
 -15  -7  -1   18.76    1.52
 -15  -7  -1   23.86    1.60
  15   6   1    0.17    0.36
  15   6   1    0.37    0.44
  15   6   1    0.98    0.52
 -15  -6  -1    0.90    0.54
 -15  -6  -1   -0.14    0.34
 -15  -6  -1    0.39    0.38
  15   5   1    0.71    0.49
  15   5   1    0.93    0.46
  15   5   1    0.49    0.35
 -15  -5  -1    0.71    0.45
 -15  -5  -1   -0.18    0.36
 -15  -5  -1    0.08    0.36
  15   4   1   23.22    1.66
  15   4   1   26.75    1.70
 -15  -4  -1   26.47    1.72
 -15  -4  -1   26.84    1.59
 -15  -4  -1   24.59    1.71
  15   3   1    2.12    0.57
  15   3   1    2.59    0.65
  15   3   1    2.55    0.51
 -15  -3  -1    1.47    0.47
 -15  -3  -1    2.45    0.64
 -15  -3  -1    2.80    0.65
  15   2   1   10.57    1.11
  15   2   1   11.82    1.20
 -15  -2  -1   12.19    1.18
 -15  -2  -1   11.75    1.19
 -15  -2  -1   11.19    1.19
  15   1   1    0.20    0.36
  15   1   1    0.11    0.44
 -15  -1  -1    0.02    0.34
 -15  -1  -1    0.14    0.38
  15   0   1    0.09    0.35
  15   0   1    0.07    0.33
 -15   0  -1   -0.54    0.38
 -15   0  -1   -0.09    0.37
  15  -1   1    0.10    0.41
  15  -1   1    0.05    0.36
 -15   1  -1   -0.01    0.39
 -15   1  -1   -0.14    0.39
  15  -2   1   10.36    1.00
  15  -2   1    9.97    1.18
 -15   2  -1   10.32    1.08
 -15   2  -1   11.27    1.20
  15  -3   1    3.22    0.77
  15  -3   1    2.15    0.51
 -15   3  -1    2.40    0.57
 -15   3  -1    2.33    0.64
  15  -4   1   25.07    1.75
  15  -4   1   25.84    1.65
  15  -4   1   25.85    1.48
 -15   4  -1   24.86    1.74
 -15   4  -1   25.82    1.66
  15  -5   1    1.60    0.57
  15  -5   1    0.47    0.32
  15  -5   1    0.35    0.48
 -15   5  -1    0.74    0.58
 -15   5  -1    0.50    0.46
  15  -6   1    0.52    0.52
  15  -6   1    0.70    0.57
 -15   6  -1    0.08    0.41
 -15   6  -1    0.48    0.47
  15  -7   1   18.53    1.60
  15  -7   1   27.18    1.67
 -15   7  -1   19.75    1.52
 -15   7  -1   19.28    1.62
  15  -8   1    9.06    1.24
 -15   8  -1   10.48    1.34
  15  -9   1   13.27    1.57
  15  -9   1   16.33    1.51
 -15   9  -1   14.10    1.55
  15 -10   1    4.39    1.00
  15 -10   1    3.96    0.83
 -15  10  -1    5.70    1.06
  15 -11   1    2.15    0.79
  15 -11   1    2.81    0.75
 -15  11  -1    1.14    0.71
  15 -12   1   -0.18    0.54
  15 -12   1   -0.02    0.61
 -15  12  -1    2.30    0.83
  15 -13   1   -0.27    0.61
  15 -13   1    0.56    0.67
 -15  13  -1   -0.82    0.60
  15 -14   1    2.49    0.95
  15 -14   1    3.73    0.96
 -15  14  -1    2.93    0.98
  15 -15   1    1.80    0.91
  15 -15   1   -0.45    0.56
 -15  15  -1   -0.92    0.69
  15 -16   1    7.13    1.31
  15 -16   1    4.88    1.23
 -15  16  -1    7.48    1.34
  14  17   1    0.80    0.82
  14  17   1    1.02    0.81
 -14 -17  -1   -1.24    0.72
  14  16   1    1.24    0.74
  14  16   1    4.55    1.14
 -14 -16  -1    4.08    1.11
  14  15   1   -0.92    0.52
  14  15   1   -0.24    0.72
 -14 -15  -1    0.91    0.76
  14  14   1    0.48    0.61
  14  14   1    0.16    0.71
 -14 -14  -1    0.54    0.64
 -14 -14  -1    0.63    0.73
  14  13   1   12.94    1.54
  14  13   1    9.35    1.30
 -14 -13  -1   12.55    1.57
 -14 -13  -1   12.95    1.42
  14  12   1    0.27    0.53
  14  12   1   -0.38    0.54
 -14 -12  -1    0.27    0.62
 -14 -12  -1    0.59    0.47
  14  11   1    1.16    0.63
  14  11   1    1.42    0.74
 -14 -11  -1    1.63    0.65
 -14 -11  -1    1.90    0.78
  14  10   1    0.65    0.46
  14  10   1    0.32    0.54
 -14 -10  -1   -0.14    0.52
 -14 -10  -1    0.37    0.47
  14   9   1   19.53    1.48
  14   9   1   22.31    1.68
 -14  -9  -1   22.02    1.57
 -14  -9  -1   23.37    1.73
  14   8   1    5.18    0.81
  14   8   1    4.45    0.89
 -14  -8  -1    4.16    0.82
 -14  -8  -1    5.79    0.87
  14   7   1    0.61    0.55
  14   7   1   -0.20    0.33
 -14  -7  -1   -0.26    0.34
 -14  -7  -1   -0.17    0.50
 -14  -7  -1   -0.42    0.40
  14   6   1    8.94    1.06
  14   6   1    7.76    0.87
 -14  -6  -1    9.13    0.90
 -14  -6  -1    7.35    0.99
 -14  -6  -1    8.20    1.01
  14   5   1    0.16    0.31
  14   5   1    0.07    0.41
  14   5   1    0.19    0.39
 -14  -5  -1    0.29    0.38
 -14  -5  -1   -0.26    0.36
 -14  -5  -1   -0.26    0.28
  14   4   1    1.82    0.56
  14   4   1    1.44    0.54
  14   4   1    1.35    0.38
 -14  -4  -1    0.88    0.48
 -14  -4  -1    1.03    0.48
 -14  -4  -1    1.65    0.46
  14   3   1    3.38    0.66
  14   3   1    2.87    0.44
  14   3   1    2.11    0.56
 -14  -3  -1    3.42    0.67
 -14  -3  -1    2.30    0.56
 -14  -3  -1    2.37    0.54
  14   2   1    1.79    0.53
  14   2   1    1.76    0.50
  14   2   1    1.76    0.34
 -14  -2  -1    0.99    0.43
 -14  -2  -1    1.46    0.48
 -14  -2  -1    1.73    0.52
  14   1   1    5.45    0.78
  14   1   1    4.37    0.67
  14   1   1    4.13    0.67
 -14  -1  -1    4.17    0.69
 -14  -1  -1    3.31    0.62
 -14  -1  -1    4.73    0.74
  14   0   1   -0.29    0.33
  14   0   1   -0.10    0.28
 -14   0  -1    0.25    0.38
 -14   0  -1   -0.07    0.35
  14  -1   1    3.58    0.62
  14  -1   1    3.15    0.63
 -14   1  -1    3.97    0.70
 -14   1  -1    6.06    0.79
  14  -2   1    3.13    0.68
  14  -2   1    1.58    0.42
 -14   2  -1    1.62    0.47
 -14   2  -1    1.38    0.55
  14  -3   1    2.64    0.61
  14  -3   1    2.01    0.48
 -14   3  -1    1.55    0.53
 -14   3  -1    2.75    0.62
  14  -4   1    1.57    0.51
  14  -4   1    1.15    0.36
  14  -4   1    1.26    0.54
 -14   4  -1    0.48    0.50
 -14   4  -1    1.04    0.46
  14  -5   1    0.10    0.30
  14  -5   1   -0.34    0.38
  14  -5   1    0.26    0.36
 -14   5  -1    0.09    0.36
 -14   5  -1    0.38    0.43
  14  -6   1    7.44    1.05
  14  -6   1    6.86    0.92
 -14   6  -1    8.51    1.01
 -14   6  -1   10.75    1.21
  14  -7   1    0.05    0.38
  14  -7   1    0.20    0.44
 -14   7  -1   -0.35    0.39
 -14   7  -1   -0.04    0.50
  14  -8   1    4.73    0.81
  14  -8   1    3.10    0.74
 -14   8  -1    5.02    0.92
  14  -9   1   23.10    1.78
  14  -9   1   25.22    1.69
 -14   9  -1   20.17    1.74
  14 -10   1    0.16    0.58
  14 -10   1    0.38    0.55
 -14  10  -1    0.35    0.56
  14 -11   1    2.46    0.79
  14 -11   1    1.22    0.65
 -14  11  -1    2.31    0.79
  14 -12   1   -0.04    0.54
  14 -12   1   -0.13    0.44
 -14  12  -1   -1.39    0.51
  14 -13   1    8.68    1.24
  14 -13   1   12.40    1.56
 -14  13  -1    9.76    1.39
  14 -14   1    0.99    0.64
  14 -14   1    1.79    0.83
 -14  14  -1    0.13    0.74
  14 -15   1    0.68    0.78
  14 -15   1   -0.22    0.71
 -14  15  -1   -0.48    0.54
  14 -16   1    3.60    1.09
  14 -16   1    5.57    1.22
 -14  16  -1    2.63    0.90
  14 -17   1   -1.20    0.76
  14 -17   1   -0.31    0.76
 -14  17  -1   -1.05    0.88
  13  18   1    6.98    1.37
  13  18   1    7.53    1.35
 -13 -18  -1   10.03    1.60
  13  17   1    1.84    0.90
  13  17   1    1.91    0.98
 -13 -17  -1    1.05    0.90
  13  16   1    2.06    0.85
  13  16   1    2.57    0.87
 -13 -16  -1    3.90    1.01
  13  15   1    1.12    0.77
  13  15   1   -0.03    0.59
 -13 -15  -1   -0.32    0.75
  13  14   1    2.89    0.84
  13  14   1    1.87    0.70
 -13 -14  -1    2.90    0.80
 -13 -14  -1    1.41    0.81
  13  13   1   11.73    1.43
  13  13   1   12.86    1.53
 -13 -13  -1   12.28    1.38
 -13 -13  -1   11.31    1.44
  13  12   1   11.64    1.37
  13  12   1   12.09    1.39
 -13 -12  -1    9.44    1.26
 -13 -12  -1   10.47    1.34
  13  11   1    2.58    0.73
  13  11   1    2.95    0.71
 -13 -11  -1    2.26    0.75
 -13 -11  -1    3.19    0.74
  13  10   1   23.38    1.63
  13  10   1   17.70    1.55
 -13 -10  -1   19.61    1.60
 -13 -10  -1   23.67    1.58
  13   9   1   12.21    1.31
  13   9   1   10.53    1.16
 -13  -9  -1   11.86    1.24
 -13  -9  -1   11.61    1.31
  13   8   1   32.45    1.83
  13   8   1   26.84    1.86
 -13  -8  -1   29.63    1.85
 -13  -8  -1   28.63    1.88
  13   7   1   11.61    1.11
  13   7   1    9.85    1.16
 -13  -7  -1   10.01    1.12
 -13  -7  -1   10.55    0.85
 -13  -7  -1   10.83    1.22
  13   6   1    8.25    0.87
  13   6   1    7.25    0.97
 -13  -6  -1    8.68    0.84
 -13  -6  -1   10.37    1.14
 -13  -6  -1    6.39    0.89
  13   5   1   41.40    2.08
  13   5   1   41.36    2.30
 -13  -5  -1   43.45    2.12
 -13  -5  -1   39.75    2.27
 -13  -5  -1   41.61    2.25
  13   4   1    3.73    0.68
  13   4   1    4.32    0.69
  13   4   1    3.62    0.52
 -13  -4  -1    4.18    0.70
 -13  -4  -1    3.88    0.70
 -13  -4  -1    3.95    0.61
  13   3   1   11.22    1.10
  13   3   1   10.45    1.10
  13   3   1    8.70    0.71
 -13  -3  -1   10.82    1.07
 -13  -3  -1   10.54    1.05
 -13  -3  -1   11.82    0.92
  13   2   1    8.54    0.61
  13   2   1    7.60    0.89
  13   2   1    8.41    0.93
 -13  -2  -1    6.80    0.85
 -13  -2  -1    9.46    0.95
 -13  -2  -1    6.38    0.83
  13   1   1    0.48    0.38
  13   1   1   -0.19    0.31
  13   1   1   -0.21    0.15
 -13  -1  -1    0.28    0.36
 -13  -1  -1   -0.02    0.32
 -13  -1  -1    0.47    0.37
  13   0   1    0.05    0.14
  13   0   1   -0.39    0.26
  13   0   1    0.24    0.38
 -13   0  -1    0.07    0.35
 -13   0  -1    0.25    0.32
  13  -1   1   -0.20    0.23
  13  -1   1    0.17    0.34
 -13   1  -1   -0.05    0.30
 -13   1  -1    0.06    0.34
  13  -2   1    8.35    0.99
  13  -2   1    8.49    0.80
 -13   2  -1    6.74    0.91
 -13   2  -1    8.52    0.89
  13  -3   1    9.86    1.07
  13  -3   1   10.67    0.81
 -13   3  -1    9.21    1.04
 -13   3  -1    9.40    0.97
  13  -4   1    3.81    0.52
  13  -4   1    2.81    0.56
  13  -4   1    4.42    0.78
 -13   4  -1    4.07    0.73
 -13   4  -1    4.49    0.71
  13  -5   1   44.42    2.31
  13  -5   1   41.92    2.40
  13  -5   1   43.17    2.05
 -13   5  -1   42.20    2.41
 -13   5  -1   44.08    2.28
  13  -6   1    7.68    0.92
  13  -6   1    8.18    0.64
  13  -6   1    8.52    1.05
 -13   6  -1    7.63    0.90
 -13   6  -1    5.93    0.91
  13  -7   1   12.49    1.32
  13  -7   1   11.23    1.17
 -13   7  -1   12.08    1.32
 -13   7  -1   13.12    1.24
  13  -8   1   29.82    1.97
  13  -8   1   28.65    1.81
 -13   8  -1   30.90    2.01
  13  -9   1   10.82    1.21
  13  -9   1   14.14    1.45
 -13   9  -1   11.83    1.39
  13 -10   1   23.39    1.61
  13 -10   1   21.20    1.72
 -13  10  -1   23.01    1.77
  13 -11   1    3.26    0.87
  13 -11   1    2.07    0.65
 -13  11  -1    3.21    0.83
  13 -12   1   11.96    1.35
  13 -12   1   10.48    1.42
 -13  12  -1   11.06    1.43
  13 -13   1   12.61    1.57
  13 -13   1   13.82    1.51
 -13  13  -1   12.49    1.53
  13 -14   1    3.92    1.05
  13 -14   1    3.21    0.90
 -13  14  -1    2.83    0.84
  13 -15   1   -1.07    0.63
  13 -15   1    0.38    0.63
 -13  15  -1   -1.10    0.58
  13 -16   1    1.96    0.78
  13 -16   1    1.60    0.93
 -13  16  -1    3.21    1.00
  13 -17   1    3.69    1.20
  13 -17   1    4.19    1.06
 -13  17  -1    3.44    1.01
  13 -18   1    4.73    1.37
 -13  18  -1    8.62    1.53
  12  18   1    0.50    0.78
  12  18   1   -0.47    0.74
 -12 -18  -1    1.56    0.94
  12  17   1    0.37    0.70
  12  17   1    1.80    0.82
 -12 -17  -1    1.29    0.78
  12  16   1    4.61    1.06
  12  16   1    5.76    1.20
 -12 -16  -1    4.56    1.13
  12  15   1    0.66    0.61
  12  15   1   -0.02    0.52
 -12 -15  -1    1.06    0.62
 -12 -15  -1   -0.48    0.57
  12  14   1    0.97    0.65
  12  14   1    0.48    0.64
 -12 -14  -1    0.77    0.68
 -12 -14  -1   -0.12    0.47
  12  13   1    1.27    0.69
  12  13   1    1.92    0.76
 -12 -13  -1    2.42    0.81
 -12 -13  -1    1.82    0.67
  12  12   1    0.65    0.59
  12  12   1    0.46    0.58
 -12 -12  -1    1.15    0.64
 -12 -12  -1    0.89    0.57
  12  11   1    2.79    0.69
  12  11   1    4.55    0.88
 -12 -11  -1    4.44    0.89
 -12 -11  -1    3.02    0.73
  12  10   1   39.43    2.42
  12  10   1   43.90    2.39
 -12 -10  -1   38.48    2.39
 -12 -10  -1   43.73    2.36
  12   9   1   14.91    1.43
  12   9   1   15.47    1.27
 -12  -9  -1   15.23    1.26
 -12  -9  -1   15.82    1.52
  12   8   1   30.73    1.99
  12   8   1   34.60    1.94
 -12  -8  -1   31.43    1.70
 -12  -8  -1   36.55    2.07
 -12  -8  -1   34.74    1.98
  12   7   1    1.40    0.47
  12   7   1    1.88    0.58
 -12  -7  -1    1.67    0.51
 -12  -7  -1    1.30    0.39
 -12  -7  -1    1.26    0.51
  12   6   1    0.74    0.46
  12   6   1    0.26    0.30
 -12  -6  -1    0.63    0.44
 -12  -6  -1    0.23    0.34
 -12  -6  -1    0.70    0.31
  12   5   1   24.47    1.60
  12   5   1   25.77    1.44
 -12  -5  -1   27.14    1.45
 -12  -5  -1   26.41    1.58
 -12  -5  -1   25.37    1.60
  12   4   1   10.23    1.01
  12   4   1    9.59    0.74
  12   4   1   10.54    1.05
 -12  -4  -1    8.69    0.93
 -12  -4  -1    9.84    0.81
 -12  -4  -1    8.70    0.94
  12   3   1    3.93    0.64
  12   3   1    2.96    0.59
  12   3   1    3.10    0.45
 -12  -3  -1    4.43    0.64
 -12  -3  -1    2.09    0.52
 -12  -3  -1    3.45    0.56
  12   2   1   -0.19    0.24
  12   2   1    0.23    0.21
  12   2   1    0.18    0.30
 -12  -2  -1    0.41    0.34
 -12  -2  -1    0.23    0.27
 -12  -2  -1    0.25    0.30
  12   1   1   -0.05    0.29
  12   1   1    0.00    0.18
  12   1   1   -0.13    0.26
 -12  -1  -1    0.05    0.30
 -12  -1  -1    0.03    0.30
 -12  -1  -1    0.24    0.30
  12   0   1   -0.08    0.14
  12   0   1   -0.07    0.30
  12   0   1    0.16    0.31
 -12   0  -1    0.17    0.29
 -12   0  -1   -0.09    0.29
  12  -1   1    0.22    0.33
  12  -1   1    0.03    0.10
  12  -1   1    0.13    0.27
 -12   1  -1   -0.15    0.29
 -12   1  -1   -0.08    0.29
  12  -2   1    0.14    0.34
  12  -2   1    0.05    0.25
 -12   2  -1   -0.30    0.28
 -12   2  -1    0.00    0.31
  12  -3   1    3.50    0.50
  12  -3   1    3.50    0.64
 -12   3  -1    2.53    0.60
 -12   3  -1    3.61    0.61
  12  -4   1    8.68    0.69
  12  -4   1    8.52    0.90
  12  -4   1    7.95    0.96
 -12   4  -1    7.81    0.95
 -12   4  -1    9.66    0.95
  12  -5   1   22.61    1.59
  12  -5   1   27.70    1.59
  12  -5   1   26.03    1.33
 -12   5  -1   23.29    1.49
 -12   5  -1   27.13    1.69
  12  -6   1    0.65    0.41
  12  -6   1    0.28    0.23
  12  -6   1    0.48    0.34
 -12   6  -1    0.30    0.45
 -12   6  -1    1.07    0.45
  12  -7   1    1.10    0.46
  12  -7   1    0.73    0.48
 -12   7  -1    2.27    0.64
 -12   7  -1    2.35    0.55
  12  -8   1   34.63    1.96
  12  -8   1   36.70    2.13
 -12   8  -1   28.96    2.01
  12  -9   1   17.23    1.44
  12  -9   1   16.93    1.34
 -12   9  -1   16.87    1.42
  12 -10   1   38.65    2.29
  12 -10   1   38.70    2.44
 -12  10  -1   46.52    2.57
  12 -11   1    3.87    0.75
  12 -11   1    4.66    0.90
 -12  11  -1    6.10    1.05
  12 -12   1    1.24    0.58
  12 -12   1    2.43    0.77
 -12  12  -1    2.66    0.75
  12 -13   1    1.37    0.78
  12 -13   1    1.66    0.65
 -12  13  -1    0.74    0.73
  12 -14   1    0.42    0.55
  12 -14   1    1.51    0.73
 -12  14  -1    0.88    0.61
  12 -15   1   -0.10    0.57
  12 -15   1   -0.19    0.64
 -12  15  -1    0.59    0.62
  12 -16   1    3.98    1.13
  12 -16   1    6.45    1.12
 -12  16  -1    2.79    0.95
  12 -17   1    1.86    0.88
  12 -17   1    2.06    0.94
 -12  17  -1   -0.65    0.68
  12 -18   1   -0.99    0.81
  12 -18   1   -0.09    0.76
 -12  18  -1   -1.10    0.68
  11  18   1   -0.23    0.75
  11  18   1    0.33    0.72
 -11 -18  -1    0.39    0.92
  11  17   1    7.58    1.26
  11  17   1    6.50    1.15
 -11 -17  -1    8.05    1.32
  11  16   1    1.90    0.83
  11  16   1    1.25    0.69
 -11 -16  -1   -0.25    0.51
 -11 -16  -1    0.04    0.65
  11  15   1    0.46    0.58
  11  15   1    0.03    0.52
 -11 -15  -1    0.20    0.48
 -11 -15  -1   -0.07    0.52
  11  14   1    0.00    0.61
  11  14   1   -0.41    0.52
 -11 -14  -1   -0.31    0.51
 -11 -14  -1   -0.21    0.53
  11  13   1   -0.07    0.52
  11  13   1   -0.18    0.49
 -11 -13  -1   -0.72    0.42
 -11 -13  -1   -0.10    0.51
  11  12   1    0.71    0.58
  11  12   1    0.30    0.48
 -11 -12  -1    0.14    0.51
 -11 -12  -1    0.38    0.58
  11  11   1    0.45    0.50
  11  11   1    1.76    0.58
 -11 -11  -1    0.70    0.45
 -11 -11  -1    0.08    0.49
  11  10   1    2.82    0.64
  11  10   1    2.09    0.69
 -11 -10  -1    1.63    0.52
 -11 -10  -1    1.02    0.56
  11   9   1    0.65    0.42
  11   9   1    0.58    0.47
 -11  -9  -1    0.57    0.40
 -11  -9  -1    0.62    0.47
  11   8   1   26.36    1.59
  11   8   1   24.80    1.65
 -11  -8  -1   24.82    1.56
 -11  -8  -1   24.30    1.33
 -11  -8  -1   24.60    1.64
  11   7   1   20.53    1.29
  11   7   1   18.76    1.36
 -11  -7  -1   16.69    1.25
 -11  -7  -1   19.52    1.13
 -11  -7  -1   21.27    1.41
  11   6   1    7.16    0.90
  11   6   1    9.24    0.88
 -11  -6  -1    7.20    0.89
 -11  -6  -1    7.52    0.86
 -11  -6  -1    8.34    0.70
  11   5   1   78.05    3.46
  11   5   1   73.10    3.61
 -11  -5  -1   77.19    3.63
 -11  -5  -1   81.56    3.44
 -11  -5  -1   80.19    3.59
  11   4   1    1.56    0.38
  11   4   1    0.74    0.38
 -11  -4  -1    1.42    0.41
 -11  -4  -1    0.78    0.32
 -11  -4  -1    1.01    0.40
  11   3   1   46.62    2.42
  11   3   1   49.42    2.43
  11   3   1   50.93    2.24
 -11  -3  -1   50.98    2.45
 -11  -3  -1   50.35    2.36
 -11  -3  -1   47.67    2.41
  11   2   1    0.65    0.34
  11   2   1    0.45    0.21
  11   2   1    0.01    0.27
 -11  -2  -1    0.02    0.26
 -11  -2  -1    0.08    0.30
 -11  -2  -1    0.02    0.28
  11   1   1    0.32    0.34
  11   1   1    1.09    0.23
  11   1   1    1.42    0.41
 -11  -1  -1    0.81    0.34
 -11  -1  -1    0.82    0.38
 -11  -1  -1    1.27    0.38
  11   0   1    0.03    0.14
  11   0   1    0.01    0.28
  11   0   1    0.06    0.28
 -11   0  -1   -0.16    0.23
 -11   0  -1   -0.11    0.23
  11  -1   1    1.72    0.45
  11  -1   1    1.12    0.34
  11  -1   1    1.15    0.16
 -11   1  -1    1.11    0.38
 -11   1  -1    0.38    0.32
  11  -2   1   -0.05    0.23
  11  -2   1    0.26    0.30
 -11   2  -1    0.29    0.30
 -11   2  -1   -0.13    0.26
  11  -3   1   49.05    2.50
  11  -3   1   49.36    2.28
 -11   3  -1   51.21    2.42
 -11   3  -1   49.53    2.52
  11  -4   1    1.26    0.38
  11  -4   1    1.17    0.46
  11  -4   1    1.47    0.33
 -11   4  -1    1.32    0.41
 -11   4  -1    1.33    0.44
  11  -5   1   80.89    3.72
  11  -5   1   86.79    3.91
  11  -5   1   83.57    3.49
 -11   5  -1   82.33    3.24
 -11   5  -1   83.31    3.89
 -11   5  -1   79.93    3.72
  11  -6   1    8.56    0.88
  11  -6   1    8.13    0.97
  11  -6   1    8.04    0.59
 -11   6  -1    8.58    0.98
 -11   6  -1    8.23    0.88
  11  -7   1   21.66    1.51
  11  -7   1   19.51    1.06
  11  -7   1   22.51    1.41
 -11   7  -1   23.45    1.57
  11  -8   1   22.75    1.62
  11  -8   1   24.01    1.54
 -11   8  -1   24.17    1.65
  11  -9   1    0.71    0.47
  11  -9   1   -0.13    0.34
 -11   9  -1    0.09    0.39
  11 -10   1    2.23    0.70
  11 -10   1    2.44    0.58
 -11  10  -1    2.45    0.68
  11 -11   1    1.11    0.57
  11 -11   1    0.84    0.52
 -11  11  -1    0.11    0.51
  11 -12   1   -0.14    0.44
  11 -12   1   -0.83    0.45
 -11  12  -1   -0.36    0.45
  11 -13   1    0.44    0.59
  11 -13   1    0.67    0.52
 -11  13  -1    0.30    0.55
  11 -14   1   -0.50    0.45
  11 -14   1   -0.36    0.47
 -11  14  -1   -0.20    0.58
  11 -15   1   -0.08    0.52
  11 -15   1   -1.21    0.48
 -11  15  -1   -0.76    0.51
  11 -16   1    0.96    0.62
  11 -16   1    0.51    0.70
 -11  16  -1   -0.25    0.69
  11 -17   1   11.07    1.53
  11 -17   1    8.68    1.46
 -11  17  -1    9.45    1.51
  11 -18   1    0.30    0.64
  11 -18   1    0.46    0.92
 -11  18  -1    2.17    0.97
  10  19   1    3.37    0.94
  10  19   1    2.16    1.00
 -10 -19  -1    3.63    1.10
  10  18   1    0.03    0.74
  10  18   1    0.08    0.74
 -10 -18  -1    1.58    0.88
  10  17   1    1.20    0.75
  10  17   1    2.36    0.84
 -10 -17  -1    0.38    0.57
 -10 -17  -1    1.02    0.75
  10  16   1   17.48    1.78
  10  16   1   12.49    1.48
 -10 -16  -1   12.96    1.51
 -10 -16  -1   11.69    1.51
  10  15   1    0.46    0.57
  10  15   1   -0.29    0.54
 -10 -15  -1    0.56    0.59
 -10 -15  -1   -0.01    0.55
  10  14   1    0.34    0.52
  10  14   1    0.42    0.51
 -10 -14  -1    0.26    0.59
 -10 -14  -1    0.54    0.52
  10  13   1    0.55    0.52
  10  13   1    0.47    0.54
 -10 -13  -1    0.24    0.53
 -10 -13  -1    0.31    0.54
  10  12   1    2.33    0.66
  10  12   1    0.70    0.56
 -10 -12  -1    0.78    0.53
 -10 -12  -1    0.80    0.47
  10  11   1   38.16    2.25
  10  11   1   39.04    2.30
 -10 -11  -1   37.44    2.28
 -10 -11  -1   39.63    2.23
  10  10   1   -0.89    0.32
  10  10   1    0.54    0.48
 -10 -10  -1    0.43    0.43
 -10 -10  -1   -0.09    0.42
  10   9   1    9.09    1.10
  10   9   1    9.29    1.04
 -10  -9  -1    9.11    0.71
 -10  -9  -1    9.39    1.08
 -10  -9  -1   10.93    1.08
  10   8   1   25.68    1.63
  10   8   1   24.81    1.53
 -10  -8  -1   25.38    1.63
 -10  -8  -1   22.86    1.51
 -10  -8  -1   25.31    1.31
  10   7   1   36.92    1.99
  10   7   1   38.62    2.12
 -10  -7  -1   37.54    2.03
 -10  -7  -1   38.88    2.10
 -10  -7  -1   38.98    1.82
  10   6   1    1.89    0.49
  10   6   1    1.57    0.40
 -10  -6  -1    1.29    0.40
 -10  -6  -1    2.18    0.52
 -10  -6  -1    2.00    0.37
  10   5   1   10.84    1.04
  10   5   1   10.77    0.83
 -10  -5  -1   10.77    0.91
 -10  -5  -1   12.22    0.90
 -10  -5  -1   10.59    0.76
  10   4   1    8.97    0.72
  10   4   1   10.68    1.03
 -10  -4  -1   10.05    0.76
 -10  -4  -1   10.17    0.86
 -10  -4  -1   11.54    0.87
  10   3   1   62.81    2.90
  10   3   1   62.12    2.88
  10   3   1   62.03    2.71
 -10  -3  -1   65.04    2.90
 -10  -3  -1   58.58    2.84
 -10  -3  -1   61.92    2.79
  10   2   1   -0.03    0.19
  10   2   1    0.12    0.27
  10   2   1    0.20    0.25
 -10  -2  -1   -0.05    0.24
 -10  -2  -1   -0.04    0.27
 -10  -2  -1    0.15    0.25
  10   1   1    2.11    0.42
  10   1   1    1.62    0.26
  10   1   1    1.26    0.37
 -10  -1  -1    1.60    0.40
 -10  -1  -1    1.42    0.37
 -10  -1  -1    1.93    0.42
  10   0   1    0.22    0.28
  10   0   1   -0.07    0.11
  10   0   1   -0.23    0.24
 -10   0  -1    0.05    0.27
 -10   0  -1    0.06    0.24
 -10   0  -1    0.05    0.25
  10  -1   1    1.98    0.20
  10  -1   1    0.96    0.33
  10  -1   1    1.70    0.43
 -10   1  -1    2.40    0.49
 -10   1  -1    2.15    0.41
  10  -2   1    0.10    0.22
  10  -2   1    0.33    0.32
 -10   2  -1   -0.13    0.24
 -10   2  -1    0.17    0.29
  10  -3   1   62.89    3.01
  10  -3   1   63.46    2.79
 -10   3  -1   64.34    2.92
 -10   3  -1   66.79    3.06
  10  -4   1   10.44    0.91
  10  -4   1    8.50    0.62
  10  -4   1   10.93    0.91
 -10   4  -1    9.44    0.76
 -10   4  -1    7.70    0.88
  10  -5   1   10.81    1.09
  10  -5   1   12.61    0.95
  10  -5   1   11.20    0.72
 -10   5  -1   12.78    0.95
 -10   5  -1   11.62    1.13
 -10   5  -1   11.63    0.57
  10  -6   1    2.19    0.56
  10  -6   1    1.34    0.40
  10  -6   1    1.82    0.30
 -10   6  -1    0.48    0.38
 -10   6  -1    1.98    0.45
 -10   6  -1    1.84    0.25
  10  -7   1   35.40    1.99
  10  -7   1   40.57    2.17
  10  -7   1   38.42    1.68
 -10   7  -1   37.82    1.68
 -10   7  -1   35.79    2.10
  10  -8   1   25.63    1.54
  10  -8   1   25.29    1.66
 -10   8  -1   24.80    1.68
 -10   8  -1   24.59    1.25
  10  -9   1    8.09    1.06
  10  -9   1   10.16    1.04
 -10   9  -1    9.83    0.70
 -10   9  -1    9.23    1.08
  10 -10   1    0.75    0.48
  10 -10   1   -0.18    0.36
 -10  10  -1    0.13    0.29
 -10  10  -1   -0.38    0.40
  10 -11   1   40.77    2.31
  10 -11   1   42.92    2.51
 -10  11  -1   40.30    2.42
  10 -12   1    0.54    0.51
  10 -12   1    1.42    0.69
 -10  12  -1    1.26    0.55
  10 -13   1    0.06    0.51
  10 -13   1    0.62    0.64
 -10  13  -1    0.23    0.47
  10 -14   1    0.06    0.57
  10 -14   1   -0.02    0.58
 -10  14  -1   -1.16    0.39
  10 -15   1    1.58    0.78
  10 -15   1    0.07    0.60
 -10  15  -1    0.11    0.52
  10 -16   1   15.26    1.80
  10 -16   1   13.05    1.56
 -10  16  -1   13.50    1.62
  10 -17   1   -0.07    0.73
  10 -17   1    0.80    0.70
 -10  17  -1   -0.79    0.62
  10 -18   1    1.91    0.88
  10 -18   1    1.10    0.78
 -10  18  -1   -0.37    0.67
  10 -19   1    2.60    0.91
  10 -19   1    3.69    1.23
 -10  19  -1    3.41    0.98
   9  19   1   -0.78    0.78
  -9 -19  -1    0.17    0.71
   9  18   1    1.99    0.87
   9  18   1    1.23    0.68
  -9 -18  -1    1.01    0.82
   9  17   1    1.90    0.75
   9  17   1    2.32    0.87
  -9 -17  -1    2.70    0.85
  -9 -17  -1    1.21    0.63
   9  16   1   -0.76    0.44
   9  16   1    0.09    0.58
  -9 -16  -1    0.45    0.54
  -9 -16  -1    1.09    0.80
   9  15   1    3.51    0.84
   9  15   1    2.43    0.86
  -9 -15  -1    3.59    0.85
  -9 -15  -1    3.11    0.93
   9  14   1    2.37    0.70
   9  14   1    4.51    0.94
  -9 -14  -1    4.09    0.87
  -9 -14  -1    4.75    0.85
   9  13   1   -0.33    0.41
   9  13   1    0.78    0.59
  -9 -13  -1    0.29    0.51
  -9 -13  -1   -0.06    0.42
   9  12   1   10.52    1.22
   9  12   1    8.77    1.16
  -9 -12  -1   10.15    1.22
  -9 -12  -1   10.58    1.17
   9  11   1    0.43    0.40
   9  11   1   -0.30    0.44
  -9 -11  -1   -0.53    0.36
  -9 -11  -1    0.04    0.41
   9  10   1   24.28    1.65
   9  10   1   27.84    1.73
  -9 -10  -1   25.84    1.70
  -9 -10  -1   25.42    1.60
   9   9   1    0.39    0.41
   9   9   1    1.06    0.45
  -9  -9  -1    0.39    0.40
  -9  -9  -1    0.75    0.37
  -9  -9  -1    1.20    0.31
   9   8   1    0.16    0.36
   9   8   1   -0.04    0.35
  -9  -8  -1   -0.17    0.27
  -9  -8  -1   -0.12    0.22
  -9  -8  -1    0.04    0.34
   9   7   1    4.29    0.65
   9   7   1    4.93    0.71
  -9  -7  -1    5.49    0.74
  -9  -7  -1    4.78    0.66
  -9  -7  -1    5.67    0.56
   9   6   1   17.90    1.13
   9   6   1   17.95    1.21
  -9  -6  -1   17.23    1.13
  -9  -6  -1   19.26    1.26
  -9  -6  -1   17.43    1.00
   9   5   1   68.41    3.01
   9   5   1   66.27    3.13
  -9  -5  -1   68.29    2.92
  -9  -5  -1   62.79    3.08
  -9  -5  -1   69.89    3.07
   9   4   1    6.66    0.77
   9   4   1    5.56    0.60
  -9  -4  -1    6.58    0.74
  -9  -4  -1    5.74    0.66
  -9  -4  -1    6.33    0.60
   9   3   1   27.93    1.57
   9   3   1   27.80    1.42
  -9  -3  -1   29.64    1.57
  -9  -3  -1   29.81    1.49
  -9  -3  -1   32.40    1.57
   9   2   1    6.38    0.49
   9   2   1    6.50    0.69
   9   2   1    6.37    0.67
  -9  -2  -1    5.77    0.64
  -9  -2  -1    7.33    0.71
  -9  -2  -1    7.74    0.70
   9   1   1    4.80    0.38
   9   1   1    4.95    0.61
   9   1   1    5.04    0.56
  -9  -1  -1    5.58    0.60
  -9  -1  -1    4.73    0.59
  -9  -1  -1    4.17    0.53
   9   0   1   -0.18    0.22
   9   0   1   -0.01    0.12
   9   0   1    0.10    0.26
  -9   0  -1   -0.11    0.21
  -9   0  -1   -0.09    0.23
  -9   0  -1    0.05    0.24
   9  -1   1    5.29    0.55
   9  -1   1    5.37    0.63
   9  -1   1    4.94    0.30
  -9   1  -1    5.55    0.64
  -9   1  -1    4.47    0.53
   9  -2   1    7.49    0.56
   9  -2   1    6.83    0.75
  -9   2  -1    6.86    0.66
  -9   2  -1    6.76    0.76
  -9   2  -1    6.01    0.30
  -9   2  -1    6.02    0.30
   9  -3   1   30.84    1.47
   9  -3   1   30.94    1.67
  -9   3  -1   30.96    1.69
  -9   3  -1   30.91    1.22
  -9   3  -1   30.84    1.22
  -9   3  -1   28.18    1.56
   9  -4   1    5.50    0.62
   9  -4   1    5.85    0.72
   9  -4   1    5.73    0.51
  -9   4  -1    5.99    0.33
  -9   4  -1    4.48    0.58
  -9   4  -1    6.51    0.78
   9  -5   1   70.72    3.27
   9  -5   1   69.26    2.92
   9  -5   1   73.12    3.18
  -9   5  -1   64.26    3.24
  -9   5  -1   70.66    2.83
  -9   5  -1   70.45    3.16
   9  -6   1   17.94    1.27
   9  -6   1   18.81    0.95
   9  -6   1   19.59    1.22
  -9   6  -1   18.63    0.93
  -9   6  -1   20.02    1.20
  -9   6  -1   17.58    1.29
   9  -7   1    4.76    0.74
   9  -7   1    5.85    0.72
   9  -7   1    6.34    0.44
  -9   7  -1    5.39    0.50
  -9   7  -1    4.87    0.74
   9  -8   1   -0.06    0.30
   9  -8   1   -0.08    0.29
   9  -8   1    0.08    0.16
  -9   8  -1    0.05    0.33
  -9   8  -1    0.01    0.20
   9  -9   1    1.15    0.47
   9  -9   1    1.02    0.48
  -9   9  -1    0.55    0.41
  -9   9  -1    0.76    0.30
   9 -10   1   28.18    1.84
   9 -10   1   29.23    1.73
  -9  10  -1   24.82    1.76
  -9  10  -1   28.72    1.50
   9 -11   1   -0.22    0.47
  -9  11  -1   -0.19    0.32
  -9  11  -1   -0.06    0.46
   9 -12   1   11.87    1.25
   9 -12   1   11.51    1.32
  -9  12  -1   10.79    1.00
  -9  12  -1   11.56    1.28
   9 -13   1    1.09    0.59
   9 -13   1    0.22    0.48
  -9  13  -1   -0.01    0.38
  -9  13  -1    0.42    0.49
   9 -14   1    2.62    0.85
   9 -14   1    5.94    0.99
  -9  14  -1    1.38    0.72
   9 -15   1    5.07    1.00
   9 -15   1    2.14    0.88
  -9  15  -1    3.00    0.88
   9 -16   1   -0.31    0.70
   9 -16   1   -0.01    0.59
  -9  16  -1    1.25    0.72
   9 -17   1    3.09    0.93
   9 -17   1    2.36    0.79
  -9  17  -1    2.57    0.86
   9 -18   1    0.65    0.84
   9 -18   1    1.81    0.87
  -9  18  -1    2.12    0.76
   9 -19   1   -0.66    0.88
   9 -19   1    0.97    0.84
  -9  19  -1    1.74    0.67
   8  19   1    3.83    1.10
  -8 -19  -1    2.63    1.05
   8  18   1    1.52    0.70
   8  18   1    2.00    0.77
  -8 -18  -1    2.88    0.97
  -8 -18  -1    1.71    0.80
   8  17   1    1.32    0.69
   8  17   1    0.98    0.67
  -8 -17  -1    0.13    0.65
  -8 -17  -1    1.54    0.79
   8  16   1    5.49    0.98
   8  16   1    9.06    1.24
  -8 -16  -1    4.76    0.99
  -8 -16  -1    5.22    1.04
   8  15   1    3.03    0.81
   8  15   1    1.39    0.70
  -8 -15  -1    1.82    0.68
  -8 -15  -1    1.51    0.64
   8  14   1    0.19    0.56
   8  14   1    0.38    0.50
  -8 -14  -1    0.60    0.56
  -8 -14  -1   -0.17    0.51
   8  13   1    0.70    0.50
   8  13   1    0.98    0.60
  -8 -13  -1    1.71    0.66
  -8 -13  -1    0.39    0.54
   8  12   1    4.24    0.82
   8  12   1    4.82    0.87
  -8 -12  -1    4.19    0.81
  -8 -12  -1    6.53    0.93
   8  11   1    2.42    0.63
   8  11   1    1.70    0.58
  -8 -11  -1    2.64    0.59
  -8 -11  -1    3.01    0.67
   8  10   1   -0.06    0.37
   8  10   1   -0.08    0.37
  -8 -10  -1    0.53    0.38
  -8 -10  -1    0.10    0.24
  -8 -10  -1   -0.22    0.37
   8   9   1    1.96    0.52
   8   9   1    0.79    0.45
  -8  -9  -1    0.87    0.42
  -8  -9  -1    1.32    0.31
  -8  -9  -1    0.98    0.41
   8   8   1    1.49    0.46
   8   8   1    1.14    0.43
  -8  -8  -1    1.58    0.32
  -8  -8  -1    1.14    0.40
  -8  -8  -1    1.33    0.46
   8   7   1    0.12    0.29
   8   7   1   -0.04    0.27
  -8  -7  -1   -0.03    0.19
  -8  -7  -1    0.10    0.27
  -8  -7  -1   -0.03    0.28
   8   6   1   32.93    1.72
   8   6   1   33.92    1.80
  -8  -6  -1   31.59    1.56
  -8  -6  -1   34.37    1.74
  -8  -6  -1   32.95    1.78
   8   5   1   13.76    0.90
   8   5   1   11.82    0.92
  -8  -5  -1   13.32    0.91
  -8  -5  -1   12.25    0.78
  -8  -5  -1   12.62    0.93
   8   4   1   42.54    2.07
   8   4   1   40.56    1.94
  -8  -4  -1   42.62    1.90
  -8  -4  -1   38.84    1.96
  -8  -4  -1   42.81    2.05
   8   3   1   35.02    1.64
   8   3   1   35.20    1.77
  -8  -3  -1   34.54    1.73
  -8  -3  -1   36.32    1.78
  -8  -3  -1   34.45    1.66
   8   2   1   11.21    0.78
   8   2   1    9.94    0.63
   8   2   1   10.49    0.75
  -8  -2  -1   11.45    0.76
  -8  -2  -1    9.96    0.71
  -8  -2  -1    9.78    0.74
   8   1   1   25.81    1.37
   8   1   1   26.41    1.20
   8   1   1   25.31    1.36
  -8  -1  -1   26.70    1.37
  -8  -1  -1   27.23    1.37
   8   0   1   -0.04    0.20
   8   0   1   -0.09    0.22
   8   0   1   -0.07    0.11
  -8   0  -1    0.13    0.26
  -8   0  -1    0.16    0.21
  -8   0  -1    0.10    0.24
   8  -1   1   26.56    1.41
   8  -1   1   24.43    1.29
   8  -1   1   26.97    1.10
  -8   1  -1   26.04    1.41
  -8   1  -1   26.25    1.35
   8  -2   1   10.74    0.67
   8  -2   1    9.39    0.78
  -8   2  -1    9.83    0.78
  -8   2  -1   10.84    0.47
  -8   2  -1   10.56    0.47
  -8   2  -1   10.29    0.72
   8  -3   1   35.12    1.63
   8  -3   1   39.07    1.87
  -8   3  -1   35.99    1.75
  -8   3  -1   35.49    1.46
  -8   3  -1   34.92    1.84
   8  -4   1   43.94    2.16
   8  -4   1   43.71    2.07
   8  -4   1   42.12    1.89
  -8   4  -1   44.23    2.06
  -8   4  -1   43.40    2.17
  -8   4  -1   42.72    1.78
   8  -5   1   13.30    0.90
   8  -5   1   14.16    1.00
   8  -5   1   13.01    0.72
  -8   5  -1   14.38    1.02
  -8   5  -1   12.07    0.88
  -8   5  -1   13.67    0.70
   8  -6   1   35.32    1.89
   8  -6   1   35.82    1.52
   8  -6   1   33.60    1.77
  -8   6  -1   34.18    1.54
  -8   6  -1   32.25    1.86
   8  -7   1   -0.01    0.15
   8  -7   1    0.41    0.35
   8  -7   1    0.17    0.28
  -8   7  -1    0.14    0.20
  -8   7  -1    0.48    0.34
   8  -8   1    1.50    0.50
   8  -8   1    0.71    0.38
  -8   8  -1    0.99    0.43
  -8   8  -1    0.96    0.29
   8  -9   1    0.92    0.43
   8  -9   1    1.58    0.46
  -8   9  -1    0.99    0.33
  -8   9  -1    2.13    0.56
   8 -10   1   -0.41    0.25
   8 -10   1    0.69    0.48
  -8  10  -1    0.54    0.43
  -8  10  -1    0.01    0.28
   8 -11   1    2.18    0.64
   8 -11   1    1.50    0.58
  -8  11  -1    2.97    0.70
  -8  11  -1    3.32    0.57
   8 -12   1    4.83    0.89
   8 -12   1    5.07    0.87
  -8  12  -1    5.15    0.85
  -8  12  -1    5.87    0.77
   8 -13   1    0.78    0.63
   8 -13   1    1.40    0.58
  -8  13  -1    1.38    0.51
  -8  13  -1    1.09    0.61
   8 -14   1    1.13    0.63
   8 -14   1    0.01    0.48
  -8  14  -1    0.21    0.50
  -8  14  -1    0.00    0.39
   8 -15   1    1.14    0.70
   8 -15   1    0.87    0.67
  -8  15  -1    1.83    0.65
  -8  15  -1    1.30    0.54
   8 -16   1    7.28    1.21
   8 -16   1    7.07    1.13
  -8  16  -1    6.89    1.15
   8 -17   1    2.55    0.94
   8 -17   1    2.29    0.81
  -8  17  -1    0.14    0.66
   8 -18   1    1.72    0.88
   8 -18   1    1.79    0.86
  -8  18  -1    2.59    0.87
   8 -19   1    0.68    0.86
   8 -19   1    5.92    1.25
   7  20   1    7.90    1.37
  -7 -20  -1    6.91    1.33
   7  19   1   -0.26    0.59
  -7 -19  -1   -0.58    0.80
  -7 -19  -1    0.34    0.71
   7  18   1    1.59    0.92
   7  18   1    1.07    0.75
  -7 -18  -1   -0.18    0.61
  -7 -18  -1    0.92    0.78
   7  17   1    0.94    0.68
   7  17   1    0.91    0.66
  -7 -17  -1   -0.20    0.65
  -7 -17  -1    0.67    0.74
   7  16   1    3.71    0.86
   7  16   1    2.59    0.80
  -7 -16  -1    1.20    0.64
  -7 -16  -1    1.71    0.69
   7  15   1   -0.44    0.44
   7  15   1   -0.31    0.41
  -7 -15  -1   -0.06    0.52
  -7 -15  -1   -0.55    0.45
   7  14   1   12.59    1.41
   7  14   1   16.15    1.47
  -7 -14  -1   12.47    1.40
  -7 -14  -1   13.60    1.38
   7  13   1    5.16    0.86
   7  13   1    7.68    1.07
  -7 -13  -1    4.13    0.84
  -7 -13  -1    5.07    0.85
   7  12   1   -0.14    0.43
   7  12   1    0.39    0.51
  -7 -12  -1    0.47    0.47
  -7 -12  -1    0.94    0.44
   7  11   1   -0.39    0.40
   7  11   1   -0.17    0.35
  -7 -11  -1    0.14    0.37
  -7 -11  -1    0.06    0.29
  -7 -11  -1    0.16    0.40
   7  10   1    2.23    0.58
   7  10   1    1.87    0.57
  -7 -10  -1    1.76    0.35
  -7 -10  -1    1.74    0.52
  -7 -10  -1    2.66    0.56
   7   9   1    7.08    0.88
   7   9   1    7.58    0.89
  -7  -9  -1    8.72    0.62
  -7  -9  -1    6.38    0.80
  -7  -9  -1    9.77    1.00
   7   8   1    0.39    0.34
   7   8   1    1.01    0.41
  -7  -8  -1    0.58    0.33
  -7  -8  -1   -0.04    0.30
  -7  -8  -1    0.24    0.24
   7   7   1   17.62    1.18
   7   7   1   17.51    1.17
  -7  -7  -1   19.95    1.23
  -7  -7  -1   16.98    1.12
  -7  -7  -1   18.21    0.97
   7   6   1    3.75    0.57
   7   6   1    5.97    0.68
  -7  -6  -1    4.03    0.59
  -7  -6  -1    3.99    0.54
  -7  -6  -1    5.16    0.48
   7   5   1    1.62    0.40
   7   5   1    1.67    0.39
  -7  -5  -1    1.08    0.31
  -7  -5  -1    1.52    0.40
  -7  -5  -1    1.47    0.29
   7   4   1   51.47    2.30
   7   4   1   50.54    2.38
  -7  -4  -1   47.97    2.35
  -7  -4  -1   51.66    2.23
  -7  -4  -1   53.00    2.34
   7   3   1   26.24    1.32
   7   3   1   23.11    1.18
  -7  -3  -1   24.48    1.19
  -7  -3  -1   22.13    1.26
  -7  -3  -1   23.70    1.26
   7   2   1   10.84    0.76
   7   2   1   12.03    0.67
  -7  -2  -1   11.18    0.72
  -7  -2  -1   11.22    0.77
  -7  -2  -1   11.41    0.75
   7   1   1   22.40    1.01
   7   1   1   19.77    1.14
   7   1   1   21.40    1.16
  -7  -1  -1   22.54    1.15
  -7  -1  -1   21.66    1.15
  -7  -1  -1   21.75    1.14
   7   0   1    0.35    0.12
   7   0   1    0.07    0.19
   7   0   1   -0.11    0.19
  -7   0  -1   -0.10    0.20
  -7   0  -1   -0.18    0.16
  -7   0  -1   -0.10    0.19
   7  -1   1   23.14    1.22
   7  -1   1   21.77    1.11
   7  -1   1   22.00    0.94
  -7   1  -1   22.26    1.15
  -7   1  -1   22.21    1.21
   7  -2   1   12.54    0.70
   7  -2   1   13.30    0.85
  -7   2  -1   12.31    0.84
  -7   2  -1   12.13    0.77
  -7   2  -1   11.90    0.54
  -7   2  -1   12.11    0.54
   7  -3   1   24.33    1.28
   7  -3   1   27.38    1.39
   7  -3   1   25.33    1.18
  -7   3  -1   24.00    1.28
  -7   3  -1   24.63    1.06
  -7   3  -1   25.55    1.39
   7  -4   1   53.06    2.48
   7  -4   1   52.98    2.40
   7  -4   1   52.78    2.22
  -7   4  -1   53.10    2.38
  -7   4  -1   51.48    2.48
  -7   4  -1   52.50    2.16
   7  -5   1    1.30    0.36
   7  -5   1    1.45    0.24
   7  -5   1    1.21    0.38
  -7   5  -1    1.55    0.40
  -7   5  -1    1.46    0.36
  -7   5  -1    1.02    0.22
   7  -6   1    5.13    0.68
   7  -6   1    5.19    0.37
   7  -6   1    3.48    0.51
  -7   6  -1    4.66    0.45
  -7   6  -1    4.29    0.62
   7  -7   1   19.04    1.15
   7  -7   1   18.17    0.86
   7  -7   1   16.59    1.20
  -7   7  -1   16.17    1.17
  -7   7  -1   18.69    0.99
   7  -8   1    0.66    0.33
   7  -8   1    0.70    0.18
   7  -8   1    0.60    0.37
  -7   8  -1    0.44    0.25
  -7   8  -1    0.71    0.36
   7  -9   1    8.17    0.49
   7  -9   1    6.52    0.78
   7  -9   1    6.04    0.85
  -7   9  -1    7.65    0.48
  -7   9  -1    8.27    0.68
  -7   9  -1    8.21    0.97
   7 -10   1    2.14    0.59
   7 -10   1    2.62    0.56
  -7  10  -1    2.59    0.48
  -7  10  -1    2.15    0.57
   7 -11   1   -0.71    0.36
   7 -11   1    0.04    0.36
  -7  11  -1    0.07    0.34
  -7  11  -1   -0.09    0.29
   7 -12   1    0.55    0.51
   7 -12   1    0.82    0.53
  -7  12  -1    0.50    0.43
  -7  12  -1    0.82    0.45
   7 -13   1    6.14    0.94
   7 -13   1    5.35    0.94
  -7  13  -1    5.75    0.81
  -7  13  -1    5.41    0.91
   7 -14   1   14.18    1.53
   7 -14   1   14.46    1.50
  -7  14  -1   13.25    1.43
  -7  14  -1   13.44    1.27
   7 -15   1    0.44    0.55
   7 -15   1    0.81    0.60
  -7  15  -1    0.07    0.42
  -7  15  -1   -0.28    0.39
   7 -16   1    2.11    0.73
   7 -16   1    2.23    0.80
  -7  16  -1    1.95    0.61
  -7  16  -1    2.26    0.77
   7 -17   1    0.38    0.64
   7 -17   1    0.91    0.73
  -7  17  -1    0.70    0.57
  -7  17  -1    0.95    0.60
   7 -18   1    1.47    0.77
   7 -18   1    0.86    0.80
  -7  18  -1    2.17    0.73
   7 -19   1   -0.87    0.71
   7 -19   1    0.49    0.73
   7 -20   1    7.54    1.42
   7 -20   1    5.72    1.38
   6  20   1    8.70    1.41
  -6 -20  -1   11.19    1.69
   6  19   1    2.65    0.95
  -6 -19  -1    2.64    0.88
   6  18   1    4.78    0.99
  -6 -18  -1    3.34    1.01
  -6 -18  -1    4.45    1.07
   6  17   1    8.94    1.20
   6  17   1    9.07    1.37
  -6 -17  -1    8.32    1.26
  -6 -17  -1    6.72    1.22
   6  16   1    9.79    1.24
   6  16   1    9.67    1.29
  -6 -16  -1    7.28    1.19
  -6 -16  -1   10.59    1.33
   6  15   1    9.70    1.26
   6  15   1    7.64    1.05
  -6 -15  -1    4.39    0.93
  -6 -15  -1    7.15    1.05
   6  14   1    9.48    1.25
   6  14   1   11.50    1.20
  -6 -14  -1   10.82    1.21
  -6 -14  -1   10.62    1.31
   6  13   1    9.20    1.09
   6  13   1    8.77    1.11
  -6 -13  -1    7.63    1.10
  -6 -13  -1    7.34    0.99
   6  12   1   -0.13    0.41
   6  12   1    0.04    0.44
  -6 -12  -1    0.27    0.39
  -6 -12  -1    0.14    0.43
   6  11   1    0.73    0.46
   6  11   1    0.04    0.38
  -6 -11  -1    0.43    0.28
  -6 -11  -1    0.77    0.45
  -6 -11  -1    0.73    0.45
   6  10   1   -0.15    0.37
   6  10   1    0.51    0.38
  -6 -10  -1   -0.37    0.34
  -6 -10  -1   -0.08    0.20
  -6 -10  -1   -0.04    0.32
   6   9   1   37.27    2.05
   6   9   1   36.37    2.01
  -6  -9  -1   39.30    2.09
  -6  -9  -1   39.11    1.79
  -6  -9  -1   39.66    2.02
   6   8   1    1.28    0.44
   6   8   1    0.66    0.37
  -6  -8  -1    0.17    0.31
  -6  -8  -1    0.77    0.35
  -6  -8  -1    1.41    0.29
   6   7   1   11.25    0.98
   6   7   1   10.02    0.92
  -6  -7  -1   10.14    0.78
  -6  -7  -1   10.46    0.65
  -6  -7  -1    8.16    0.85
   6   6   1   28.14    1.51
   6   6   1   29.23    1.55
  -6  -6  -1   27.98    1.54
  -6  -6  -1   29.36    1.36
  -6  -6  -1   27.94    1.48
   6   5   1   92.09    3.82
   6   5   1   88.09    3.75
  -6  -5  -1   90.25    3.80
  -6  -5  -1   83.05    3.72
  -6  -5  -1   86.15    3.60
   6   4   1  271.59   11.07
   6   4   1  280.70   11.01
  -6  -4  -1  283.24   10.92
  -6  -4  -1  283.84   11.08
  -6  -4  -1  271.60   11.01
   6   3   1    4.05    0.43
   6   3   1    4.92    0.52
  -6  -3  -1    4.93    0.45
  -6  -3  -1    3.72    0.47
  -6  -3  -1    4.03    0.45
   6   2   1   -0.03    0.16
   6   2   1    0.26    0.22
  -6  -2  -1   -0.18    0.18
  -6  -2  -1   -0.04    0.17
  -6  -2  -1    0.03    0.19
   6   1   1   15.75    0.92
   6   1   1   16.62    0.93
   6   1   1   16.31    0.80
  -6  -1  -1   17.16    0.92
  -6  -1  -1   17.84    0.92
  -6  -1  -1   16.74    0.92
   6   0   1    0.10    0.20
   6   0   1    0.00    0.20
   6   0   1    0.02    0.10
  -6   0  -1    0.04    0.22
  -6   0  -1    0.11    0.21
  -6   0  -1    0.15    0.19
   6  -1   1   17.62    0.97
   6  -1   1   14.98    0.84
   6  -1   1   16.41    0.70
  -6   1  -1   15.88    0.88
  -6   1  -1   17.60    0.96
   6  -2   1    0.13    0.16
   6  -2   1    0.00    0.21
  -6   2  -1    0.12    0.09
  -6   2  -1    0.11    0.18
  -6   2  -1    0.08    0.08
  -6   2  -1   -0.11    0.21
   6  -3   1    4.79    0.36
   6  -3   1    3.44    0.42
   6  -3   1    4.47    0.53
  -6   3  -1    4.96    0.56
  -6   3  -1    4.45    0.29
  -6   3  -1    3.53    0.42
   6  -4   1  289.65   11.27
   6  -4   1  291.97   11.54
   6  -4   1  296.01   11.45
  -6   4  -1  285.29   11.43
  -6   4  -1  287.79   11.26
  -6   4  -1  284.16   11.53
   6  -5   1   88.77    3.57
   6  -5   1   87.27    3.78
   6  -5   1   88.12    3.88
  -6   5  -1   95.45    3.93
  -6   5  -1   86.93    3.62
   6  -6   1   28.85    1.49
   6  -6   1   26.01    1.53
   6  -6   1   29.05    1.24
  -6   6  -1   27.38    1.54
  -6   6  -1   28.37    1.34
   6  -7   1   10.39    0.56
   6  -7   1   10.94    0.88
   6  -7   1   10.91    0.81
  -6   7  -1   10.05    0.70
  -6   7  -1    9.56    0.83
   6  -8   1    1.37    0.41
   6  -8   1    0.82    0.40
   6  -8   1    1.20    0.22
  -6   8  -1    1.28    0.22
  -6   8  -1    1.30    0.41
  -6   8  -1    1.29    0.35
   6  -9   1   40.12    2.17
   6  -9   1   40.67    1.71
   6  -9   1   37.49    2.03
  -6   9  -1   41.42    1.96
  -6   9  -1   39.52    1.71
  -6   9  -1   37.54    2.11
   6 -10   1   -0.09    0.29
   6 -10   1    0.32    0.41
  -6  10  -1   -0.07    0.25
  -6  10  -1    0.03    0.34
  -6  10  -1    0.33    0.19
   6 -11   1    0.23    0.43
   6 -11   1    0.59    0.42
  -6  11  -1    0.58    0.37
  -6  11  -1    0.93    0.46
   6 -12   1    0.00    0.42
   6 -12   1    0.22    0.43
  -6  12  -1    0.25    0.38
  -6  12  -1    0.02    0.36
   6 -13   1    6.97    0.96
   6 -13   1    5.33    0.93
  -6  13  -1    5.85    0.81
  -6  13  -1    5.91    0.88
   6 -14   1   10.48    1.32
   6 -14   1   10.11    1.23
  -6  14  -1   14.36    1.30
  -6  14  -1   11.24    1.30
   6 -15   1    5.96    1.08
   6 -15   1    5.37    0.98
  -6  15  -1    6.68    1.00
  -6  15  -1    7.89    1.02
   6 -16   1    9.91    1.30
   6 -16   1   12.66    1.52
  -6  16  -1    9.32    1.26
  -6  16  -1   10.14    1.18
   6 -17   1    7.81    1.28
   6 -17   1    7.77    1.21
  -6  17  -1   11.01    1.29
  -6  17  -1    8.37    1.19
   6 -18   1    3.87    0.95
   6 -18   1    3.94    1.06
  -6  18  -1    4.07    0.87
   6 -19   1    2.41    0.90
   6 -19   1    2.89    1.00
  -6  19  -1    2.22    0.80
   6 -20   1   11.31    1.57
   6 -20   1    8.59    1.60
  -5 -20  -1    7.65    1.38
  -5 -20  -1    5.93    1.25
   5  19   1    1.43    0.79
  -5 -19  -1    1.42    0.85
  -5 -19  -1    2.78    0.87
   5  18   1    2.79    0.82
  -5 -18  -1    2.52    0.79
  -5 -18  -1    3.95    0.99
   5  17   1    1.24    0.71
   5  17   1    0.91    0.67
  -5 -17  -1    3.80    0.92
  -5 -17  -1    1.22    0.75
   5  16   1    0.69    0.60
   5  16   1    0.21    0.52
  -5 -16  -1    1.45    0.71
  -5 -16  -1    0.70    0.63
   5  15   1    0.84    0.50
   5  15   1    1.21    0.63
  -5 -15  -1    1.34    0.62
  -5 -15  -1    0.52    0.60
   5  14   1    9.23    1.20
   5  14   1   12.01    1.21
  -5 -14  -1   12.39    1.33
  -5 -14  -1   10.10    1.26
   5  13   1    7.98    1.06
   5  13   1    9.26    1.03
  -5 -13  -1    9.78    1.11
  -5 -13  -1    8.51    1.10
   5  12   1    0.52    0.46
   5  12   1    0.96    0.50
   5  12   1    0.63    0.32
  -5 -12  -1    0.39    0.44
  -5 -12  -1    0.96    0.48
  -5 -12  -1    0.98    0.34
   5  11   1   10.33    0.75
   5  11   1   11.50    1.09
   5  11   1    8.82    1.04
  -5 -11  -1    9.16    0.98
  -5 -11  -1   10.02    0.75
  -5 -11  -1    9.62    1.08
   5  10   1    0.62    0.27
   5  10   1    0.86    0.39
   5  10   1    0.98    0.43
  -5 -10  -1    0.87    0.42
  -5 -10  -1    1.20    0.31
  -5 -10  -1    1.39    0.47
   5   9   1    0.22    0.23
   5   9   1    0.13    0.32
   5   9   1    0.01    0.31
  -5  -9  -1    0.32    0.30
  -5  -9  -1   -0.03    0.20
  -5  -9  -1   -0.10    0.28
   5   8   1    2.68    0.51
   5   8   1    2.77    0.52
  -5  -8  -1    3.11    0.54
  -5  -8  -1    2.69    0.37
  -5  -8  -1    2.58    0.47
   5   7   1   30.71    1.56
   5   7   1   29.05    1.57
  -5  -7  -1   28.41    1.50
  -5  -7  -1   29.29    1.36
  -5  -7  -1   25.06    1.52
   5   6   1    7.35    0.72
   5   6   1    8.68    0.70
  -5  -6  -1    8.88    0.57
  -5  -6  -1    7.44    0.64
  -5  -6  -1    8.31    0.77
   5   5   1   67.10    2.94
   5   5   1   67.93    2.96
  -5  -5  -1   67.18    2.79
  -5  -5  -1   65.96    2.90
  -5  -5  -1   66.89    2.96
   5   4   1  265.86   10.48
   5   4   1  262.69   10.52
  -5  -4  -1  264.14   10.47
  -5  -4  -1  267.46   10.52
  -5  -4  -1  263.81   10.37
   5   3   1   21.85    1.07
   5   3   1   21.24    1.13
  -5  -3  -1   20.88    1.03
  -5  -3  -1   21.79    1.12
  -5  -3  -1   21.81    1.08
   5   2   1   18.65    0.99
   5   2   1   18.23    0.91
  -5  -2  -1   17.98    0.97
  -5  -2  -1   18.57    0.93
  -5  -2  -1   19.47    0.97
   5   1   1   21.16    1.03
   5   1   1   22.03    1.05
   5   1   1   21.56    0.95
  -5  -1  -1   19.86    1.02
  -5  -1  -1   20.17    1.02
  -5  -1  -1   20.17    1.02
   5   0   1   -0.08    0.10
   5   0   1   -0.25    0.19
   5   0   1    0.16    0.22
  -5   0  -1    0.22    0.17
  -5   0  -1   -0.29    0.18
  -5   0  -1   -0.46    0.18
   5  -1   1   23.48    1.03
   5  -1   1   20.83    0.89
   5  -1   1   21.67    1.10
  -5   1  -1   21.60    0.89
  -5   1  -1   20.94    1.03
  -5   1  -1   20.34    1.09
   5  -2   1   19.81    1.05
   5  -2   1   19.21    0.92
  -5   2  -1   19.68    0.84
  -5   2  -1   19.41    1.07
  -5   2  -1   20.61    0.99
   5  -3   1   22.58    1.13
   5  -3   1   23.28    1.01
   5  -3   1   23.44    1.20
  -5   3  -1   21.73    1.11
  -5   3  -1   21.77    1.19
  -5   3  -1   21.30    0.97
   5  -4   1  272.26   10.84
   5  -4   1  276.59   10.59
   5  -4   1  272.55   10.75
  -5   4  -1  271.08   10.62
  -5   4  -1  267.73   10.83
   5  -5   1   70.31    3.00
   5  -5   1   71.62    3.10
   5  -5   1   70.00    2.80
  -5   5  -1   65.95    3.06
  -5   5  -1   68.56    2.88
   5  -6   1    8.25    0.78
   5  -6   1    7.60    0.63
   5  -6   1    7.66    0.44
  -5   6  -1    6.46    0.70
  -5   6  -1    7.34    0.56
   5  -7   1   30.79    1.54
   5  -7   1   26.75    1.57
  -5   7  -1   28.93    1.56
  -5   7  -1   28.64    1.26
  -5   7  -1   27.48    1.41
   5  -8   1    2.80    0.31
   5  -8   1    2.12    0.45
   5  -8   1    2.72    0.53
  -5   8  -1    2.08    0.40
  -5   8  -1    2.49    0.30
  -5   8  -1    2.54    0.49
   5  -9   1   -0.05    0.32
   5  -9   1    0.55    0.36
  -5   9  -1   -0.04    0.27
  -5   9  -1    0.24    0.17
  -5   9  -1    0.17    0.31
   5 -10   1    1.13    0.45
   5 -10   1    1.41    0.50
  -5  10  -1    1.36    0.26
  -5  10  -1    1.06    0.40
  -5  10  -1    1.23    0.45
   5 -11   1    9.24    1.00
   5 -11   1    9.05    1.06
  -5  11  -1   10.57    1.06
  -5  11  -1    9.80    0.71
  -5  11  -1    8.69    0.93
   5 -12   1    0.70    0.46
   5 -12   1    0.47    0.46
  -5  12  -1    0.27    0.38
  -5  12  -1    1.72    0.50
   5 -13   1    7.04    1.05
   5 -13   1    9.84    1.11
  -5  13  -1   10.69    1.11
  -5  13  -1    9.64    1.06
   5 -14   1   12.85    1.34
   5 -14   1   11.13    1.36
  -5  14  -1   14.13    1.34
  -5  14  -1    9.00    1.08
   5 -15   1    1.17    0.62
   5 -15   1    2.34    0.80
  -5  15  -1    0.69    0.48
  -5  15  -1    1.33    0.54
   5 -16   1    1.41    0.67
   5 -16   1    1.90    0.76
  -5  16  -1    0.53    0.50
  -5  16  -1    0.60    0.59
   5 -17   1    0.62    0.62
   5 -17   1    0.51    0.59
  -5  17  -1    2.31    0.67
   5 -18   1    4.00    1.12
   5 -18   1    3.13    0.93
  -5  18  -1    3.48    0.93
   5 -19   1    0.90    0.86
   5 -19   1    0.83    0.83
  -5  19  -1    1.87    0.76
   5 -20   1    7.85    1.41
   5 -20   1    6.87    1.41
  -5  20  -1    6.99    1.16
   4  20   1   15.73    1.84
  -4 -20  -1   10.49    1.63
  -4 -20  -1   14.69    1.88
   4  19   1    9.59    1.42
  -4 -19  -1   12.21    1.61
  -4 -19  -1    9.92    1.45
   4  18   1    1.46    0.71
  -4 -18  -1    0.79    0.65
  -4 -18  -1    1.06    0.82
   4  17   1    2.11    0.80
  -4 -17  -1    0.49    0.73
  -4 -17  -1    1.43    0.69
   4  16   1    0.45    0.52
   4  16   1   -0.63    0.41
  -4 -16  -1    0.41    0.60
  -4 -16  -1    0.74    0.64
   4  15   1   24.32    1.64
   4  15   1   25.24    1.83
  -4 -15  -1   26.92    1.91
  -4 -15  -1   22.89    1.72
   4  14   1    0.96    0.53
   4  14   1    0.84    0.48
  -4 -14  -1    1.56    0.59
  -4 -14  -1    0.25    0.47
   4  13   1    0.40    0.45
   4  13   1    0.38    0.48
   4  13   1    0.31    0.45
  -4 -13  -1    0.13    0.31
  -4 -13  -1   -0.58    0.35
  -4 -13  -1    0.29    0.42
   4  12   1   -0.11    0.24
   4  12   1    0.32    0.44
   4  12   1    0.75    0.43
  -4 -12  -1    0.90    0.47
  -4 -12  -1    0.24    0.28
  -4 -12  -1    0.02    0.40
   4  11   1    2.98    0.61
   4  11   1    2.22    0.40
   4  11   1    1.45    0.49
  -4 -11  -1    1.86    0.40
  -4 -11  -1    2.63    0.57
  -4 -11  -1    2.49    0.58
   4  10   1   -0.06    0.31
   4  10   1    0.06    0.21
   4  10   1   -0.38    0.27
  -4 -10  -1    0.07    0.22
  -4 -10  -1   -0.14    0.29
  -4 -10  -1   -0.19    0.29
   4   9   1   52.09    2.40
   4   9   1   57.02    2.69
   4   9   1   54.59    2.57
  -4  -9  -1   55.16    2.43
  -4  -9  -1   53.15    2.65
  -4  -9  -1   55.34    2.60
   4   8   1    3.30    0.55
   4   8   1    3.28    0.40
   4   8   1    2.72    0.47
  -4  -8  -1    2.61    0.50
  -4  -8  -1    3.51    0.42
  -4  -8  -1    3.15    0.52
   4   7   1    0.66    0.23
   4   7   1    0.28    0.28
   4   7   1    0.28    0.30
  -4  -7  -1    0.60    0.32
  -4  -7  -1    0.54    0.22
   4   6   1  101.70    4.22
   4   6   1   98.75    4.24
   4   6   1  101.14    4.07
  -4  -6  -1  100.03    4.07
  -4  -6  -1   97.91    4.19
  -4  -6  -1   99.62    4.25
   4   5   1   11.36    0.73
   4   5   1   10.03    0.72
  -4  -5  -1   10.90    0.61
  -4  -5  -1   10.58    0.70
  -4  -5  -1    9.59    0.73
   4   4   1  221.35    8.90
   4   4   1  230.51    8.92
  -4  -4  -1  223.44    8.87
  -4  -4  -1  224.11    8.92
  -4  -4  -1  220.28    8.78
   4   3   1   74.08    3.07
   4   3   1   78.25    3.13
  -4  -3  -1   73.96    3.01
  -4  -3  -1   71.40    3.06
  -4  -3  -1   72.59    3.11
   4   2   1  155.20    6.29
   4   2   1  159.15    6.25
  -4  -2  -1  161.67    6.29
  -4  -2  -1  157.05    6.23
  -4  -2  -1  156.28    6.25
   4   1   1   12.85    0.72
   4   1   1   12.91    0.65
  -4  -1  -1   13.83    0.72
  -4  -1  -1   12.93    0.69
  -4  -1  -1   13.48    0.70
   4   0   1   -0.21    0.14
   4   0   1    0.10    0.16
   4   0   1   -0.05    0.09
  -4   0  -1   -0.03    0.17
  -4   0  -1   -0.06    0.15
  -4   0  -1    0.26    0.19
   4  -1   1   14.29    0.61
   4  -1   1   13.76    0.70
   4  -1   1   13.93    0.76
  -4   1  -1   13.48    0.77
  -4   1  -1   13.97    0.72
  -4   1  -1   13.78    0.60
   4  -2   1  164.83    6.45
   4  -2   1  161.05    6.38
   4  -2   1  166.70    6.52
  -4   2  -1  163.76    6.45
  -4   2  -1  163.30    6.34
  -4   2  -1  157.61    6.51
   4  -3   1   75.52    3.03
   4  -3   1   77.35    3.15
   4  -3   1   76.23    3.21
  -4   3  -1   75.70    3.05
  -4   3  -1   76.04    3.14
  -4   3  -1   74.57    3.21
   4  -4   1  231.37    9.15
   4  -4   1  229.62    8.92
   4  -4   1  228.79    9.08
  -4   4  -1  230.02    9.15
  -4   4  -1  226.31    8.99
   4  -5   1   11.27    0.72
   4  -5   1   11.62    0.79
   4  -5   1   11.60    0.57
  -4   5  -1   10.58    0.76
  -4   5  -1   10.17    0.65
   4  -6   1  100.26    4.26
   4  -6   1  103.05    4.35
   4  -6   1  100.21    4.04
  -4   6  -1   99.13    4.18
  -4   6  -1  105.54    4.33
   4  -7   1    0.52    0.33
   4  -7   1    0.73    0.19
   4  -7   1    0.91    0.31
  -4   7  -1    0.90    0.36
  -4   7  -1    0.85    0.27
  -4   7  -1    0.85    0.19
   4  -8   1    3.29    0.56
   4  -8   1    2.76    0.48
  -4   8  -1    2.72    0.45
  -4   8  -1    3.56    0.35
  -4   8  -1    2.63    0.50
   4  -9   1   56.76    2.76
   4  -9   1   55.16    2.66
  -4   9  -1   55.98    2.38
  -4   9  -1   57.43    2.61
  -4   9  -1   53.88    2.66
   4 -10   1   -0.06    0.31
   4 -10   1    0.32    0.38
  -4  10  -1   -0.34    0.27
  -4  10  -1    0.00    0.26
  -4  10  -1    0.02    0.19
   4 -11   1    3.15    0.64
   4 -11   1    1.97    0.55
  -4  11  -1    2.32    0.55
  -4  11  -1    2.03    0.48
  -4  11  -1    2.62    0.38
   4 -12   1    0.90    0.46
   4 -12   1    0.08    0.39
  -4  12  -1    0.17    0.40
  -4  12  -1    0.51    0.40
   4 -13   1    0.55    0.48
   4 -13   1    0.16    0.47
  -4  13  -1    0.22    0.41
  -4  13  -1   -0.17    0.33
   4 -14   1    0.85    0.52
   4 -14   1    0.93    0.56
  -4  14  -1    1.90    0.62
  -4  14  -1    1.70    0.56
   4 -15   1   25.10    1.83
   4 -15   1   26.47    1.90
  -4  15  -1   24.22    1.69
  -4  15  -1   24.82    1.72
   4 -16   1    0.16    0.57
   4 -16   1    0.73    0.66
  -4  16  -1    0.31    0.52
   4 -17   1    1.58    0.79
   4 -17   1    2.30    0.83
  -4  17  -1    1.14    0.63
   4 -18   1    0.61    0.75
   4 -18   1    1.61    0.84
  -4  18  -1    1.66    0.67
   4 -19   1   10.56    1.50
   4 -19   1   11.29    1.60
  -4  19  -1   11.37    1.48
   4 -20   1   12.93    1.66
   4 -20   1   11.64    1.68
  -4  20  -1   14.73    1.67
   3  20   1    2.72    0.90
  -3 -20  -1    1.38    0.92
  -3 -20  -1    2.02    0.99
   3  19   1    0.61    0.67
  -3 -19  -1   -0.87    0.70
  -3 -19  -1   -1.17    0.54
   3  18   1    8.33    1.27
  -3 -18  -1    6.81    1.21
  -3 -18  -1    6.21    1.19
   3  17   1    0.27    0.56
  -3 -17  -1    0.80    0.66
  -3 -17  -1    0.45    0.56
   3  16   1   11.65    1.43
  -3 -16  -1   11.55    1.42
  -3 -16  -1   13.19    1.43
   3  15   1    1.57    0.64
   3  15   1    1.45    0.49
  -3 -15  -1    1.72    0.71
  -3 -15  -1    1.34    0.67
   3  14   1    8.06    1.09
   3  14   1    7.16    0.88
  -3 -14  -1    8.06    1.05
  -3 -14  -1    8.52    1.10
   3  13   1    0.12    0.38
   3  13   1    0.59    0.43
  -3 -13  -1    1.28    0.51
  -3 -13  -1    0.85    0.47
   3  12   1    2.38    0.62
   3  12   1    0.81    0.42
   3  12   1    1.28    0.37
  -3 -12  -1    0.99    0.44
  -3 -12  -1    1.29    0.50
   3  11   1    4.80    0.66
   3  11   1    3.38    0.51
   3  11   1    2.71    0.61
  -3 -11  -1    3.43    0.64
  -3 -11  -1    4.43    0.72
   3  10   1    0.94    0.29
   3  10   1    0.17    0.33
   3  10   1    0.52    0.34
  -3 -10  -1    0.04    0.32
  -3 -10  -1    0.60    0.37
   3   9   1    6.96    0.73
   3   9   1    6.22    0.77
   3   9   1    5.65    0.57
  -3  -9  -1    5.37    0.71
  -3  -9  -1    5.17    0.70
   3   8   1   14.08    1.00
   3   8   1   13.47    0.90
   3   8   1   14.11    0.83
  -3  -8  -1   15.38    0.99
  -3  -8  -1   12.44    0.95
   3   7   1   24.87    1.23
   3   7   1   24.94    1.40
   3   7   1   25.01    1.32
  -3  -7  -1   25.40    1.35
  -3  -7  -1   24.72    1.39
  -3  -7  -1   26.03    1.24
   3   6   1   24.65    1.14
   3   6   1   22.87    1.22
   3   6   1   26.43    1.32
  -3  -6  -1   22.25    1.26
  -3  -6  -1   23.36    1.13
  -3  -6  -1   21.89    1.21
   3   5   1  102.29    4.23
   3   5   1  105.99    4.14
   3   5   1  100.01    4.26
  -3  -5  -1  102.47    4.23
  -3  -5  -1  101.70    4.13
  -3  -5  -1  101.46    4.27
   3   4   1  239.39    9.15
   3   4   1  228.15    9.25
   3   4   1  234.04    9.25
  -3  -4  -1  234.94    9.27
  -3  -4  -1  234.87    9.15
  -3  -4  -1  231.32    9.22
   3   3   1   27.87    1.34
   3   3   1   27.22    1.33
  -3  -3  -1   28.76    1.35
  -3  -3  -1   30.67    1.28
  -3  -3  -1   30.35    1.32
   3   2   1   48.35    2.03
   3   2   1   47.01    1.99
  -3  -2  -1   47.17    1.98
  -3  -2  -1   47.48    1.96
  -3  -2  -1   47.68    2.02
   3   1   1   42.06    1.73
   3   1   1   42.49    1.79
  -3  -1  -1   41.81    1.76
  -3  -1  -1   43.61    1.78
  -3  -1  -1   41.27    1.75
   3   0   1   -0.13    0.13
   3   0   1   -0.04    0.07
   3   0   1   -0.16    0.11
  -3   0  -1   -0.12    0.13
  -3   0  -1   -0.04    0.12
  -3   0  -1   -0.10    0.08
  -3   0  -1   -0.07    0.11
   3  -1   1   42.60    1.75
   3  -1   1   43.36    1.69
   3  -1   1   42.78    1.81
  -3   1  -1   41.50    1.69
  -3   1  -1   40.76    1.82
  -3   1  -1   44.82    1.77
   3  -2   1   47.29    1.98
   3  -2   1   48.35    2.09
   3  -2   1   49.98    2.05
  -3   2  -1   51.18    2.05
  -3   2  -1   48.02    1.97
  -3   2  -1   49.50    2.10
   3  -3   1   29.82    1.23
   3  -3   1   30.53    1.40
   3  -3   1   30.24    1.34
  -3   3  -1   27.84    1.37
  -3   3  -1   28.84    1.28
   3  -4   1  227.79    9.23
   3  -4   1  234.45    9.18
   3  -4   1  237.18    9.04
  -3   4  -1  230.40    9.13
  -3   4  -1  232.76    9.23
   3  -5   1  107.01    4.35
   3  -5   1  103.79    4.18
   3  -5   1  106.64    4.42
  -3   5  -1  105.57    4.39
  -3   5  -1  104.70    4.30
   3  -6   1   23.85    1.31
   3  -6   1   24.83    1.09
   3  -6   1   25.19    1.26
  -3   6  -1   23.89    1.28
  -3   6  -1   21.41    1.18
  -3   6  -1   23.72    1.09
   3  -7   1   25.83    1.44
   3  -7   1   26.08    1.19
   3  -7   1   24.02    1.36
  -3   7  -1   26.39    1.40
  -3   7  -1   25.99    1.35
  -3   7  -1   26.38    1.20
   3  -8   1   15.05    0.98
   3  -8   1   15.59    1.05
  -3   8  -1   13.95    0.95
  -3   8  -1   13.55    0.96
  -3   8  -1   14.40    0.78
   3  -9   1    5.57    0.75
   3  -9   1    5.61    0.71
  -3   9  -1    5.28    0.50
  -3   9  -1    6.59    0.73
  -3   9  -1    6.86    0.74
   3 -10   1    0.43    0.35
   3 -10   1    0.56    0.36
  -3  10  -1    1.21    0.40
  -3  10  -1    0.42    0.25
  -3  10  -1    0.56    0.36
   3 -11   1    3.99    0.70
   3 -11   1    4.22    0.70
  -3  11  -1    4.33    0.67
  -3  11  -1    4.03    0.48
  -3  11  -1    4.20    0.67
   3 -12   1    1.95    0.52
   3 -12   1    1.30    0.55
  -3  12  -1    1.77    0.37
  -3  12  -1    2.48    0.57
  -3  12  -1    1.49    0.47
   3 -13   1    0.65    0.49
   3 -13   1    1.08    0.54
  -3  13  -1    1.05    0.53
  -3  13  -1    0.90    0.43
   3 -14   1    4.45    0.89
   3 -14   1    6.92    1.00
  -3  14  -1    7.77    0.94
  -3  14  -1    8.43    1.03
   3 -15   1    0.91    0.60
   3 -15   1    1.66    0.65
  -3  15  -1    1.49    0.59
   3 -16   1   13.90    1.51
   3 -16   1   10.81    1.39
  -3  16  -1   12.32    1.41
   3 -17   1    1.65    0.73
   3 -17   1   -0.16    0.58
  -3  17  -1   -0.05    0.42
   3 -18   1    7.14    1.18
   3 -18   1    8.00    1.34
  -3  18  -1    8.19    1.23
   3 -19   1    0.04    0.78
   3 -19   1   -0.60    0.58
  -3  19  -1    0.01    0.61
   3 -20   1    2.24    0.89
   3 -20   1    0.64    0.94
  -3  20  -1    2.11    0.83
  -2 -21  -1    2.73    1.17
   2  20   1    1.41    0.77
  -2 -20  -1    0.14    0.83
  -2 -20  -1    1.94    0.96
   2  19   1    1.65    0.82
  -2 -19  -1    2.61    0.85
  -2 -19  -1    1.97    0.84
   2  18   1    9.82    1.38
  -2 -18  -1   11.06    1.41
  -2 -18  -1   11.63    1.53
   2  17   1   39.57    2.48
  -2 -17  -1   36.02    2.43
  -2 -17  -1   37.36    2.47
   2  16   1   10.81    1.37
  -2 -16  -1   14.54    1.51
  -2 -16  -1   14.78    1.56
   2  15   1    0.89    0.46
   2  15   1    0.88    0.62
  -2 -15  -1    0.47    0.54
  -2 -15  -1    1.31    0.66
   2  14   1    8.04    0.88
   2  14   1    7.65    0.89
   2  14   1    4.96    0.89
  -2 -14  -1    7.09    1.06
  -2 -14  -1    7.20    1.04
   2  13   1    5.81    0.72
   2  13   1    6.07    0.77
   2  13   1    5.67    0.87
  -2 -13  -1    5.85    0.92
  -2 -13  -1    6.97    0.94
   2  12   1    0.50    0.40
   2  12   1    0.38    0.30
   2  12   1    0.51    0.38
  -2 -12  -1    0.48    0.41
  -2 -12  -1    0.27    0.40
   2  11   1   45.12    2.42
   2  11   1   50.04    2.29
   2  11   1   44.63    2.19
  -2 -11  -1   45.06    2.37
  -2 -11  -1   45.49    2.42
   2  10   1    1.13    0.32
   2  10   1    1.53    0.46
   2  10   1    1.27    0.38
  -2 -10  -1    0.99    0.42
  -2 -10  -1    0.53    0.38
   2   9   1   23.43    1.20
   2   9   1   21.01    1.23
   2   9   1   23.56    1.39
  -2  -9  -1   19.78    1.31
  -2  -9  -1   22.30    1.33
   2   8   1  120.90    5.10
   2   8   1  122.10    5.28
   2   8   1  128.56    5.18
  -2  -8  -1  123.32    5.28
  -2  -8  -1  128.43    5.26
   2   7   1  455.47   17.99
   2   7   1  471.36   18.10
   2   7   1  446.29   17.92
  -2  -7  -1  459.52   18.09
  -2  -7  -1  465.25   18.06
   2   6   1    7.40    0.57
   2   6   1    7.03    0.50
   2   6   1    7.58    0.63
  -2  -6  -1    7.13    0.60
  -2  -6  -1    7.21    0.65
   2   5   1   88.39    3.63
   2   5   1   85.36    3.56
   2   5   1   86.84    3.69
  -2  -5  -1   87.97    3.65
  -2  -5  -1   90.30    3.70
   2   4   1   26.23    1.23
   2   4   1   26.55    1.27
  -2  -4  -1   27.06    1.18
  -2  -4  -1   25.81    1.23
  -2  -4  -1   24.84    1.26
   2   3   1  109.84    4.51
   2   3   1  114.30    4.54
   2   3   1  114.33    4.47
  -2  -3  -1  110.49    4.46
  -2  -3  -1  114.71    4.51
  -2  -3  -1  113.04    4.54
   2   2   1   25.98    1.13
   2   2   1   24.25    1.12
  -2  -2  -1   24.70    1.13
  -2  -2  -1   24.99    1.08
  -2  -2  -1   26.25    1.10
   2   1   1   31.99    1.36
   2   1   1   30.52    1.33
  -2  -1  -1   31.67    1.35
  -2  -1  -1   32.26    1.34
  -2  -1  -1   31.74    1.33
   2   0   1   -0.06    0.06
   2   0   1    0.17    0.09
   2   0   1    0.01    0.09
  -2   0  -1   -0.04    0.06
  -2   0  -1   -0.03    0.09
  -2   0  -1   -0.08    0.07
  -2   0  -1   -0.11    0.09
   2  -1   1   31.38    1.40
   2  -1   1   33.34    1.37
   2  -1   1   32.92    1.33
   2  -1   1   33.23    1.35
  -2   1  -1   32.47    1.41
  -2   1  -1   32.27    1.36
  -2   1  -1   31.99    1.33
  -2   1  -1   32.61    1.33
   2  -2   1   26.18    1.13
   2  -2   1   24.53    1.16
   2  -2   1   26.04    1.07
  -2   2  -1   26.29    1.17
  -2   2  -1   26.19    1.10
   2  -3   1  121.82    4.72
   2  -3   1  114.96    4.57
   2  -3   1  115.94    4.65
  -2   3  -1  117.34    4.69
  -2   3  -1  113.62    4.63
   2  -4   1   25.09    1.19
   2  -4   1   25.60    1.08
   2  -4   1   25.44    1.24
  -2   4  -1   24.67    1.20
  -2   4  -1   23.93    1.17
   2  -5   1   89.85    3.55
   2  -5   1   88.54    3.68
   2  -5   1   86.62    3.72
  -2   5  -1   88.66    3.68
  -2   5  -1   88.22    3.66
  -2   5  -1   88.11    3.55
   2  -6   1    6.39    0.66
   2  -6   1    7.91    0.62
   2  -6   1    8.12    0.49
  -2   6  -1    7.39    0.60
  -2   6  -1    7.52    0.60
  -2   6  -1    7.29    0.48
   2  -7   1  459.07   18.21
   2  -7   1  467.37   18.16
  -2   7  -1  467.78   17.98
  -2   7  -1  452.52   18.13
  -2   7  -1  463.88   18.13
   2  -8   1  121.18    5.25
   2  -8   1  125.86    5.33
  -2   8  -1  126.92    5.07
  -2   8  -1  123.60    5.24
  -2   8  -1  127.91    5.23
   2  -9   1   23.17    1.43
   2  -9   1   22.94    1.36
  -2   9  -1   22.24    1.35
  -2   9  -1   24.28    1.19
  -2   9  -1   21.83    1.28
   2 -10   1    1.16    0.46
   2 -10   1    1.35    0.43
  -2  10  -1    0.48    0.39
  -2  10  -1    0.52    0.24
  -2  10  -1    0.92    0.35
   2 -11   1   44.75    2.34
   2 -11   1   45.61    2.40
  -2  11  -1   47.71    2.11
  -2  11  -1   40.46    2.26
  -2  11  -1   44.83    2.25
   2 -12   1    0.22    0.33
   2 -12   1    0.92    0.48
  -2  12  -1    0.47    0.28
  -2  12  -1    0.57    0.39
  -2  12  -1    0.09    0.43
   2 -13   1    6.32    0.90
   2 -13   1    6.54    0.96
  -2  13  -1    4.99    0.75
  -2  13  -1    5.98    0.86
  -2  13  -1    6.14    0.66
   2 -14   1    6.90    1.01
   2 -14   1    6.39    1.03
  -2  14  -1    6.16    0.96
   2 -15   1    1.08    0.61
   2 -15   1    1.29    0.62
  -2  15  -1    1.43    0.49
  -2  15  -1    1.05    0.51
   2 -16   1   13.09    1.53
   2 -16   1   15.03    1.58
  -2  16  -1   12.81    1.41
  -2  16  -1   15.11    1.98
   2 -17   1   37.66    2.44
   2 -17   1   36.51    2.47
  -2  17  -1   37.32    2.41
   2 -18   1    7.05    1.18
   2 -18   1   11.05    1.47
  -2  18  -1   12.14    1.44
   2 -19   1    0.73    0.90
   2 -19   1    1.80    0.89
  -2  19  -1    2.03    0.74
   2 -20   1    0.72    0.70
   2 -20   1   -0.27    0.73
  -2  20  -1    1.44    0.77
   2 -21   1    5.36    1.44
   1  21   1    2.57    0.95
  -1 -21  -1    2.14    0.95
  -1 -21  -1    2.95    1.05
   1  20   1    1.11    0.79
  -1 -20  -1    0.49    0.70
  -1 -20  -1   -0.42    0.62
   1  19   1    1.24    0.72
  -1 -19  -1    0.98    0.70
  -1 -19  -1    0.04    0.71
   1  18   1   26.42    2.02
  -1 -18  -1   26.36    2.03
  -1 -18  -1   27.31    2.18
   1  17   1    3.81    0.91
  -1 -17  -1    2.40    0.82
  -1 -17  -1    3.46    0.92
   1  16   1   32.35    2.15
  -1 -16  -1   31.23    2.12
  -1 -16  -1   32.77    2.18
   1  15   1    1.89    0.63
  -1 -15  -1    1.67    0.68
  -1 -15  -1    1.35    0.68
   1  14   1    0.53    0.50
   1  14   1   -0.07    0.36
   1  14   1    0.47    0.38
  -1 -14  -1    0.05    0.46
  -1 -14  -1   -0.23    0.46
   1  13   1    4.65    0.65
   1  13   1    4.99    0.83
   1  13   1    5.06    0.69
  -1 -13  -1    4.21    0.77
  -1 -13  -1    3.89    0.73
   1  12   1    1.67    0.56
   1  12   1    1.28    0.43
   1  12   1    1.99    0.46
  -1 -12  -1    2.61    0.66
  -1 -12  -1    2.89    0.66
   1  11   1    3.91    0.67
   1  11   1    5.22    0.65
   1  11   1    5.24    0.63
  -1 -11  -1    5.01    0.74
  -1 -11  -1    4.37    0.71
   1  10   1   90.21    3.83
   1  10   1   85.90    3.83
   1  10   1   87.56    4.01
  -1 -10  -1   88.97    4.02
  -1 -10  -1   92.49    4.01
   1   9   1   12.07    0.81
   1   9   1   11.33    0.79
   1   9   1   10.94    0.89
  -1  -9  -1   10.45    0.88
  -1  -9  -1   10.95    0.86
   1   8   1  137.83    5.61
   1   8   1  132.46    5.73
   1   8   1  137.51    5.61
  -1  -8  -1  137.63    5.75
  -1  -8  -1  139.86    5.73
   1   7   1   20.10    1.07
   1   7   1   19.35    1.17
   1   7   1   21.67    1.09
  -1  -7  -1   19.60    1.16
  -1  -7  -1   21.43    1.21
   1   6   1    1.52    0.28
   1   6   1    1.59    0.29
   1   6   1    1.38    0.35
  -1  -6  -1    2.41    0.39
  -1  -6  -1    1.51    0.33
   1   5   1   29.95    1.38
   1   5   1   31.18    1.48
   1   5   1   30.02    1.40
  -1  -5  -1   29.91    1.48
  -1  -5  -1   32.00    1.46
   1   4   1   13.65    0.77
   1   4   1   13.05    0.71
   1   4   1   13.28    0.70
  -1  -4  -1   13.49    0.77
  -1  -4  -1   14.52    0.75
   1   3   1    1.57    0.23
   1   3   1    1.59    0.21
   1   3   1    1.48    0.25
  -1  -3  -1    1.70    0.23
  -1  -3  -1    1.50    0.25
   1   2   1   57.10    2.27
   1   2   1   56.86    2.26
   1   2   1   54.36    2.29
  -1  -2  -1   55.42    2.29
  -1  -2  -1   56.91    2.26
   1   1   1   11.08    0.52
   1   1   1   11.61    0.52
   1   1   1   11.45    0.50
   1   1   1   11.65    0.52
  -1  -1  -1   11.57    0.52
  -1  -1  -1   11.54    0.50
  -1  -1  -1   11.77    0.52
   1   0   1   -0.15    0.04
   1   0   1   -0.15    0.03
   1   0   1   -0.12    0.05
   1   0   1   -0.12    0.04
  -1   0  -1   -0.12    0.05
  -1   0  -1   -0.12    0.04
  -1   0  -1   -0.06    0.03
   1  -1   1   11.69    0.50
   1  -1   1   11.58    0.50
   1  -1   1   11.66    0.53
   1  -1   1   11.29    0.50
  -1   1  -1   11.16    0.50
  -1   1  -1   11.06    0.50
  -1   1  -1   11.58    0.53
   1  -2   1   55.95    2.26
   1  -2   1   55.37    2.23
   1  -2   1   55.99    2.30
  -1   2  -1   55.49    2.28
  -1   2  -1   57.33    2.27
   1  -3   1    1.14    0.24
   1  -3   1    0.85    0.21
   1  -3   1    1.30    0.17
  -1   3  -1    1.40    0.21
  -1   3  -1    1.45    0.23
  -1   3  -1    1.57    0.19
   1  -4   1   12.37    0.73
   1  -4   1   13.73    0.77
   1  -4   1   13.88    0.67
  -1   4  -1   13.68    0.67
  -1   4  -1   12.60    0.73
  -1   4  -1   13.16    0.72
   1  -5   1   28.30    1.45
   1  -5   1   32.53    1.52
  -1   5  -1   31.00    1.44
  -1   5  -1   32.26    1.38
  -1   5  -1   31.00    1.47
   1  -6   1    1.85    0.36
   1  -6   1    1.72    0.34
  -1   6  -1    1.82    0.28
  -1   6  -1    1.62    0.34
  -1   6  -1    1.80    0.32
   1  -7   1   20.75    1.20
   1  -7   1   19.94    1.15
  -1   7  -1   19.85    1.03
  -1   7  -1   21.51    1.11
  -1   7  -1   19.72    1.14
   1  -8   1  137.29    5.77
   1  -8   1  144.08    5.84
  -1   8  -1  134.84    5.68
  -1   8  -1  138.32    5.61
  -1   8  -1  138.21    5.77
   1  -9   1   11.90    0.94
   1  -9   1   11.90    0.94
  -1   9  -1   13.24    0.86
  -1   9  -1   11.74    0.77
  -1   9  -1   10.79    0.89
   1 -10   1   88.09    4.11
   1 -10   1   92.43    4.09
  -1  10  -1   89.66    4.07
  -1  10  -1   93.73    3.98
  -1  10  -1   92.06    3.88
   1 -11   1    4.51    0.72
   1 -11   1    5.08    0.73
  -1  11  -1    5.58    0.68
  -1  11  -1    4.07    0.67
  -1  11  -1    4.75    0.57
   1 -12   1    1.20    0.45
   1 -12   1    2.44    0.69
  -1  12  -1    2.48    0.61
  -1  12  -1    1.78    0.39
  -1  12  -1    2.48    0.51
   1 -13   1    5.93    0.90
   1 -13   1    5.62    0.88
  -1  13  -1    3.55    0.56
  -1  13  -1    3.24    0.70
  -1  13  -1    5.17    0.71
   1 -14   1   -0.09    0.48
   1 -14   1    2.15    0.67
  -1  14  -1    0.39    0.39
  -1  14  -1    0.33    0.48
   1 -15   1    0.34    0.65
   1 -15   1    1.15    0.59
  -1  15  -1    2.06    0.72
  -1  15  -1    1.35    0.52
   1 -16   1   29.05    2.06
   1 -16   1   32.72    2.17
  -1  16  -1   30.10    2.04
   1 -17   1    3.38    0.90
   1 -17   1    4.51    0.97
  -1  17  -1    2.01    0.71
   1 -18   1   24.66    2.04
   1 -18   1   26.50    2.04
  -1  18  -1   25.96    1.96
   1 -19   1    0.73    0.64
   1 -19   1    1.29    0.83
  -1  19  -1    1.09    0.82
   1 -20   1   -0.52    0.65
  -1  20  -1    0.86    0.69
   1 -21   1    0.48    0.75
   1 -21   1    1.68    0.97
  -1  21  -1    2.63    0.84
   0  21   1   -0.12    0.75
   0 -21  -1    0.46    0.64
   0 -21  -1   -0.71    0.60
   0  20   1    4.68    1.04
   0 -20  -1    3.14    1.05
   0 -20  -1    3.37    1.01
   0  19   1   -0.43    0.49
   0 -19  -1    0.54    0.69
   0 -19  -1   -1.37    0.52
   0  18   1   38.51    2.48
   0 -18  -1   38.98    2.57
   0 -18  -1   35.54    2.47
   0  17   1    0.74    0.59
   0 -17  -1    0.08    0.69
   0 -17  -1    0.45    0.60
   0  16   1   11.26    1.36
   0 -16  -1   11.51    1.44
   0 -16  -1   11.26    1.38
   0  15   1    0.36    0.38
   0  15   1    0.79    0.49
   0 -15  -1   -0.75    0.42
   0 -15  -1   -0.41    0.39
   0  14   1    0.42    0.43
   0  14   1    0.85    0.46
   0  14   1   -0.06    0.44
   0 -14  -1    0.37    0.46
   0 -14  -1    1.07    0.54
   0  13   1   -0.03    0.32
   0  13   1    0.38    0.44
   0  13   1    0.05    0.29
   0 -13  -1   -0.54    0.31
   0 -13  -1    0.43    0.42
   0  12   1    5.90    0.82
   0  12   1    6.67    0.75
   0  12   1    5.91    0.66
   0 -12  -1    3.25    0.68
   0 -12  -1    4.36    0.72
   0  11   1    0.22    0.31
   0  11   1    0.22    0.35
   0  11   1   -0.07    0.24
   0 -11  -1    0.27    0.34
   0 -11  -1   -0.35    0.31
   0  10   1   40.93    2.01
   0  10   1   39.03    2.11
   0  10   1   42.24    1.94
   0 -10  -1   40.82    2.14
   0 -10  -1   41.01    2.15
   0   9   1    0.09    0.30
   0   9   1   -0.12    0.21
   0   9   1    0.14    0.25
   0  -9  -1    0.24    0.29
   0  -9  -1    0.09    0.28
   0   8   1  437.32   17.37
   0   8   1  456.03   17.48
   0   8   1  448.97   17.30
   0  -8  -1  442.90   17.47
   0  -8  -1  427.62   17.47
   0   7   1   -0.16    0.17
   0   7   1    0.02    0.25
   0   7   1   -0.04    0.17
   0  -7  -1   -0.14    0.21
   0  -7  -1    0.03    0.24
   0   6   1   38.67    1.85
   0   6   1   38.42    1.74
   0   6   1   41.27    1.81
   0  -6  -1   39.40    1.87
   0  -6  -1   39.92    1.86
   0   5   1   -0.22    0.18
   0   5   1   -0.20    0.16
   0   5   1   -0.01    0.14
   0  -5  -1   -0.12    0.20
   0  -5  -1   -0.14    0.20
   0   4   1  235.02    9.30
   0   4   1  230.86    9.33
   0   4   1  243.61    9.25
   0  -4  -1  238.52    9.33
   0  -4  -1  236.57    9.34
   0   3   1    0.01    0.17
   0   3   1   -0.08    0.15
   0   3   1   -0.16    0.11
   0  -3  -1   -0.15    0.17
   0  -3  -1    0.08    0.17
   0   2   1   31.68    1.30
   0   2   1   31.38    1.33
   0   2   1   32.04    1.34
   0  -2  -1   31.34    1.33
   0  -2  -1   30.16    1.31
   0  -2  -1   32.77    1.35
   0   1   1   -0.11    0.05
   0   1   1   -0.09    0.03
   0   1   1   -0.16    0.04
   0   1   1   -0.16    0.05
   0  -1  -1   -0.07    0.05
   0  -1  -1   -0.10    0.05
   0  -1  -1   -0.10    0.04
   0  -1  -1   -0.16    0.04
   0  -1   1   -0.06    0.06
   0  -1   1   -0.13    0.06
   0  -1   1   -0.10    0.04
   0  -1   1   -0.10    0.04
   0   1  -1   -0.11    0.04
   0   1  -1   -0.05    0.04
   0   1  -1   -0.14    0.05
   0   1  -1   -0.09    0.06
   0  -2   1   32.13    1.38
   0  -2   1   31.94    1.34
   0  -2   1   31.75    1.35
   0  -2   1   32.10    1.35
   0   2  -1   31.50    1.37
   0   2  -1   32.13    1.32
   0   2  -1   32.76    1.34
   0  -3   1    0.00    0.17
   0  -3   1   -0.09    0.13
   0  -3   1    0.07    0.15
   0   3  -1   -0.19    0.16
   0   3  -1   -0.25    0.11
   0   3  -1   -0.14    0.11
   0  -4   1  236.56    9.50
   0  -4   1  252.86    9.55
   0   4  -1  236.51    9.44
   0   4  -1  241.39    9.52
   0   4  -1  240.42    9.45
   0  -5   1   -0.28    0.19
   0  -5   1   -0.46    0.18
   0   5  -1   -0.41    0.16
   0   5  -1   -0.02    0.16
   0   5  -1    0.23    0.19
   0  -6   1   36.98    1.77
   0  -6   1   37.65    1.80
   0   6  -1   37.92    1.70
   0   6  -1   37.35    1.70
   0   6  -1   38.19    1.80
   0  -7   1    0.12    0.23
   0  -7   1   -0.06    0.24
   0   7  -1    0.08    0.24
   0   7  -1    0.20    0.20
   0   7  -1   -0.04    0.19
   0  -8   1  452.86   17.25
   0   8  -1  422.40   17.21
   0   8  -1  430.77   17.08
   0   8  -1  438.97   17.10
   0  -9   1   -0.25    0.25
   0  -9   1   -0.13    0.28
   0   9  -1    0.03    0.25
   0   9  -1    0.01    0.22
   0   9  -1   -0.21    0.26
   0 -10   1   43.60    2.22
   0 -10   1   39.49    2.19
   0  10  -1   43.35    2.06
   0  10  -1   41.67    2.19
   0  10  -1   44.60    2.04
   0 -11   1    0.22    0.35
   0 -11   1    0.36    0.36
   0  11  -1    0.03    0.24
   0  11  -1    0.15    0.33
   0  11  -1    0.03    0.26
   0 -12   1    7.55    0.93
   0 -12   1    6.65    0.88
   0  12  -1    5.75    0.69
   0  12  -1    3.85    0.73
   0  12  -1    6.58    0.72
   0 -13   1   -0.12    0.38
   0 -13   1   -0.91    0.30
   0  13  -1   -0.12    0.32
   0  13  -1    0.01    0.42
   0  13  -1   -0.31    0.29
   0 -14   1    0.64    0.50
   0 -14   1    1.16    0.58
   0  14  -1   -0.16    0.44
   0  14  -1    0.80    0.42
   0  14  -1    0.87    0.43
   0 -15   1   -0.30    0.50
   0 -15   1    0.72    0.52
   0  15  -1   -0.21    0.43
   0 -16   1   11.04    1.39
   0 -16   1   10.98    1.32
   0  16  -1   11.23    1.36
   0 -17   1    0.59    0.64
   0 -17   1   -0.05    0.62
   0  17  -1    0.20    0.49
   0 -18   1   36.32    2.54
   0 -18   1   37.33    2.55
   0  18  -1   39.94    2.53
   0 -19   1   -0.32    0.64
   0 -19   1    1.41    0.80
   0  19  -1    0.42    0.66
   0 -20   1    2.72    1.01
   0 -20   1    3.04    0.98
   0  20  -1    4.28    1.04
   0 -21   1    1.95    1.00
   0 -21   1    0.37    0.71
   0  21  -1    0.65    0.67
  -1  21   1    1.34    0.73
   1 -21  -1    1.15    0.92
   1 -21  -1    1.01    0.74
  -1  20   1   -0.39    0.52
   1 -20  -1    1.04    0.80
   1 -20  -1    0.69    0.72
  -1  19   1    1.00    0.66
   1 -19  -1    0.43    0.76
   1 -19  -1    0.15    0.70
  -1  18   1   25.31    1.96
   1 -18  -1   27.95    2.11
   1 -18  -1   26.90    2.12
  -1  17   1    2.45    0.76
   1 -17  -1    3.04    0.84
   1 -17  -1    3.68    0.95
  -1  16   1   30.92    2.12
  -1  16   1   33.99    2.13
   1 -16  -1   34.86    2.25
   1 -16  -1   34.93    2.29
  -1  15   1    1.86    0.56
  -1  15   1    1.71    0.63
   1 -15  -1    1.18    0.56
   1 -15  -1    1.55    0.69
  -1  14   1    0.49    0.38
  -1  14   1    0.39    0.50
   1 -14  -1    0.02    0.42
   1 -14  -1   -0.56    0.42
  -1  13   1    5.19    0.75
  -1  13   1    2.28    0.60
  -1  13   1    4.28    0.58
   1 -13  -1    5.04    0.85
   1 -13  -1    4.37    0.78
  -1  12   1    1.74    0.39
  -1  12   1    1.55    0.47
  -1  12   1    3.10    0.64
   1 -12  -1    1.64    0.60
   1 -12  -1    1.10    0.49
  -1  11   1    4.72    0.54
  -1  11   1    5.28    0.73
  -1  11   1    4.07    0.60
   1 -11  -1    4.42    0.73
   1 -11  -1    4.68    0.72
  -1  10   1   87.28    4.00
  -1  10   1   91.99    3.79
  -1  10   1   87.52    3.93
   1 -10  -1   89.79    4.04
   1 -10  -1   92.29    4.07
  -1   9   1   10.38    0.86
  -1   9   1   10.73    0.70
  -1   9   1   11.94    0.85
   1  -9  -1   11.20    0.89
   1  -9  -1   11.32    0.89
  -1   8   1  140.44    5.74
  -1   8   1  136.17    5.58
  -1   8   1  139.98    5.78
   1  -8  -1  140.72    5.81
   1  -8  -1  136.37    5.79
  -1   7   1   19.83    0.99
  -1   7   1   20.37    1.13
  -1   7   1   19.34    1.14
   1  -7  -1   20.79    1.17
   1  -7  -1   21.50    1.20
  -1   6   1    1.95    0.26
  -1   6   1    1.27    0.30
  -1   6   1    1.33    0.30
   1  -6  -1    1.69    0.36
   1  -6  -1    1.82    0.36
  -1   5   1   29.57    1.45
  -1   5   1   32.08    1.47
  -1   5   1   31.34    1.34
   1  -5  -1   30.29    1.48
   1  -5  -1   32.09    1.49
  -1   4   1   12.71    0.71
  -1   4   1   12.82    0.61
  -1   4   1   12.51    0.72
   1  -4  -1   13.02    0.73
   1  -4  -1   13.07    0.74
  -1   3   1    1.69    0.24
  -1   3   1    1.56    0.15
  -1   3   1    1.76    0.24
   1  -3  -1    1.67    0.26
   1  -3  -1    1.84    0.17
   1  -3  -1    1.72    0.27
  -1   2   1   57.95    2.24
  -1   2   1   56.35    2.27
  -1   2   1   55.73    2.16
   1  -2  -1   53.23    2.26
   1  -2  -1   53.34    2.26
   1  -2  -1   56.10    2.16
  -1   1   1   11.52    0.54
  -1   1   1   12.14    0.50
  -1   1   1   10.87    0.54
   1  -1  -1   12.10    0.54
   1  -1  -1   12.04    0.50
   1  -1  -1   11.58    0.54
  -1   0   1   -0.13    0.04
  -1   0   1   -0.17    0.03
  -1   0   1   -0.15    0.03
  -1   0   1   -0.10    0.03
  -1   0   1   -0.13    0.04
   1   0  -1   -0.14    0.04
   1   0  -1   -0.11    0.05
   1   0  -1   -0.08    0.04
   1   0  -1   -0.18    0.04
   1   0  -1   -0.18    0.02
   1   0  -1   -0.11    0.03
   1   0  -1   -0.17    0.04
  -1  -1   1   11.82    0.53
  -1  -1   1   10.99    0.53
   1   1  -1   11.84    0.54
   1   1  -1   11.31    0.52
  -1  -2   1   56.04    2.31
  -1  -2   1   57.19    2.23
  -1  -2   1   55.87    2.32
   1   2  -1   55.82    2.22
   1   2  -1   57.96    2.32
   1   2  -1   58.25    2.33
  -1  -3   1    1.37    0.25
  -1  -3   1    1.37    0.25
   1   3  -1    1.72    0.24
   1   3  -1    1.61    0.17
   1   3  -1    1.26    0.25
  -1  -4   1   12.51    0.75
  -1  -4   1   14.40    0.77
   1   4  -1   13.24    0.65
   1   4  -1   13.38    0.77
   1   4  -1   13.62    0.73
  -1  -5   1   31.56    1.50
  -1  -5   1   31.28    1.51
   1   5  -1   32.68    1.47
   1   5  -1   31.68    1.52
   1   5  -1   30.53    1.38
  -1  -6   1    1.40    0.35
  -1  -6   1    1.58    0.35
   1   6  -1    1.80    0.28
   1   6  -1    1.21    0.33
   1   6  -1    1.97    0.32
  -1  -7   1   22.19    1.19
  -1  -7   1   17.56    1.14
   1   7  -1   20.61    1.04
   1   7  -1   21.04    1.11
   1   7  -1   21.62    1.20
  -1  -8   1  135.00    5.73
  -1  -8   1  140.09    5.77
   1   8  -1  131.86    5.62
   1   8  -1  137.60    5.57
   1   8  -1  141.58    5.77
  -1  -9   1   12.04    0.93
  -1  -9   1   11.77    0.91
   1   9  -1   12.49    0.84
   1   9  -1   11.83    0.78
   1   9  -1   11.40    0.92
  -1 -10   1   90.66    4.04
  -1 -10   1   89.76    4.05
   1  10  -1   90.54    3.89
   1  10  -1   86.61    3.81
   1  10  -1   91.03    4.05
  -1 -11   1    4.37    0.71
  -1 -11   1    4.81    0.75
   1  11  -1    5.32    0.61
   1  11  -1    4.50    0.73
   1  11  -1    4.59    0.62
  -1 -12   1    1.89    0.55
  -1 -12   1    2.79    0.59
   1  12  -1    2.57    0.53
   1  12  -1    1.82    0.56
   1  12  -1    2.06    0.47
  -1 -13   1    3.26    0.72
  -1 -13   1    5.86    0.88
   1  13  -1    3.76    0.76
   1  13  -1    3.72    0.61
   1  13  -1    4.22    0.63
  -1 -14   1    0.14    0.47
  -1 -14   1    0.12    0.51
   1  14  -1    0.09    0.34
   1  14  -1    1.11    0.58
   1  14  -1    0.84    0.41
  -1 -15   1    1.69    0.63
  -1 -15   1    0.51    0.45
   1  15  -1    0.74    0.43
   1  15  -1    1.11    0.56
  -1 -16   1   31.83    2.17
  -1 -16   1   31.03    2.19
   1  16  -1   34.83    2.22
  -1 -17   1    2.54    0.83
  -1 -17   1    3.13    0.87
   1  17  -1    3.60    0.90
  -1 -18   1   26.89    2.15
  -1 -18   1   28.51    2.17
   1  18  -1   25.01    1.99
  -1 -19   1   -0.46    0.70
  -1 -19   1    0.07    0.60
   1  19  -1    1.09    0.67
  -1 -20   1   -0.23    0.64
  -1 -20   1   -0.41    0.74
   1  20  -1    1.45    0.85
  -1 -21   1    1.26    0.83
  -1 -21   1    1.55    0.97
   1  21  -1    3.05    0.94
   2 -21  -1    7.16    1.44
  -2  20   1    0.98    0.78
   2 -20  -1   -0.12    0.70
   2 -20  -1    1.61    0.89
  -2  19   1    2.46    0.82
   2 -19  -1    1.05    0.85
   2 -19  -1    1.20    0.80
  -2  18   1    8.99    1.23
   2 -18  -1   12.52    1.60
   2 -18  -1   10.32    1.47
  -2  17   1   33.29    2.24
   2 -17  -1   35.53    2.39
   2 -17  -1   37.18    2.42
  -2  16   1   15.59    1.32
  -2  16   1   12.93    1.42
   2 -16  -1   13.30    1.51
   2 -16  -1   14.36    1.55
  -2  15   1    0.39    0.44
  -2  15   1    1.49    0.63
   2 -15  -1    1.08    0.57
   2 -15  -1    1.27    0.61
  -2  14   1    6.24    0.87
  -2  14   1    7.26    0.97
   2 -14  -1    4.97    0.91
   2 -14  -1    5.65    0.91
  -2  13   1    6.78    0.91
  -2  13   1    8.38    0.94
   2 -13  -1    5.26    0.84
   2 -13  -1    4.66    0.82
  -2  12   1    1.01    0.45
  -2  12   1    0.30    0.32
  -2  12   1    0.13    0.27
   2 -12  -1   -0.23    0.40
   2 -12  -1    0.62    0.42
  -2  11   1   48.86    2.37
  -2  11   1   44.64    2.05
  -2  11   1   45.18    2.30
   2 -11  -1   42.33    2.34
   2 -11  -1   45.64    2.40
  -2  10   1    0.82    0.38
  -2  10   1    0.66    0.24
  -2  10   1    0.48    0.34
   2 -10  -1    1.19    0.44
   2 -10  -1    0.66    0.37
  -2   9   1   23.29    1.32
  -2   9   1   21.98    1.30
  -2   9   1   21.00    1.08
   2  -9  -1   22.18    1.36
   2  -9  -1   21.44    1.32
  -2   8   1  120.99    5.22
  -2   8   1  125.84    5.02
  -2   8   1  122.42    5.24
   2  -8  -1  129.07    5.32
   2  -8  -1  127.59    5.30
  -2   7   1  471.22   17.81
  -2   7   1  439.58   18.00
  -2   7   1  465.31   18.00
   2  -7  -1  462.94   18.06
   2  -7  -1  454.25   18.04
  -2   6   1    7.26    0.43
  -2   6   1    6.44    0.56
  -2   6   1    7.36    0.56
   2  -6  -1    7.16    0.61
   2  -6  -1    7.82    0.63
  -2   5   1   87.89    3.68
  -2   5   1   88.16    3.48
  -2   5   1   87.29    3.62
   2  -5  -1   89.60    3.70
   2  -5  -1   85.80    3.67
  -2   4   1   25.70    1.06
  -2   4   1   25.79    1.06
  -2   4   1   24.26    1.18
  -2   4   1   25.42    1.25
   2  -4  -1   26.59    1.25
   2  -4  -1   27.07    1.26
  -2   3   1  115.70    4.66
  -2   3   1  114.74    4.46
  -2   3   1  115.61    4.46
  -2   3   1  116.79    4.57
   2  -3  -1  111.26    4.63
   2  -3  -1  118.17    4.65
  -2   2   1   25.52    1.17
  -2   2   1   26.07    1.15
  -2   2   1   24.58    1.07
   2  -2  -1   27.26    1.17
   2  -2  -1   25.86    1.15
  -2   1   1   32.27    1.31
  -2   1   1   32.23    1.38
  -2   1   1   33.69    1.41
  -2   1   1   33.06    1.30
   2  -1  -1   31.65    1.31
   2  -1  -1   29.59    1.39
   2  -1  -1   33.00    1.30
  -2   0   1   -0.01    0.09
  -2   0   1    0.06    0.08
  -2   0   1    0.02    0.05
  -2   0   1   -0.13    0.09
   2   0  -1    0.10    0.09
   2   0  -1    0.01    0.05
  -2  -1   1   31.62    1.29
  -2  -1   1   31.07    1.36
  -2  -1   1   31.98    1.37
   2   1  -1   31.31    1.33
   2   1  -1   31.74    1.29
   2   1  -1   31.55    1.36
  -2  -2   1   26.28    1.14
  -2  -2   1   26.16    1.02
  -2  -2   1   25.34    1.02
  -2  -2   1   24.04    1.14
   2   2  -1   25.23    1.02
   2   2  -1   26.02    1.13
   2   2  -1   24.33    1.14
  -2  -3   1  113.06    4.43
  -2  -3   1  111.05    4.57
  -2  -3   1  115.47    4.43
  -2  -3   1  115.61    4.58
   2   3  -1  116.88    4.43
   2   3  -1  112.52    4.57
   2   3  -1  109.65    4.56
  -2  -4   1   27.18    1.27
  -2  -4   1   26.33    1.27
   2   4  -1   25.74    1.26
   2   4  -1   26.08    1.11
   2   4  -1   24.76    1.24
  -2  -5   1   86.94    3.64
  -2  -5   1   85.35    3.63
   2   5  -1   85.41    3.64
   2   5  -1   85.93    3.47
   2   5  -1   88.84    3.61
  -2  -6   1    7.13    0.61
  -2  -6   1    7.46    0.68
   2   6  -1    7.15    0.68
   2   6  -1    7.76    0.59
   2   6  -1    6.75    0.46
  -2  -7   1  451.32   18.10
  -2  -7   1  454.35   18.10
   2   7  -1  478.85   18.06
   2   7  -1  456.83   18.12
   2   7  -1  459.41   17.90
  -2  -8   1  126.02    5.31
  -2  -8   1  128.21    5.32
   2   8  -1  126.30    5.09
   2   8  -1  123.45    5.21
   2   8  -1  123.33    5.32
  -2  -9   1   22.59    1.34
  -2  -9   1   19.51    1.30
   2   9  -1   22.26    1.14
   2   9  -1   21.64    1.25
   2   9  -1   22.09    1.35
  -2 -10   1    0.38    0.34
  -2 -10   1    0.82    0.41
   2  10  -1    0.72    0.37
   2  10  -1    0.68    0.34
   2  10  -1    0.66    0.28
  -2 -11   1   44.58    2.37
  -2 -11   1   45.82    2.39
   2  11  -1   47.50    2.15
   2  11  -1   42.06    2.37
   2  11  -1   45.98    2.25
  -2 -12   1    0.75    0.43
  -2 -12   1    0.16    0.37
   2  12  -1    0.49    0.46
   2  12  -1    0.48    0.35
   2  12  -1    0.24    0.26
  -2 -13   1    7.87    1.00
  -2 -13   1    5.44    0.88
   2  13  -1    6.63    0.83
   2  13  -1    6.68    0.99
  -2 -14   1    7.03    1.04
  -2 -14   1    5.53    0.91
   2  14  -1    8.27    0.94
   2  14  -1    5.74    0.99
  -2 -15   1    1.40    0.64
  -2 -15   1    0.80    0.59
   2  15  -1    1.24    0.69
   2  15  -1    1.17    0.48
  -2 -16   1   13.05    1.48
  -2 -16   1   11.81    1.40
   2  16  -1   15.06    1.59
  -2 -17   1   38.40    2.49
  -2 -17   1   41.47    2.52
   2  17  -1   33.19    2.37
  -2 -18   1   13.45    1.65
  -2 -18   1   10.34    1.46
   2  18  -1   13.04    1.57
  -2 -19   1    2.00    0.82
  -2 -19   1    1.50    0.94
   2  19  -1    1.31    0.81
  -2 -20   1    0.64    0.82
  -2 -20   1    0.55    0.71
   2  20  -1    1.23    0.71
  -2 -21   1    6.81    1.38
  -3  20   1    2.49    0.93
   3 -20  -1    1.72    0.94
   3 -20  -1    0.57    0.82
  -3  19   1   -0.09    0.58
   3 -19  -1    0.08    0.70
   3 -19  -1    1.86    0.82
  -3  18   1    9.55    1.28
   3 -18  -1    7.52    1.25
   3 -18  -1    5.26    1.11
  -3  17   1    0.28    0.56
  -3  17   1    0.74    0.51
   3 -17  -1   -0.89    0.52
   3 -17  -1   -0.02    0.57
  -3  16   1    8.57    1.17
  -3  16   1   13.14    1.33
   3 -16  -1   10.99    1.38
   3 -16  -1   13.07    1.46
  -3  15   1    2.47    0.63
  -3  15   1    1.58    0.61
   3 -15  -1    1.48    0.65
   3 -15  -1    0.92    0.61
  -3  14   1    5.95    0.90
  -3  14   1    7.28    0.96
   3 -14  -1    6.77    0.97
   3 -14  -1    5.87    0.97
  -3  13   1    0.59    0.44
  -3  13   1   -0.05    0.37
   3 -13  -1    0.72    0.49
   3 -13  -1    1.50    0.54
  -3  12   1    1.76    0.53
  -3  12   1    1.96    0.52
   3 -12  -1    0.95    0.46
   3 -12  -1    2.11    0.58
  -3  11   1    4.37    0.46
  -3  11   1    3.41    0.61
  -3  11   1    4.62    0.71
   3 -11  -1    4.18    0.72
   3 -11  -1    3.92    0.65
  -3  10   1    0.53    0.32
  -3  10   1    0.53    0.35
  -3  10   1    0.81    0.23
   3 -10  -1    0.41    0.33
   3 -10  -1    0.66    0.40
  -3   9   1    5.00    0.67
  -3   9   1    5.51    0.43
  -3   9   1    6.10    0.68
   3  -9  -1    5.63    0.73
   3  -9  -1    5.33    0.68
  -3   8   1   16.14    1.03
  -3   8   1   14.36    0.75
  -3   8   1   14.66    0.94
   3  -8  -1   13.90    0.99
   3  -8  -1   15.52    1.04
  -3   7   1   23.89    1.37
  -3   7   1   25.46    1.13
  -3   7   1   27.03    1.33
   3  -7  -1   24.34    1.41
   3  -7  -1   28.08    1.43
  -3   6   1   24.93    1.23
  -3   6   1   24.22    1.05
  -3   6   1   25.85    1.33
   3  -6  -1   22.72    1.28
   3  -6  -1   25.12    1.33
  -3   5   1  104.65    4.12
  -3   5   1  108.91    4.17
  -3   5   1  103.84    4.38
  -3   5   1  105.19    4.28
   3  -5  -1  105.21    4.36
   3  -5  -1  102.86    4.38
  -3   4   1  235.39    9.09
  -3   4   1  233.83    9.23
  -3   4   1  242.29    9.10
   3  -4  -1  229.58    9.32
   3  -4  -1  236.98    9.36
  -3   3   1   29.42    1.37
  -3   3   1   26.68    1.22
  -3   3   1   28.76    1.13
   3  -3  -1   28.67    1.13
   3  -3  -1   29.03    1.33
   3  -3  -1   28.40    1.35
  -3   2   1   49.05    1.96
  -3   2   1   50.15    2.09
  -3   2   1   48.80    2.12
  -3   2   1   48.49    1.95
   3  -2  -1   49.11    1.99
   3  -2  -1   49.21    1.95
   3  -2  -1   50.99    2.10
   3  -2  -1   49.15    2.11
  -3   1   1   43.46    1.87
  -3   1   1   43.31    1.85
   3  -1  -1   42.88    1.78
   3  -1  -1   47.65    1.90
  -3   0   1   -0.05    0.12
  -3   0   1   -0.18    0.12
  -3   0   1   -0.10    0.07
  -3   0   1    0.13    0.15
   3   0  -1   -0.07    0.14
   3   0  -1    0.00    0.11
   3   0  -1   -0.07    0.06
  -3  -1   1   42.78    1.83
  -3  -1   1   42.82    1.83
  -3  -1   1   43.94    1.77
   3   1  -1   44.29    1.83
   3   1  -1   42.92    1.77
  -3  -2   1   45.43    1.96
  -3  -2   1   46.80    1.85
  -3  -2   1   45.60    1.97
   3   2  -1   47.35    1.94
   3   2  -1   44.44    1.96
  -3  -3   1   29.39    1.35
  -3  -3   1   28.48    1.34
  -3  -3   1   28.29    1.18
  -3  -3   1   29.47    1.21
   3   3  -1   28.45    1.33
   3   3  -1   27.24    1.33
  -3  -4   1  234.22    9.11
  -3  -4   1  234.67    9.30
  -3  -4   1  238.35    9.31
   3   4  -1  235.54    9.30
   3   4  -1  230.84    9.29
  -3  -5   1  100.73    4.31
  -3  -5   1  106.43    4.12
  -3  -5   1  104.74    4.32
   3   5  -1  104.21    4.11
   3   5  -1  103.54    4.31
   3   5  -1  101.96    4.32
  -3  -6   1   23.81    1.29
  -3  -6   1   22.60    1.27
  -3  -6   1   25.03    1.09
   3   6  -1   23.44    1.08
   3   6  -1   22.61    1.28
   3   6  -1   23.92    1.25
  -3  -7   1   25.54    1.39
  -3  -7   1   24.80    1.38
   3   7  -1   24.04    1.16
   3   7  -1   24.55    1.38
   3   7  -1   25.90    1.35
  -3  -8   1   13.26    0.95
  -3  -8   1   12.36    0.94
   3   8  -1   15.54    0.95
   3   8  -1   13.32    0.75
   3   8  -1   12.50    0.95
  -3  -9   1    6.48    0.75
  -3  -9   1    6.30    0.77
   3   9  -1    5.61    0.52
   3   9  -1    5.89    0.75
   3   9  -1    5.92    0.68
  -3 -10   1    0.07    0.31
  -3 -10   1    0.72    0.37
   3  10  -1    0.35    0.28
   3  10  -1    0.10    0.30
   3  10  -1    0.73    0.26
  -3 -11   1    4.73    0.73
  -3 -11   1    4.43    0.71
   3  11  -1    3.32    0.67
   3  11  -1    4.55    0.68
   3  11  -1    4.61    0.54
  -3 -12   1    1.26    0.52
  -3 -12   1    2.46    0.61
   3  12  -1    1.83    0.50
   3  12  -1    1.74    0.37
   3  12  -1    0.74    0.48
  -3 -13   1    0.91    0.52
  -3 -13   1    0.39    0.46
   3  13  -1    1.44    0.55
   3  13  -1    1.50    0.50
  -3 -14   1    7.72    1.11
  -3 -14   1    8.47    1.13
   3  14  -1    7.65    1.06
   3  14  -1    7.61    0.93
  -3 -15   1    1.01    0.57
  -3 -15   1    2.12    0.70
   3  15  -1    1.95    0.70
   3  15  -1    1.05    0.51
  -3 -16   1   11.18    1.34
  -3 -16   1    9.77    1.34
   3  16  -1   12.18    1.43
   3  16  -1   11.79    1.22
  -3 -17   1    0.00    0.58
  -3 -17   1    0.27    0.52
   3  17  -1   -0.21    0.53
  -3 -18   1    8.30    1.28
  -3 -18   1    5.80    1.16
   3  18  -1    7.40    1.24
  -3 -19   1    0.43    0.66
  -3 -19   1    0.93    0.69
   3  19  -1    0.52    0.69
  -3 -20   1    1.46    0.89
  -3 -20   1    2.35    0.96
   3  20  -1    1.28    0.78
  -4  20   1   12.99    1.63
   4 -20  -1   14.56    1.81
   4 -20  -1   13.40    1.78
  -4  19   1   11.41    1.51
   4 -19  -1   12.38    1.64
   4 -19  -1   11.73    1.67
  -4  18   1    1.63    0.74
   4 -18  -1    1.35    0.82
   4 -18  -1    1.29    0.90
  -4  17   1    1.46    0.62
  -4  17   1    1.00    0.62
   4 -17  -1    0.55    0.68
   4 -17  -1    0.67    0.64
  -4  16   1   -0.36    0.39
  -4  16   1    1.55    0.55
   4 -16  -1   -0.71    0.45
   4 -16  -1   -0.05    0.56
  -4  15   1   27.17    1.80
  -4  15   1   28.59    1.83
   4 -15  -1   24.55    1.84
   4 -15  -1   24.83    1.88
  -4  14   1    0.91    0.50
  -4  14   1    1.07    0.45
   4 -14  -1    0.79    0.59
   4 -14  -1    0.58    0.57
  -4  13   1    0.00    0.42
  -4  13   1    0.61    0.36
   4 -13  -1   -0.18    0.41
   4 -13  -1    0.37    0.49
  -4  12   1    0.08    0.35
  -4  12   1    0.43    0.37
   4 -12  -1    0.02    0.40
   4 -12  -1    0.47    0.43
  -4  11   1    3.26    0.58
  -4  11   1    2.68    0.55
  -4  11   1    2.72    0.35
   4 -11  -1    1.89    0.54
   4 -11  -1    2.27    0.58
  -4  10   1    0.19    0.32
  -4  10   1    0.00    0.27
  -4  10   1    0.14    0.16
   4 -10  -1    0.05    0.30
   4 -10  -1    0.11    0.38
  -4   9   1   54.95    2.59
  -4   9   1   56.80    2.70
  -4   9   1   57.69    2.33
   4  -9  -1   57.55    2.76
   4  -9  -1   53.44    2.68
  -4   8   1    3.49    0.31
  -4   8   1    3.46    0.58
  -4   8   1    3.70    0.51
   4  -8  -1    5.08    0.63
   4  -8  -1    3.93    0.60
  -4   7   1    0.28    0.29
  -4   7   1    0.62    0.27
  -4   7   1    0.68    0.14
   4  -7  -1    0.87    0.35
   4  -7  -1    0.34    0.28
  -4   6   1   97.35    4.22
  -4   6   1  100.51    3.88
  -4   6   1   96.71    4.07
   4  -6  -1   99.06    4.19
   4  -6  -1   99.91    4.23
  -4   5   1   11.75    0.49
  -4   5   1   11.35    0.65
  -4   5   1   11.01    0.78
  -4   5   1   10.93    0.49
   4  -5  -1   12.98    0.78
   4  -5  -1   10.39    0.77
   4  -5  -1   10.77    0.49
  -4   4   1  230.41    8.90
  -4   4   1  226.09    9.19
  -4   4   1  228.87    9.01
   4  -4  -1  238.63    9.21
   4  -4  -1  232.57    8.90
   4  -4  -1  225.78    9.15
  -4   3   1   77.15    3.16
  -4   3   1   73.02    2.97
  -4   3   1   78.07    3.22
  -4   3   1   73.00    3.00
   4  -3  -1   76.80    3.17
   4  -3  -1   74.81    3.20
   4  -3  -1   76.77    2.97
  -4   2   1  162.02    6.42
  -4   2   1  159.37    6.37
  -4   2   1  158.93    6.20
   4  -2  -1  158.88    6.24
   4  -2  -1  159.98    6.20
   4  -2  -1  161.11    6.38
   4  -2  -1  161.20    6.42
  -4   1   1   13.45    0.75
  -4   1   1   13.04    0.73
   4  -1  -1   14.48    0.78
   4  -1  -1   13.58    0.66
  -4   0   1    0.15    0.09
  -4   0   1   -0.25    0.15
  -4   0   1    0.13    0.15
  -4   0   1   -0.03    0.16
   4   0  -1    0.17    0.16
   4   0  -1    0.20    0.19
   4   0  -1    0.27    0.09
  -4  -1   1   13.27    0.67
  -4  -1   1   12.65    0.72
  -4  -1   1   13.39    0.72
   4   1  -1   13.67    0.65
   4   1  -1   12.38    0.71
  -4  -2   1  150.21    6.19
  -4  -2   1  154.02    6.07
  -4  -2   1  157.63    6.19
   4   2  -1  158.79    6.14
   4   2  -1  154.12    6.19
  -4  -3   1   70.97    3.07
  -4  -3   1   72.85    2.90
  -4  -3   1   72.97    3.06
   4   3  -1   72.63    3.04
   4   3  -1   74.55    3.08
  -4  -4   1  226.13    8.85
  -4  -4   1  227.79    9.05
  -4  -4   1  229.24    9.07
   4   4  -1  225.78    9.06
   4   4  -1  228.50    9.04
  -4  -5   1    9.86    0.72
  -4  -5   1   11.52    0.76
  -4  -5   1   11.03    0.55
   4   5  -1    9.53    0.72
   4   5  -1   10.97    0.75
  -4  -6   1  100.25    4.28
  -4  -6   1  101.43    4.02
  -4  -6   1  100.56    4.27
   4   6  -1   96.92    4.26
   4   6  -1  102.99    4.27
  -4  -7   1    0.75    0.32
  -4  -7   1    0.68    0.33
  -4  -7   1    0.65    0.19
   4   7  -1    1.04    0.36
   4   7  -1    0.77    0.20
   4   7  -1    0.71    0.32
  -4  -8   1    2.18    0.47
  -4  -8   1    3.65    0.38
  -4  -8   1    3.07    0.55
   4   8  -1    3.87    0.61
   4   8  -1    3.19    0.54
   4   8  -1    3.15    0.35
  -4  -9   1   51.60    2.61
  -4  -9   1   57.78    2.34
  -4  -9   1   50.00    2.58
   4   9  -1   51.46    2.55
   4   9  -1   54.82    2.33
   4   9  -1   54.80    2.64
  -4 -10   1    0.09    0.38
  -4 -10   1    0.01    0.32
  -4 -10   1    0.09    0.19
   4  10  -1   -0.52    0.24
   4  10  -1   -0.22    0.28
   4  10  -1    0.19    0.21
  -4 -11   1    2.56    0.39
  -4 -11   1    1.45    0.47
  -4 -11   1    2.04    0.58
   4  11  -1    2.04    0.51
   4  11  -1    1.82    0.36
   4  11  -1    3.36    0.66
  -4 -12   1    0.15    0.49
  -4 -12   1    1.05    0.50
  -4 -12   1    0.41    0.26
   4  12  -1    0.10    0.26
   4  12  -1    0.19    0.45
   4  12  -1    0.37    0.40
  -4 -13   1    0.54    0.43
  -4 -13   1    0.33    0.47
   4  13  -1    0.19    0.45
   4  13  -1    0.40    0.47
  -4 -14   1    0.25    0.56
  -4 -14   1    0.00    0.49
   4  14  -1    0.87    0.45
   4  14  -1    0.38    0.52
  -4 -15   1   27.20    1.91
  -4 -15   1   25.42    1.85
   4  15  -1   25.55    1.86
   4  15  -1   23.92    1.67
  -4 -16   1    0.70    0.54
  -4 -16   1    0.72    0.56
   4  16  -1    0.11    0.47
   4  16  -1   -0.43    0.45
  -4 -17   1    0.50    0.70
  -4 -17   1    1.68    0.85
   4  17  -1    1.41    0.73
  -4 -18   1    1.12    0.80
  -4 -18   1    0.65    0.65
   4  18  -1    1.01    0.72
  -4 -19   1   11.85    1.57
  -4 -19   1   12.16    1.63
   4  19  -1    9.32    1.41
  -4 -20   1   10.18    1.56
  -4 -20   1   11.47    1.58
   4  20  -1   11.31    1.62
  -5  20   1    8.52    1.27
   5 -20  -1    8.64    1.47
   5 -20  -1    8.78    1.51
  -5  19   1    1.38    0.67
   5 -19  -1    1.40    0.86
   5 -19  -1    1.08    0.82
  -5  18   1    3.41    0.80
  -5  18   1    3.56    0.87
   5 -18  -1    2.85    0.97
   5 -18  -1    3.06    0.93
  -5  17   1    3.89    0.77
  -5  17   1    2.44    0.73
   5 -17  -1    1.26    0.67
   5 -17  -1    0.63    0.67
  -5  16   1   -1.41    0.45
  -5  16   1    1.20    0.62
   5 -16  -1    0.27    0.56
   5 -16  -1    0.31    0.67
  -5  15   1    1.31    0.56
  -5  15   1    2.22    0.63
   5 -15  -1    0.30    0.57
   5 -15  -1    0.59    0.53
  -5  14   1   11.39    1.25
  -5  14   1    9.54    1.10
   5 -14  -1   11.29    1.25
   5 -14  -1    9.95    1.25
  -5  13   1    8.34    0.99
  -5  13   1   10.04    1.15
   5 -13  -1    7.59    1.06
   5 -13  -1   11.14    1.19
  -5  12   1    0.39    0.42
  -5  12   1    0.24    0.38
   5 -12  -1   -0.50    0.35
   5 -12  -1    1.52    0.54
  -5  11   1    9.97    0.92
  -5  11   1    7.59    0.91
   5 -11  -1    8.63    0.98
   5 -11  -1    7.63    0.99
  -5  10   1    1.42    0.21
  -5  10   1    0.69    0.42
  -5  10   1    1.02    0.38
   5 -10  -1    1.19    0.47
   5 -10  -1    2.00    0.50
  -5   9   1    0.13    0.12
  -5   9   1    0.46    0.36
  -5   9   1    0.15    0.26
   5  -9  -1   -0.03    0.30
   5  -9  -1    0.27    0.32
  -5   8   1    1.52    0.34
  -5   8   1    1.94    0.46
  -5   8   1    2.61    0.22
   5  -8  -1    3.10    0.57
   5  -8  -1    1.63    0.44
  -5   7   1   28.49    1.41
  -5   7   1   30.47    1.61
  -5   7   1   27.44    1.17
   5  -7  -1   28.90    1.58
   5  -7  -1   27.54    1.51
  -5   6   1    8.26    0.56
  -5   6   1    7.53    0.37
  -5   6   1    7.86    0.37
  -5   6   1    8.41    0.71
   5  -6  -1    7.34    0.76
   5  -6  -1    7.89    0.37
   5  -6  -1    6.96    0.69
  -5   5   1   70.09    2.71
  -5   5   1   67.48    2.85
  -5   5   1   71.31    3.09
   5  -5  -1   67.47    3.01
   5  -5  -1   69.26    2.71
   5  -5  -1   68.20    3.07
  -5   4   1  273.08   10.74
  -5   4   1  280.18   11.00
  -5   4   1  274.80   10.93
   5  -4  -1  279.31   10.94
   5  -4  -1  274.99   10.68
   5  -4  -1  274.53   10.99
  -5   3   1   21.99    0.93
  -5   3   1   22.76    1.18
  -5   3   1   22.32    1.13
   5  -3  -1   22.70    1.14
   5  -3  -1   19.24    1.14
   5  -3  -1   21.94    0.95
  -5   2   1   20.05    1.08
  -5   2   1   20.43    1.04
   5  -2  -1   21.34    1.09
   5  -2  -1   19.74    0.92
  -5   1   1   22.45    1.10
  -5   1   1   20.80    1.09
  -5   1   1   21.82    1.08
   5  -1  -1   20.92    1.00
   5  -1  -1   21.82    1.12
  -5   0   1   -0.03    0.18
  -5   0   1   -0.28    0.19
  -5   0   1   -0.09    0.18
   5   0  -1    0.01    0.10
   5   0  -1   -0.21    0.15
   5   0  -1   -0.16    0.20
  -5  -1   1   21.16    1.06
  -5  -1   1   21.56    1.01
  -5  -1   1   21.57    1.07
   5   1  -1   20.73    1.05
   5   1  -1   20.56    0.95
  -5  -2   1   19.94    0.93
  -5  -2   1   19.37    1.02
  -5  -2   1   21.71    1.05
   5   2  -1   19.44    0.95
   5   2  -1   17.22    1.01
  -5  -3   1   21.80    0.99
  -5  -3   1   22.03    1.14
  -5  -3   1   22.35    1.15
   5   3  -1   20.93    1.08
   5   3  -1   22.58    1.16
  -5  -4   1  269.24   10.63
  -5  -4   1  262.66   10.42
  -5  -4   1  265.38   10.64
   5   4  -1  268.92   10.65
   5   4  -1  273.20   10.61
  -5  -5   1   65.04    3.01
  -5  -5   1   70.36    3.02
  -5  -5   1   69.16    2.78
   5   5  -1   71.59    3.04
   5   5  -1   65.91    2.98
  -5  -6   1    7.61    0.74
  -5  -6   1    8.75    0.79
  -5  -6   1    7.33    0.46
   5   6  -1    7.67    0.75
   5   6  -1    8.16    0.76
  -5  -7   1   29.58    1.28
  -5  -7   1   26.29    1.51
  -5  -7   1   27.13    1.56
   5   7  -1   28.71    1.54
   5   7  -1   29.39    1.56
  -5  -8   1    2.37    0.48
  -5  -8   1    2.79    0.33
   5   8  -1    3.41    0.54
   5   8  -1    2.01    0.48
  -5  -9   1    0.22    0.18
  -5  -9   1    0.06    0.30
  -5  -9   1    0.34    0.33
   5   9  -1    0.04    0.30
   5   9  -1    0.13    0.32
  -5 -10   1    0.64    0.38
  -5 -10   1    0.92    0.25
  -5 -10   1    0.93    0.43
   5  10  -1   -0.11    0.35
   5  10  -1    1.25    0.28
   5  10  -1    0.93    0.40
  -5 -11   1    8.74    1.02
  -5 -11   1    9.84    1.06
  -5 -11   1    9.19    0.66
   5  11  -1    8.85    0.94
   5  11  -1    8.75    0.65
   5  11  -1   11.55    1.16
  -5 -12   1    0.70    0.53
  -5 -12   1    0.25    0.43
   5  12  -1    0.77    0.40
   5  12  -1    0.69    0.48
  -5 -13   1    9.16    1.13
  -5 -13   1    7.66    1.02
   5  13  -1    9.93    1.05
   5  13  -1    8.77    1.12
  -5 -14   1   10.72    1.28
  -5 -14   1   13.21    1.38
   5  14  -1    9.65    1.23
   5  14  -1   11.52    1.20
  -5 -15   1    0.60    0.67
  -5 -15   1    0.62    0.53
   5  15  -1    0.91    0.58
   5  15  -1    0.46    0.53
  -5 -16   1    0.53    0.62
  -5 -16   1    1.24    0.65
   5  16  -1    1.68    0.60
   5  16  -1    0.95    0.59
  -5 -17   1    1.33    0.72
  -5 -17   1    2.29    0.80
   5  17  -1    1.51    0.77
   5  17  -1    1.30    0.66
  -5 -18   1    3.30    0.98
  -5 -18   1    2.86    0.90
   5  18  -1    3.08    0.90
  -5 -19   1    3.21    1.09
  -5 -19   1    0.60    0.71
   5  19  -1    1.43    0.81
  -5 -20   1    7.00    1.28
  -5 -20   1    7.92    1.39
   5  20  -1    8.99    1.45
   6 -20  -1   10.93    1.79
   6 -20  -1    8.18    1.48
  -6  19   1    2.46    0.89
   6 -19  -1    3.21    0.94
   6 -19  -1    2.74    1.04
  -6  18   1    2.87    0.79
  -6  18   1    5.13    0.99
   6 -18  -1    8.03    1.32
   6 -18  -1    0.81    0.84
  -6  17   1    7.77    1.20
  -6  17   1    9.70    1.16
   6 -17  -1    6.50    1.24
   6 -17  -1    6.55    1.17
  -6  16   1    9.98    1.20
  -6  16   1   10.26    1.25
   6 -16  -1    8.71    1.23
   6 -16  -1   10.43    1.42
  -6  15   1    7.60    1.06
  -6  15   1    6.97    0.96
   6 -15  -1    3.99    0.93
   6 -15  -1    6.53    1.02
  -6  14   1    9.57    1.06
  -6  14   1   10.23    1.20
   6 -14  -1   11.49    1.29
   6 -14  -1   12.23    1.39
  -6  13   1    8.34    1.05
  -6  13   1    6.53    0.86
   6 -13  -1    8.81    1.11
   6 -13  -1    7.80    1.07
  -6  12   1    0.06    0.35
  -6  12   1    0.38    0.44
   6 -12  -1   -0.06    0.38
   6 -12  -1   -0.06    0.43
  -6  11   1    0.91    0.48
  -6  11   1    0.04    0.32
   6 -11  -1    0.53    0.40
   6 -11  -1    0.21    0.41
  -6  10   1    0.06    0.28
  -6  10   1    0.11    0.35
   6 -10  -1   -0.07    0.32
   6 -10  -1   -0.42    0.28
  -6   9   1   41.03    1.92
  -6   9   1   39.84    1.57
  -6   9   1   36.32    2.07
   6  -9  -1   37.71    2.04
   6  -9  -1   37.52    2.11
  -6   8   1    1.36    0.14
  -6   8   1    1.40    0.15
  -6   8   1    1.18    0.41
  -6   8   1    0.98    0.29
   6  -8  -1    1.56    0.43
   6  -8  -1    1.26    0.43
  -6   7   1   10.65    0.67
  -6   7   1   10.21    0.46
  -6   7   1   10.23    0.46
  -6   7   1   10.01    0.85
   6  -7  -1    9.58    0.95
   6  -7  -1    9.23    0.89
  -6   6   1   31.04    1.63
  -6   6   1   30.38    1.37
   6  -6  -1   26.93    1.52
   6  -6  -1   29.36    1.61
   6  -6  -1   29.21    1.20
  -6   5   1   83.52    3.76
  -6   5   1   86.24    3.49
   6  -5  -1   83.50    3.76
   6  -5  -1   88.98    3.72
   6  -5  -1   87.83    3.40
  -6   4   1  285.61   11.20
  -6   4   1  281.63   11.44
  -6   4   1  284.17   11.51
   6  -4  -1  291.52   11.52
   6  -4  -1  292.66   11.19
   6  -4  -1  295.32   11.46
  -6   3   1    4.11    0.47
  -6   3   1    4.84    0.26
  -6   3   1    4.87    0.57
   6  -3  -1    4.78    0.28
   6  -3  -1    4.32    0.52
   6  -3  -1    5.01    0.34
   6  -3  -1    5.30    0.55
  -6   2   1   -0.16    0.18
  -6   2   1   -0.35    0.19
   6  -2  -1    0.10    0.14
   6  -2  -1    0.29    0.25
  -6   1   1   17.10    0.95
  -6   1   1   16.40    0.96
   6  -1  -1   17.96    0.87
   6  -1  -1   15.90    0.96
  -6   0   1   -0.01    0.20
  -6   0   1   -0.15    0.17
  -6   0   1    0.33    0.23
   6   0  -1    0.36    0.24
   6   0  -1   -0.15    0.20
   6   0  -1   -0.12    0.09
  -6  -1   1   16.86    0.96
  -6  -1   1   19.35    0.93
  -6  -1   1   16.32    0.94
   6   1  -1   17.07    0.93
   6   1  -1   16.71    0.82
  -6  -2   1    0.12    0.21
  -6  -2   1    0.00    0.16
  -6  -2   1    0.11    0.22
   6   2  -1    0.08    0.21
   6   2  -1   -0.20    0.16
  -6  -3   1    4.88    0.53
  -6  -3   1    4.38    0.37
  -6  -3   1    3.75    0.48
   6   3  -1    4.48    0.52
   6   3  -1    4.40    0.46
  -6  -4   1  273.43   10.75
  -6  -4   1  279.59   10.98
  -6  -4   1  287.28   10.97
   6   4  -1  258.96   10.88
   6   4  -1  278.59   10.99
  -6  -5   1   90.58    3.80
  -6  -5   1   86.62    3.52
  -6  -5   1   86.37    3.76
   6   5  -1   87.46    3.79
   6   5  -1   85.92    3.73
  -6  -6   1   30.49    1.56
  -6  -6   1   28.38    1.28
  -6  -6   1   27.25    1.53
   6   6  -1   27.23    1.53
   6   6  -1   29.73    1.53
  -6  -7   1    9.82    0.79
  -6  -7   1   10.23    0.58
  -6  -7   1    8.50    0.86
   6   7  -1    8.81    0.87
   6   7  -1   10.30    0.82
  -6  -8   1    1.27    0.23
  -6  -8   1    0.77    0.39
   6   8  -1    0.73    0.38
   6   8  -1    1.27    0.39
  -6  -9   1   35.95    1.99
  -6  -9   1   37.95    1.68
  -6  -9   1   37.77    2.03
   6   9  -1   36.80    2.00
   6   9  -1   38.57    2.05
  -6 -10   1   -0.10    0.33
  -6 -10   1    0.13    0.34
  -6 -10   1   -0.13    0.16
   6  10  -1    0.10    0.38
   6  10  -1    0.11    0.30
  -6 -11   1    0.13    0.40
  -6 -11   1    0.18    0.44
   6  11  -1    0.46    0.35
   6  11  -1    0.80    0.53
  -6 -12   1   -0.01    0.46
  -6 -12   1    0.30    0.44
   6  12  -1   -0.20    0.38
   6  12  -1   -0.64    0.30
  -6 -13   1    7.23    1.03
  -6 -13   1    9.00    1.11
   6  13  -1    6.18    1.01
   6  13  -1    9.48    1.09
  -6 -14   1   10.29    1.27
  -6 -14   1   11.04    1.31
   6  14  -1    9.84    1.26
   6  14  -1   10.83    1.19
  -6 -15   1    5.17    1.03
  -6 -15   1    7.37    1.10
   6  15  -1    5.32    0.97
   6  15  -1    8.85    1.09
  -6 -16   1    9.58    1.27
  -6 -16   1    8.98    1.26
   6  16  -1   10.28    1.25
   6  16  -1    8.81    1.28
  -6 -17   1    9.27    1.29
  -6 -17   1    7.26    1.20
   6  17  -1    7.40    1.13
   6  17  -1   11.12    1.46
  -6 -18   1    3.02    0.91
  -6 -18   1    3.66    0.98
   6  18  -1    2.94    0.87
  -6 -19   1    0.96    0.80
  -6 -19   1    2.76    1.00
   6  19  -1    2.71    0.88
  -6 -20   1   11.85    1.61
  -6 -20   1    9.53    1.57
   6  20  -1   10.70    1.56
   7 -20  -1    4.75    1.46
   7 -20  -1    6.45    1.27
  -7  19   1    1.38    0.93
   7 -19  -1   -0.06    0.79
   7 -19  -1   -1.72    0.61
   7 -18  -1    1.91    0.84
   7 -18  -1    1.33    0.81
  -7  17   1    0.56    0.56
  -7  17   1    0.56    0.57
   7 -17  -1    0.19    0.62
   7 -17  -1    0.82    0.83
  -7  16   1    3.00    0.68
  -7  16   1    1.79    0.64
   7 -16  -1    2.96    0.82
   7 -16  -1    1.99    0.88
  -7  15   1   -0.03    0.42
  -7  15   1    0.35    0.55
   7 -15  -1    0.49    0.67
   7 -15  -1    0.28    0.58
  -7  14   1   14.91    1.50
   7 -14  -1   14.23    1.48
   7 -14  -1   13.34    1.51
  -7  13   1    5.08    0.90
  -7  13   1    5.52    0.78
   7 -13  -1    5.72    0.94
   7 -13  -1    7.86    1.14
  -7  12   1    0.73    0.40
  -7  12   1    0.91    0.54
   7 -12  -1    0.89    0.52
   7 -12  -1    0.53    0.46
  -7  11   1   -0.30    0.38
  -7  11   1    0.14    0.31
   7 -11  -1    0.08    0.39
   7 -11  -1   -0.09    0.41
  -7  10   1    2.54    0.62
  -7  10   1    2.56    0.46
   7 -10  -1    2.38    0.56
   7 -10  -1    3.55    0.69
  -7   9   1    6.38    0.88
  -7   9   1    7.09    0.69
   7  -9  -1    9.60    0.96
   7  -9  -1    9.64    1.02
  -7   8   1    0.48    0.24
  -7   8   1    0.44    0.35
   7  -8  -1    0.08    0.28
   7  -8  -1    1.23    0.44
  -7   7   1   16.63    1.19
  -7   7   1   18.28    0.96
   7  -7  -1   17.60    1.15
   7  -7  -1   18.08    0.76
   7  -7  -1   17.21    1.21
  -7   6   1    4.06    0.40
  -7   6   1    4.38    0.62
   7  -6  -1    5.01    0.29
   7  -6  -1    4.05    0.61
   7  -6  -1    4.70    0.60
  -7   5   1    1.48    0.39
  -7   5   1    1.64    0.38
  -7   5   1    1.43    0.21
   7  -5  -1    1.58    0.20
   7  -5  -1    0.95    0.36
   7  -5  -1    2.06    0.41
  -7   4   1   52.11    2.48
  -7   4   1   53.25    2.13
  -7   4   1   49.58    2.39
   7  -4  -1   53.45    2.43
   7  -4  -1   53.66    2.49
   7  -4  -1   53.53    2.18
  -7   3   1   26.61    1.35
  -7   3   1   25.93    1.41
   7  -3  -1   25.05    1.18
   7  -3  -1   26.88    1.43
   7  -3  -1   25.33    1.36
  -7   2   1   12.12    0.81
  -7   2   1   13.05    0.79
   7  -2  -1   10.95    0.66
   7  -2  -1   11.41    0.82
  -7   1   1   23.33    1.20
  -7   1   1   22.75    1.23
  -7   1   1   22.73    1.22
   7  -1  -1   21.54    1.11
   7  -1  -1   23.63    1.26
  -7   0   1   -0.03    0.21
  -7   0   1    0.37    0.26
  -7   0   1    0.29    0.24
   7   0  -1    0.18    0.24
   7   0  -1   -0.06    0.09
   7   0  -1    0.07    0.20
  -7  -1   1   22.23    1.15
  -7  -1   1   21.59    1.18
  -7  -1   1   23.21    1.21
   7   1  -1   22.67    1.22
   7   1  -1   22.09    1.02
   7   1  -1   22.80    1.18
  -7  -2   1   12.89    0.81
  -7  -2   1   11.30    0.79
  -7  -2   1   12.14    0.71
   7   2  -1   11.33    0.68
   7   2  -1   12.98    0.81
  -7  -3   1   25.61    1.16
  -7  -3   1   25.00    1.30
  -7  -3   1   22.46    1.26
   7   3  -1   22.82    1.28
   7   3  -1   22.82    1.19
  -7  -4   1   50.02    2.41
  -7  -4   1   54.63    2.46
  -7  -4   1   52.19    2.24
   7   4  -1   53.62    2.47
   7   4  -1   53.66    2.37
  -7  -5   1    1.33    0.35
  -7  -5   1    1.05    0.35
  -7  -5   1    1.40    0.24
   7   5  -1    1.29    0.37
   7   5  -1    1.26    0.36
  -7  -6   1    4.46    0.61
  -7  -6   1    3.72    0.57
  -7  -6   1    4.39    0.39
   7   6  -1    5.00    0.61
   7   6  -1    4.47    0.61
  -7  -7   1   18.36    1.16
  -7  -7   1   17.75    0.89
  -7  -7   1   17.87    1.19
   7   7  -1   17.54    1.17
   7   7  -1   17.07    1.15
  -7  -8   1    0.98    0.39
  -7  -8   1    0.25    0.34
  -7  -8   1    0.53    0.20
   7   8  -1    0.47    0.35
   7   8  -1    0.32    0.40
  -7  -9   1    7.06    0.52
  -7  -9   1    7.46    0.87
  -7  -9   1    7.01    0.87
   7   9  -1    8.45    0.91
   7   9  -1    8.15    0.94
  -7 -10   1    2.33    0.57
  -7 -10   1    1.72    0.51
  -7 -10   1    2.48    0.35
   7  10  -1    1.10    0.52
   7  10  -1    1.51    0.49
  -7 -11   1   -0.04    0.42
  -7 -11   1    0.41    0.40
   7  11  -1   -0.22    0.41
   7  11  -1    0.08    0.35
  -7 -12   1    0.69    0.50
  -7 -12   1    1.08    0.50
   7  12  -1    0.97    0.46
   7  12  -1    0.62    0.53
  -7 -13   1    6.00    0.92
  -7 -13   1    4.38    0.87
   7  13  -1    4.16    0.86
   7  13  -1    4.92    0.88
  -7 -14   1   14.27    1.47
  -7 -14   1   11.89    1.38
   7  14  -1   13.87    1.41
   7  14  -1   15.10    1.54
  -7 -15   1    0.16    0.56
  -7 -15   1   -0.42    0.43
   7  15  -1   -0.05    0.46
   7  15  -1   -0.17    0.48
  -7 -16   1    2.35    0.72
  -7 -16   1    0.85    0.68
   7  16  -1    1.38    0.63
   7  16  -1    2.79    0.76
  -7 -17   1    0.95    0.72
  -7 -17   1    1.51    0.81
   7  17  -1   -0.26    0.57
   7  17  -1    1.17    0.69
  -7 -18   1    1.16    0.77
  -7 -18   1    1.57    0.84
   7  18  -1    1.67    0.78
   7  18  -1    2.22    0.82
  -7 -19   1    0.47    0.70
  -7 -19   1   -0.02    0.75
   7  19  -1    1.18    0.77
  -7 -20   1    7.84    1.31
  -7 -20   1    5.99    1.25
   7  20  -1    8.66    1.40
   8 -19  -1    5.12    1.29
   8 -19  -1    4.45    1.15
   8 -18  -1    3.74    1.08
   8 -18  -1    2.40    0.85
  -8  17   1    1.58    0.68
   8 -17  -1    1.28    0.71
   8 -17  -1    3.54    0.91
  -8  16   1    7.08    1.08
   8 -16  -1    5.23    1.11
   8 -16  -1    7.22    1.18
  -8  15   1    1.26    0.65
  -8  15   1    1.85    0.56
   8 -15  -1    1.02    0.70
   8 -15  -1    1.51    0.76
  -8  14   1   -0.24    0.41
   8 -14  -1    0.02    0.51
   8 -14  -1   -0.20    0.55
  -8  13   1    0.59    0.51
  -8  13   1    1.09    0.45
   8 -13  -1    1.62    0.61
   8 -13  -1    1.72    0.62
  -8  12   1    5.78    0.73
  -8  12   1    5.06    0.92
   8 -12  -1    5.73    0.97
   8 -12  -1    5.31    0.85
  -8  11   1    2.75    0.50
  -8  11   1    2.40    0.65
   8 -11  -1    1.99    0.66
   8 -11  -1    2.41    0.60
  -8  10   1    0.44    0.39
  -8  10   1   -0.03    0.27
   8 -10  -1    0.12    0.42
   8 -10  -1    0.02    0.35
  -8   9   1    1.48    0.52
  -8   9   1    1.26    0.33
   8  -9  -1    0.65    0.45
   8  -9  -1    1.20    0.46
  -8   8   1    0.66    0.43
  -8   8   1    1.40    0.30
   8  -8  -1    0.72    0.39
   8  -8  -1    1.69    0.50
  -8   7   1    0.10    0.31
   8  -7  -1   -0.05    0.25
   8  -7  -1    0.01    0.10
   8  -7  -1    0.07    0.31
  -8   6   1   33.23    1.49
  -8   6   1   31.36    1.82
   8  -6  -1   34.83    1.43
   8  -6  -1   33.51    1.85
   8  -6  -1   35.30    1.80
  -8   5   1   13.42    0.65
  -8   5   1   12.21    0.96
  -8   5   1   14.46    0.94
   8  -5  -1   12.71    0.66
   8  -5  -1   13.75    1.00
   8  -5  -1   11.51    0.91
  -8   4   1   43.06    1.70
  -8   4   1   42.04    2.06
  -8   4   1   43.78    2.15
  -8   4   1   39.27    1.79
   8  -4  -1   43.52    2.07
   8  -4  -1   46.09    2.17
   8  -4  -1   42.50    1.83
  -8   3   1   34.41    1.83
  -8   3   1   35.61    1.78
   8  -3  -1   38.99    1.88
   8  -3  -1   35.16    1.60
  -8   2   1   10.33    0.78
  -8   2   1    9.74    0.75
   8  -2  -1   10.02    0.80
   8  -2  -1   11.25    0.67
  -8   1   1   24.14    1.35
  -8   1   1   26.64    1.41
  -8   1   1   26.96    1.40
   8  -1  -1   26.00    1.41
   8  -1  -1   26.58    1.29
  -8   0   1   -0.25    0.21
  -8   0   1   -0.23    0.21
  -8   0   1    0.04    0.23
   8   0  -1   -0.03    0.10
   8   0  -1    0.10    0.22
   8   0  -1    0.23    0.25
  -8  -1   1   26.42    1.40
  -8  -1   1   27.01    1.34
  -8  -1   1   26.22    1.38
   8   1  -1   25.59    1.40
   8   1  -1   25.75    1.18
   8   1  -1   26.31    1.37
  -8  -2   1   11.39    0.81
  -8  -2   1   10.76    0.71
  -8  -2   1    9.68    0.78
   8   2  -1   10.29    0.77
   8   2  -1   11.41    0.66
  -8  -3   1   32.77    1.72
  -8  -3   1   36.85    1.77
  -8  -3   1   34.92    1.61
   8   3  -1   34.37    1.74
   8   3  -1   33.68    1.61
  -8  -4   1   41.95    1.83
  -8  -4   1   41.53    2.03
  -8  -4   1   40.06    2.00
   8   4  -1   39.28    2.01
   8   4  -1   40.23    1.91
  -8  -5   1   13.67    0.96
  -8  -5   1   13.43    0.93
  -8  -5   1   12.04    0.73
   8   5  -1   13.60    0.96
   8   5  -1   12.75    0.87
  -8  -6   1   30.73    1.72
  -8  -6   1   37.51    1.83
  -8  -6   1   32.34    1.49
   8   6  -1   32.88    1.78
   8   6  -1   31.54    1.72
  -8  -7   1    0.31    0.32
  -8  -7   1   -0.21    0.25
  -8  -7   1   -0.01    0.15
   8   7  -1    0.05    0.28
   8   7  -1    0.13    0.30
  -8  -8   1    1.15    0.44
  -8  -8   1    1.03    0.24
  -8  -8   1    0.77    0.37
   8   8  -1    0.70    0.41
   8   8  -1    0.60    0.36
  -8  -9   1    1.72    0.29
  -8  -9   1    2.58    0.56
  -8  -9   1    0.96    0.47
   8   9  -1    1.12    0.46
   8   9  -1    0.87    0.42
  -8 -10   1    0.05    0.40
  -8 -10   1    0.00    0.36
   8  10  -1    0.19    0.42
   8  10  -1   -0.10    0.34
  -8 -11   1    2.44    0.63
  -8 -11   1    2.51    0.60
   8  11  -1    2.37    0.59
   8  11  -1    2.01    0.62
  -8 -12   1    4.58    0.83
  -8 -12   1    4.25    0.80
   8  12  -1    3.56    0.72
   8  12  -1    4.72    0.86
  -8 -13   1    0.73    0.53
  -8 -13   1    1.44    0.60
   8  13  -1    1.30    0.55
   8  13  -1    1.27    0.64
  -8 -14   1   -0.04    0.51
  -8 -14   1    0.60    0.48
   8  14  -1   -0.30    0.56
   8  14  -1   -0.14    0.50
  -8 -15   1    1.45    0.69
  -8 -15   1    3.18    0.77
   8  15  -1    2.31    0.78
   8  15  -1    1.82    0.66
  -8 -16   1    7.19    1.16
  -8 -16   1    5.96    1.11
   8  16  -1    7.09    1.07
   8  16  -1    7.38    1.19
  -8 -17   1   -0.16    0.67
  -8 -17   1    0.42    0.69
   8  17  -1    1.16    0.65
   8  17  -1    2.67    0.82
  -8 -18   1    3.18    0.94
  -8 -18   1    2.01    0.85
   8  18  -1    2.49    0.90
   8  18  -1    2.84    0.87
  -8 -19   1    5.28    1.16
  -8 -19   1    4.81    1.04
   8  19  -1    6.37    1.29
   9 -19  -1    0.18    0.78
   9 -19  -1    1.10    0.97
  -9  18   1    1.71    0.79
   9 -18  -1    1.70    0.93
   9 -18  -1    3.32    1.01
  -9  17   1    1.92    0.77
   9 -17  -1    2.22    0.87
   9 -17  -1    0.54    0.84
  -9  16   1    1.43    0.63
   9 -16  -1   -0.75    0.55
   9 -16  -1   -0.12    0.58
  -9  15   1    3.51    0.90
   9 -15  -1    4.58    0.97
   9 -15  -1    4.82    1.03
  -9  14   1    5.00    0.98
   9 -14  -1    4.90    1.00
   9 -14  -1    5.51    1.06
  -9  13   1   -0.03    0.46
   9 -13  -1    0.10    0.56
   9 -13  -1   -0.34    0.51
  -9  12   1   10.14    0.95
  -9  12   1   12.80    1.35
   9 -12  -1    9.04    1.22
   9 -12  -1   11.69    1.27
  -9  11   1   -0.09    0.37
  -9  11   1    0.12    0.29
   9 -11  -1    0.77    0.52
   9 -11  -1    0.62    0.45
  -9  10   1   26.42    1.41
  -9  10   1   24.92    1.72
   9 -10  -1   28.16    1.73
   9 -10  -1   26.29    1.76
  -9   9   1    1.23    0.51
  -9   9   1    1.17    0.32
   9  -9  -1    1.32    0.52
   9  -9  -1    1.01    0.41
  -9   8   1    0.10    0.34
  -9   8   1   -0.03    0.18
   9  -8  -1    0.22    0.35
   9  -8  -1    0.41    0.38
  -9   7   1    5.65    0.44
  -9   7   1    3.94    0.68
   9  -7  -1    5.94    0.81
   9  -7  -1    5.56    0.35
   9  -7  -1    7.44    0.84
  -9   6   1   18.14    0.87
  -9   6   1   18.09    1.19
  -9   6   1   18.22    1.26
   9  -6  -1   18.48    1.26
   9  -6  -1   17.76    0.86
   9  -6  -1   17.96    1.20
  -9   5   1   70.46    2.79
  -9   5   1   69.14    3.19
  -9   5   1   73.33    3.32
   9  -5  -1   71.18    3.21
   9  -5  -1   66.73    3.26
   9  -5  -1   70.18    2.89
  -9   4   1    5.91    0.68
  -9   4   1    6.32    0.76
   9  -4  -1    6.13    0.47
   9  -4  -1    6.26    0.70
   9  -4  -1    6.85    0.78
  -9   3   1   28.67    1.62
  -9   3   1   30.11    1.69
   9  -3  -1   32.61    1.48
   9  -3  -1   34.25    1.76
  -9   2   1    6.75    0.72
  -9   2   1    6.57    0.68
   9  -2  -1    6.25    0.52
   9  -2  -1    5.39    0.69
  -9   1   1    4.62    0.57
  -9   1   1    4.59    0.60
   9  -1  -1    5.05    0.54
   9  -1  -1    5.55    0.66
  -9   0   1    0.10    0.22
  -9   0   1    0.24    0.27
  -9   0   1   -0.15    0.24
   9   0  -1    0.03    0.24
   9   0  -1   -0.20    0.28
   9   0  -1    0.07    0.11
  -9  -1   1    4.20    0.52
  -9  -1   1    4.62    0.59
  -9  -1   1    4.22    0.55
   9   1  -1    4.83    0.56
   9   1  -1    4.82    0.38
   9   1  -1    6.82    0.72
  -9  -2   1    6.11    0.67
  -9  -2   1    5.46    0.58
  -9  -2   1    5.20    0.63
   9   2  -1    5.49    0.64
   9   2  -1    6.10    0.48
   9   2  -1    6.23    0.69
  -9  -3   1   27.13    1.53
  -9  -3   1   28.98    1.43
  -9  -3   1   29.66    1.57
   9   3  -1   31.04    1.43
   9   3  -1   27.01    1.54
  -9  -4   1    7.18    0.76
  -9  -4   1    6.49    0.53
  -9  -4   1    5.71    0.70
   9   4  -1    5.50    0.70
   9   4  -1    6.19    0.62
  -9  -5   1   66.59    2.89
  -9  -5   1   69.29    3.17
  -9  -5   1   70.15    3.14
   9   5  -1   68.60    3.17
   9   5  -1   66.12    3.03
  -9  -6   1   18.10    1.19
  -9  -6   1   18.32    0.96
  -9  -6   1   18.61    1.23
   9   6  -1   17.61    1.21
   9   6  -1   17.15    1.13
  -9  -7   1    6.06    0.48
  -9  -7   1    4.70    0.72
  -9  -7   1    5.04    0.68
   9   7  -1    4.52    0.66
   9   7  -1    4.90    0.72
  -9  -8   1    0.33    0.37
  -9  -8   1   -0.15    0.32
  -9  -8   1    0.07    0.18
   9   8  -1    0.32    0.38
   9   8  -1   -0.52    0.28
  -9  -9   1    0.63    0.39
  -9  -9   1    0.45    0.41
   9   9  -1    1.35    0.51
   9   9  -1    0.98    0.50
  -9 -10   1   26.57    1.67
  -9 -10   1   23.60    1.64
   9  10  -1   24.56    1.65
   9  10  -1   26.89    1.69
  -9 -11   1   -0.37    0.38
  -9 -11   1    0.00    0.39
   9  11  -1   -0.08    0.37
   9  11  -1   -0.17    0.40
  -9 -12   1    7.23    1.08
  -9 -12   1    9.51    1.15
   9  12  -1   11.24    1.25
   9  12  -1   12.47    1.28
  -9 -13   1    0.08    0.49
  -9 -13   1    0.68    0.50
   9  13  -1   -0.02    0.47
   9  13  -1   -0.15    0.52
  -9 -14   1    4.46    0.84
  -9 -14   1    5.23    0.91
   9  14  -1    3.88    0.87
   9  14  -1    5.37    1.05
  -9 -15   1    3.23    0.77
  -9 -15   1    3.98    0.89
   9  15  -1    3.24    0.81
   9  15  -1    2.56    0.81
  -9 -16   1    0.05    0.60
  -9 -16   1    0.00    0.62
   9  16  -1    0.53    0.61
   9  16  -1   -0.37    0.52
  -9 -17   1    2.01    0.82
  -9 -17   1    3.06    0.93
   9  17  -1    0.76    0.70
   9  17  -1    1.23    0.75
  -9 -18   1    1.86    0.84
  -9 -18   1    0.99    0.79
   9  18  -1    0.76    0.70
   9  18  -1    2.04    0.90
  -9 -19   1   -0.71    0.65
  -9 -19   1    0.39    0.73
   9  19  -1   -0.22    0.67
   9  19  -1   -0.09    0.61
 -10  19   1    1.26    0.79
  10 -19  -1    3.02    1.10
  10 -19  -1    1.15    1.02
 -10  18   1    1.31    0.77
  10 -18  -1   -0.30    0.70
  10 -18  -1   -0.11    0.81
 -10  17   1    1.61    0.72
  10 -17  -1    0.99    0.72
  10 -17  -1    2.62    0.98
 -10  16   1   18.91    1.91
  10 -16  -1   16.00    1.84
  10 -16  -1   16.53    1.78
 -10  15   1   -0.34    0.53
  10 -15  -1    0.80    0.69
  10 -15  -1    0.80    0.61
 -10  14   1    0.51    0.51
  10 -14  -1    0.28    0.56
  10 -14  -1    0.28    0.55
 -10  13   1   -0.30    0.50
  10 -13  -1    0.05    0.50
  10 -13  -1    0.25    0.53
 -10  12   1    1.91    0.65
  10 -12  -1    2.46    0.71
  10 -12  -1    1.74    0.69
 -10  11   1   41.01    2.40
  10 -11  -1   37.10    2.37
  10 -11  -1   41.56    2.32
 -10  10   1   -0.76    0.38
  10 -10  -1    0.18    0.38
  10 -10  -1    0.15    0.45
 -10   9   1    9.89    0.70
 -10   9   1   11.08    1.20
  10  -9  -1    9.59    1.13
  10  -9  -1   10.75    1.11
 -10   8   1   25.83    1.24
 -10   8   1   22.81    1.62
  10  -8  -1   26.18    1.62
  10  -8  -1   26.88    1.70
 -10   7   1   37.10    1.66
 -10   7   1   37.60    2.14
  10  -7  -1   39.22    1.63
  10  -7  -1   38.54    2.15
  10  -7  -1   37.89    2.05
 -10   6   1    1.88    0.23
 -10   6   1    2.24    0.51
 -10   6   1    3.03    0.56
  10  -6  -1    2.32    0.30
  10  -6  -1    1.91    0.53
  10  -6  -1    2.11    0.48
 -10   5   1   12.55    1.04
 -10   5   1   10.59    0.90
  10  -5  -1   11.41    0.99
  10  -5  -1   13.38    0.71
  10  -5  -1   10.91    0.91
 -10   4   1    8.47    0.90
 -10   4   1    7.83    0.83
  10  -4  -1    9.46    0.63
  10  -4  -1    9.96    1.00
  10  -4  -1   10.87    0.84
 -10   3   1   61.89    2.93
 -10   3   1   65.25    3.03
  10  -3  -1   63.80    2.76
  10  -3  -1   65.09    3.05
 -10   2   1   -0.02    0.25
 -10   2   1    0.21    0.32
  10  -2  -1    0.07    0.21
  10  -2  -1    0.22    0.31
 -10   1   1    1.39    0.41
 -10   1   1    1.26    0.37
  10  -1  -1    1.47    0.36
  10  -1  -1    1.53    0.44
 -10   0   1   -0.34    0.23
 -10   0   1    0.04    0.26
 -10   0   1    0.12    0.25
  10   0  -1   -0.14    0.26
  10   0  -1    0.41    0.29
  10   0  -1    0.01    0.11
 -10  -1   1    1.51    0.41
 -10  -1   1    1.27    0.39
 -10  -1   1    1.57    0.39
  10   1  -1    1.40    0.37
  10   1  -1    2.03    0.27
  10   1  -1    1.85    0.43
 -10  -2   1    0.19    0.27
 -10  -2   1   -0.13    0.21
 -10  -2   1   -0.33    0.26
  10   2  -1   -0.09    0.25
  10   2  -1    0.38    0.21
  10   2  -1    0.15    0.29
 -10  -3   1   63.39    2.95
 -10  -3   1   62.49    2.94
 -10  -3   1   63.45    2.81
  10   3  -1   61.46    2.75
  10   3  -1   66.19    2.97
 -10  -4   1   11.46    1.05
 -10  -4   1   10.16    0.86
 -10  -4   1    9.63    0.70
  10   4  -1    7.68    0.88
  10   4  -1    9.32    0.72
 -10  -5   1   13.24    1.02
 -10  -5   1   10.51    0.92
 -10  -5   1   11.66    0.76
  10   5  -1   12.43    0.87
  10   5  -1    9.85    1.00
 -10  -6   1    1.84    0.33
 -10  -6   1    2.66    0.54
 -10  -6   1    1.48    0.46
  10   6  -1    1.42    0.46
  10   6  -1    1.43    0.40
 -10  -7   1   38.47    2.10
 -10  -7   1   37.90    1.74
 -10  -7   1   38.26    2.05
  10   7  -1   36.40    1.99
  10   7  -1   37.15    2.08
 -10  -8   1   25.14    1.62
 -10  -8   1   24.77    1.59
 -10  -8   1   25.00    1.25
  10   8  -1   28.62    1.70
  10   8  -1   24.60    1.57
 -10  -9   1    7.60    0.94
 -10  -9   1    9.94    1.10
  10   9  -1    9.03    0.99
  10   9  -1    7.83    1.01
 -10 -10   1    0.35    0.39
 -10 -10   1    0.06    0.41
  10  10  -1   -0.19    0.34
  10  10  -1   -0.28    0.37
 -10 -11   1   43.83    2.39
 -10 -11   1   39.65    2.40
  10  11  -1   37.09    2.30
  10  11  -1   42.73    2.41
 -10 -12   1    0.65    0.55
 -10 -12   1    0.89    0.56
  10  12  -1    2.08    0.69
  10  12  -1    1.99    0.67
 -10 -13   1   -0.69    0.38
 -10 -13   1    0.35    0.54
  10  13  -1   -0.03    0.48
  10  13  -1   -0.22    0.46
 -10 -14   1    0.12    0.52
 -10 -14   1   -0.27    0.61
  10  14  -1   -0.63    0.47
  10  14  -1    0.65    0.59
 -10 -15   1    0.83    0.70
 -10 -15   1    0.23    0.60
  10  15  -1    0.38    0.64
  10  15  -1    0.66    0.62
 -10 -16   1   14.20    1.59
 -10 -16   1   12.83    1.56
  10  16  -1   12.66    1.59
  10  16  -1   13.01    1.54
 -10 -17   1    1.38    0.73
 -10 -17   1   -0.26    0.61
  10  17  -1    2.04    0.82
  10  17  -1    1.26    0.78
 -10 -18   1    0.52    0.81
 -10 -18   1    0.35    0.73
  10  18  -1    0.29    0.75
  10  18  -1    0.83    0.76
 -10 -19   1    1.43    0.87
  10  19  -1    0.51    0.79
  10  19  -1    1.26    0.92
 -11  18   1    1.82    0.74
  11 -18  -1   -1.60    0.71
  11 -18  -1    0.29    0.74
 -11  17   1    8.68    1.36
  11 -17  -1    7.93    1.38
  11 -17  -1    6.25    1.16
 -11  16   1    0.64    0.68
  11 -16  -1    1.31    0.83
  11 -16  -1    0.96    0.67
 -11  15   1   -0.04    0.56
  11 -15  -1    0.73    0.70
  11 -15  -1   -0.12    0.60
 -11  14   1    0.00    0.53
  11 -14  -1   -0.05    0.45
  11 -14  -1    0.05    0.60
 -11  13   1   -0.36    0.47
  11 -13  -1    0.37    0.54
  11 -13  -1    0.04    0.60
 -11  12   1   -0.33    0.45
  11 -12  -1    0.27    0.54
  11 -12  -1   -0.11    0.51
 -11  11   1    0.79    0.59
  11 -11  -1    0.94    0.50
 -11  10   1    1.64    0.61
  11 -10  -1    3.96    0.83
  11 -10  -1    2.24    0.63
 -11   9   1   -0.03    0.41
  11  -9  -1    0.22    0.44
  11  -9  -1    1.02    0.47
 -11   8   1   23.55    1.69
  11  -8  -1   22.88    1.64
  11  -8  -1   28.67    1.68
 -11   7   1   21.72    1.42
 -11   7   1   18.10    1.41
  11  -7  -1   20.15    1.46
  11  -7  -1   22.24    1.44
 -11   6   1    7.52    0.93
 -11   6   1    8.36    0.91
  11  -6  -1    8.14    0.56
  11  -6  -1    7.42    0.93
  11  -6  -1    9.34    0.95
 -11   5   1   83.48    3.83
  11  -5  -1   84.83    3.84
  11  -5  -1   86.55    3.53
  11  -5  -1   82.02    3.93
 -11   4   1    0.58    0.35
 -11   4   1    0.83    0.40
  11  -4  -1    1.26    0.39
  11  -4  -1    1.42    0.30
  11  -4  -1    0.86    0.40
 -11   3   1   52.13    2.44
 -11   3   1   48.65    2.50
  11  -3  -1   47.24    2.50
  11  -3  -1   49.94    2.25
 -11   2   1   -0.04    0.28
 -11   2   1    0.00    0.29
  11  -2  -1    0.13    0.31
  11  -2  -1    0.27    0.25
 -11   1   1    1.12    0.38
 -11   1   1    0.67    0.33
  11  -1  -1    1.17    0.40
  11  -1  -1    0.53    0.31
 -11   0   1   -0.19    0.26
 -11   0   1    0.07    0.29
 -11   0   1   -0.29    0.23
  11   0  -1   -0.14    0.27
  11   0  -1   -0.21    0.20
  11   0  -1    0.08    0.13
 -11  -1   1    0.49    0.31
 -11  -1   1    1.02    0.39
 -11  -1   1    0.81    0.37
  11   1  -1    0.70    0.20
  11   1  -1    0.77    0.35
  11   1  -1    0.81    0.38
 -11  -2   1    0.04    0.28
 -11  -2   1   -0.13    0.24
 -11  -2   1    0.55    0.36
  11   2  -1    0.05    0.28
  11   2  -1    0.25    0.20
  11   2  -1    0.36    0.34
 -11  -3   1   50.69    2.47
 -11  -3   1   49.96    2.32
 -11  -3   1   48.20    2.44
  11   3  -1   48.89    2.45
  11   3  -1   49.15    2.22
 -11  -4   1    1.41    0.49
 -11  -4   1    1.28    0.34
 -11  -4   1    0.38    0.35
  11   4  -1    0.97    0.32
  11   4  -1    0.56    0.38
 -11  -5   1   79.83    3.74
 -11  -5   1   83.28    3.79
 -11  -5   1   88.05    3.54
  11   5  -1   75.86    3.75
  11   5  -1   81.06    3.60
 -11  -6   1    8.21    0.93
 -11  -6   1    8.96    0.98
 -11  -6   1    8.24    0.65
  11   6  -1    8.52    0.99
  11   6  -1    9.78    0.91
 -11  -7   1   19.09    1.37
 -11  -7   1   19.07    1.33
 -11  -7   1   19.61    1.08
  11   7  -1   19.66    1.30
  11   7  -1   19.53    1.39
 -11  -8   1   21.47    1.55
 -11  -8   1   25.63    1.59
  11   8  -1   25.70    1.57
  11   8  -1   23.02    1.60
 -11  -9   1    0.24    0.39
 -11  -9   1    0.24    0.37
  11   9  -1    0.14    0.41
  11   9  -1    0.56    0.47
 -11 -10   1    3.37    0.81
 -11 -10   1    3.08    0.71
  11  10  -1    1.69    0.62
  11  10  -1    2.00    0.60
 -11 -11   1    0.51    0.49
 -11 -11   1    1.26    0.60
  11  11  -1    0.70    0.55
  11  11  -1    0.72    0.49
 -11 -12   1   -0.26    0.51
 -11 -12   1    0.35    0.55
  11  12  -1    0.10    0.47
  11  12  -1    1.08    0.59
 -11 -13   1    0.11    0.47
 -11 -13   1    0.23    0.50
  11  13  -1    0.57    0.56
  11  13  -1    0.35    0.56
 -11 -14   1    0.72    0.54
 -11 -14   1   -0.82    0.46
  11  14  -1   -0.41    0.58
  11  14  -1    0.26    0.67
 -11 -15   1    0.23    0.62
 -11 -15   1    0.19    0.58
  11  15  -1   -0.55    0.48
  11  15  -1    0.17    0.63
 -11 -16   1   -0.95    0.50
 -11 -16   1    0.48    0.73
  11  16  -1    1.33    0.72
  11  16  -1    0.28    0.61
 -11 -17   1    8.08    1.36
 -11 -17   1    6.06    1.11
  11  17  -1    9.93    1.37
  11  17  -1    8.63    1.39
 -11 -18   1    0.84    0.89
 -11 -18   1    0.26    0.68
  11  18  -1    0.99    0.95
  11  18  -1   -0.70    0.64
 -12  18   1    0.38    0.74
  12 -18  -1    0.95    1.05
  12 -18  -1    0.98    0.75
 -12  17   1    1.12    0.83
  12 -17  -1    3.60    1.12
  12 -17  -1    1.15    0.77
 -12  16   1    3.98    0.99
  12 -16  -1    5.10    1.17
  12 -16  -1    4.56    1.12
 -12  15   1    0.48    0.67
  12 -15  -1    0.31    0.70
  12 -15  -1    0.76    0.69
 -12  14   1   -0.20    0.50
  12 -14  -1    0.34    0.69
  12 -14  -1    0.20    0.58
 -12  13   1    2.70    0.84
  12 -13  -1    1.46    0.74
  12 -13  -1    2.00    0.79
 -12  12   1    0.32    0.57
  12 -12  -1    0.96    0.58
  12 -12  -1    0.39    0.60
 -12  11   1    4.58    0.97
  12 -11  -1    6.56    1.03
  12 -11  -1    3.98    0.82
 -12  10   1   39.72    2.48
  12 -10  -1   43.36    2.52
  12 -10  -1   39.68    2.33
 -12   9   1   17.10    1.64
  12  -9  -1   17.76    1.35
  12  -9  -1   16.55    1.41
 -12   8   1   34.36    2.12
  12  -8  -1   32.47    2.08
  12  -8  -1   34.39    1.99
 -12   7   1    2.54    0.60
 -12   7   1    1.91    0.56
  12  -7  -1    1.21    0.51
  12  -7  -1    2.10    0.57
 -12   6   1    0.17    0.36
 -12   6   1    0.68    0.46
  12  -6  -1    0.32    0.41
  12  -6  -1    0.31    0.21
  12  -6  -1    0.28    0.39
 -12   5   1   22.81    1.59
 -12   5   1   24.53    1.53
  12  -5  -1   25.76    1.55
  12  -5  -1   25.81    1.66
  12  -5  -1   25.73    1.28
 -12   4   1    9.48    1.07
 -12   4   1   11.03    1.02
  12  -4  -1    8.79    0.68
  12  -4  -1    9.58    0.97
  12  -4  -1    8.42    0.98
 -12   3   1    2.89    0.59
 -12   3   1    4.08    0.63
  12  -3  -1    3.65    0.49
  12  -3  -1    3.41    0.63
 -12   2   1    0.04    0.32
 -12   2   1    0.44    0.34
  12  -2  -1   -0.01    0.30
  12  -2  -1    0.06    0.25
 -12   1   1    0.05    0.32
 -12   1   1   -0.05    0.35
  12  -1  -1    0.21    0.33
  12  -1  -1   -0.28    0.24
 -12   0   1   -0.09    0.32
 -12   0   1   -0.23    0.27
 -12   0   1    0.06    0.32
  12   0  -1   -0.08    0.30
  12   0  -1    0.23    0.28
  12   0  -1    0.04    0.13
 -12  -1   1    0.25    0.33
 -12  -1   1    0.18    0.28
 -12  -1   1   -0.23    0.29
  12   1  -1    0.08    0.32
  12   1  -1   -0.09    0.32
  12   1  -1    0.05    0.16
 -12  -2   1    0.09    0.32
 -12  -2   1   -0.21    0.28
 -12  -2   1   -0.18    0.25
  12   2  -1    0.17    0.20
  12   2  -1    0.33    0.33
  12   2  -1    0.29    0.35
 -12  -3   1    3.60    0.54
 -12  -3   1    2.74    0.57
 -12  -3   1    2.45    0.55
  12   3  -1    2.58    0.56
  12   3  -1    3.00    0.43
  12   3  -1    2.90    0.59
 -12  -4   1    8.55    0.95
 -12  -4   1    8.23    0.95
 -12  -4   1    9.29    0.76
  12   4  -1   10.75    1.07
  12   4  -1   10.80    0.76
 -12  -5   1   23.60    1.35
 -12  -5   1   25.70    1.60
 -12  -5   1   23.88    1.55
  12   5  -1   26.51    1.64
  12   5  -1   26.84    1.44
 -12  -6   1    0.84    0.31
 -12  -6   1    0.86    0.42
 -12  -6   1    0.69    0.44
  12   6  -1    0.55    0.43
  12   6  -1    0.12    0.32
 -12  -7   1    0.73    0.45
 -12  -7   1    1.59    0.53
 -12  -7   1    2.02    0.38
  12   7  -1    1.64    0.48
  12   7  -1    2.47    0.66
 -12  -8   1   29.23    1.91
 -12  -8   1   32.98    2.00
  12   8  -1   31.87    1.99
  12   8  -1   36.02    1.94
 -12  -9   1   16.55    1.32
 -12  -9   1   16.94    1.38
  12   9  -1   17.97    1.41
  12   9  -1   16.66    1.33
 -12 -10   1   42.30    2.45
 -12 -10   1   42.47    2.39
  12  10  -1   36.19    2.34
  12  10  -1   41.32    2.33
 -12 -11   1    5.06    0.97
 -12 -11   1    4.34    0.86
  12  11  -1    3.81    0.82
  12  11  -1    4.85    0.89
 -12 -12   1    1.70    0.63
 -12 -12   1    1.08    0.65
  12  12  -1    0.69    0.60
  12  12  -1    1.66    0.68
 -12 -13   1    1.52    0.63
 -12 -13   1    1.70    0.66
  12  13  -1    1.34    0.73
  12  13  -1    2.23    0.76
 -12 -14   1    0.15    0.55
 -12 -14   1    0.79    0.66
  12  14  -1   -0.42    0.49
  12  14  -1    0.28    0.59
 -12 -15   1    1.47    0.73
 -12 -15   1    0.36    0.67
  12  15  -1    0.57    0.57
  12  15  -1   -0.03    0.60
 -12 -16   1    5.31    1.12
 -12 -16   1    4.86    1.07
  12  16  -1    5.00    1.07
  12  16  -1    6.27    1.27
 -12 -17   1    0.62    0.80
 -12 -17   1   -0.76    0.64
  12  17  -1    0.43    0.73
  12  17  -1    1.58    0.87
 -12 -18   1   -0.53    0.66
  12  18  -1    0.30    0.81
  12  18  -1    0.00    0.65
 -13  18   1    7.28    1.43
  13 -18  -1    3.58    1.26
 -13  17   1    3.60    1.02
  13 -17  -1    2.56    1.09
  13 -17  -1    2.76    1.01
 -13  16   1    2.10    0.97
  13 -16  -1    3.29    1.01
  13 -16  -1    2.41    0.92
 -13  15   1    0.46    0.57
  13 -15  -1    0.41    0.65
  13 -15  -1    0.58    0.76
 -13  14   1    2.37    0.85
  13 -14  -1    3.60    1.04
  13 -14  -1    2.24    0.76
 -13  13   1   12.84    1.55
  13 -13  -1   12.44    1.55
  13 -13  -1   12.26    1.45
 -13  12   1    9.53    1.36
  13 -12  -1   11.98    1.49
  13 -12  -1    9.90    1.27
 -13  11   1    2.38    0.84
  13 -11  -1    2.33    0.68
  13 -11  -1    2.48    0.79
 -13  10   1   22.13    1.76
  13 -10  -1   23.31    1.78
  13 -10  -1   25.95    1.73
 -13   9   1    9.47    1.25
  13  -9  -1   11.81    1.27
  13  -9  -1   10.83    1.28
 -13   8   1   29.00    2.02
  13  -8  -1   30.10    2.00
  13  -8  -1   32.41    1.94
 -13   7   1   10.85    1.14
 -13   7   1   11.84    1.27
  13  -7  -1   13.34    1.35
  13  -7  -1   10.51    1.13
 -13   6   1    7.64    0.93
 -13   6   1    6.24    0.95
  13  -6  -1    8.93    1.00
  13  -6  -1    7.44    1.00
 -13   5   1   42.46    2.44
 -13   5   1   44.21    2.35
  13  -5  -1   43.29    2.03
  13  -5  -1   42.85    2.32
  13  -5  -1   46.51    2.48
 -13   4   1    4.75    0.76
 -13   4   1    3.55    0.68
  13  -4  -1    4.88    0.79
  13  -4  -1    3.88    0.52
  13  -4  -1    3.50    0.65
 -13   3   1    9.76    1.00
 -13   3   1    9.22    1.05
  13  -3  -1    9.89    0.79
  13  -3  -1   11.33    1.17
 -13   2   1    8.18    0.93
 -13   2   1    8.00    0.94
  13  -2  -1    8.03    0.99
  13  -2  -1    7.87    0.78
 -13   1   1   -0.24    0.28
 -13   1   1   -0.17    0.29
  13  -1  -1    0.00    0.32
  13  -1  -1    0.06    0.35
 -13   0   1   -0.14    0.34
 -13   0   1    0.15    0.38
 -13   0   1   -0.15    0.32
  13   0  -1   -0.04    0.31
  13   0  -1    0.38    0.34
  13   0  -1    0.02    0.14
 -13  -1   1    0.43    0.35
 -13  -1   1    0.02    0.34
 -13  -1   1   -0.01    0.34
  13   1  -1    0.16    0.30
  13   1  -1    0.05    0.17
  13   1  -1    0.48    0.39
 -13  -2   1    8.57    0.93
 -13  -2   1    7.65    0.93
 -13  -2   1    8.68    0.89
  13   2  -1    7.56    0.58
  13   2  -1    9.45    0.98
  13   2  -1    6.98    0.87
 -13  -3   1    9.99    1.03
 -13  -3   1    9.88    0.84
 -13  -3   1   10.09    1.06
  13   3  -1   10.43    1.06
  13   3  -1   11.41    0.76
  13   3  -1    8.64    1.01
 -13  -4   1    2.98    0.66
 -13  -4   1    3.99    0.59
 -13  -4   1    3.61    0.65
  13   4  -1    4.66    0.58
  13   4  -1    4.84    0.75
  13   4  -1    3.54    0.66
 -13  -5   1   43.93    2.34
 -13  -5   1   41.58    2.32
 -13  -5   1   42.02    2.09
  13   5  -1   41.93    2.35
  13   5  -1   43.98    2.13
 -13  -6   1    8.36    1.01
 -13  -6   1    7.28    0.93
 -13  -6   1    9.02    0.73
  13   6  -1    7.26    0.81
  13   6  -1    9.21    1.09
 -13  -7   1   10.43    1.17
 -13  -7   1   10.32    1.15
  13   7  -1    9.51    1.15
  13   7  -1   10.74    1.02
 -13  -8   1   27.70    1.86
 -13  -8   1   31.08    1.88
  13   8  -1   27.86    1.72
  13   8  -1   28.92    1.94
 -13  -9   1   10.68    1.22
 -13  -9   1   11.61    1.26
  13   9  -1   11.52    1.30
  13   9  -1    9.31    1.08
 -13 -10   1   22.88    1.72
 -13 -10   1   18.63    1.56
  13  10  -1   22.64    1.61
  13  10  -1   21.28    1.66
 -13 -11   1    2.52    0.77
 -13 -11   1    3.16    0.77
  13  11  -1    2.69    0.70
  13  11  -1    2.85    0.80
 -13 -12   1   10.28    1.29
 -13 -12   1   11.77    1.43
  13  12  -1   11.05    1.33
  13  12  -1   13.31    1.54
 -13 -13   1   11.68    1.42
 -13 -13   1   13.15    1.56
  13  13  -1   12.70    1.50
  13  13  -1   12.17    1.43
 -13 -14   1    2.77    0.76
 -13 -14   1    2.62    0.88
  13  14  -1    2.29    0.86
  13  14  -1    2.02    0.73
 -13 -15   1    0.53    0.82
 -13 -15   1   -0.53    0.63
  13  15  -1    2.04    0.79
  13  15  -1    0.49    0.65
 -13 -16   1    2.47    0.86
 -13 -16   1    2.52    0.89
  13  16  -1    2.49    0.86
  13  16  -1    3.47    0.96
 -13 -17   1    2.98    1.08
  13  17  -1    3.25    1.06
  13  17  -1    2.13    0.90
 -13 -18   1    6.87    1.45
  13  18  -1    6.33    1.22
  13  18  -1    7.27    1.43
 -14  17   1    1.15    0.85
  14 -17  -1    0.02    0.67
  14 -17  -1   -1.55    0.72
 -14  16   1    3.14    1.02
  14 -16  -1    6.36    1.31
  14 -16  -1    3.71    1.06
 -14  15   1    0.96    0.67
  14 -15  -1   -0.73    0.55
  14 -15  -1    0.56    0.79
 -14  14   1    0.22    0.63
  14 -14  -1    0.04    0.73
  14 -14  -1    0.66    0.74
 -14  13   1   15.50    1.80
  14 -13  -1   10.02    1.46
  14 -13  -1   10.86    1.39
 -14  12   1    0.42    0.57
  14 -12  -1    0.96    0.69
  14 -12  -1    0.18    0.60
 -14  11   1    1.58    0.70
  14 -11  -1    0.67    0.60
  14 -11  -1    1.07    0.58
 -14  10   1    0.47    0.55
  14 -10  -1    0.53    0.59
  14 -10  -1   -0.17    0.49
 -14   9   1   19.21    1.64
  14  -9  -1   20.09    1.54
  14  -9  -1   20.35    1.65
 -14   8   1    5.29    1.00
  14  -8  -1    5.64    1.00
  14  -8  -1    3.37    0.73
 -14   7   1    0.39    0.48
 -14   7   1   -0.08    0.37
  14  -7  -1   -0.37    0.41
  14  -7  -1   -0.57    0.32
 -14   6   1    7.89    1.07
 -14   6   1    9.39    1.08
  14  -6  -1    8.87    1.13
  14  -6  -1    9.49    1.09
 -14   5   1    0.34    0.39
 -14   5   1    0.37    0.46
  14  -5  -1    0.01    0.25
  14  -5  -1    0.16    0.37
  14  -5  -1    0.24    0.44
 -14   4   1    1.29    0.51
 -14   4   1    0.68    0.46
  14  -4  -1    1.18    0.51
  14  -4  -1    0.61    0.47
  14  -4  -1    1.29    0.38
 -14   3   1    2.27    0.55
 -14   3   1    1.26    0.51
  14  -3  -1    3.06    0.67
  14  -3  -1    2.78    0.50
 -14   2   1    1.67    0.52
 -14   2   1    1.64    0.50
  14  -2  -1    1.39    0.41
  14  -2  -1    1.71    0.55
 -14   1   1    3.19    0.64
 -14   1   1    2.94    0.62
  14  -1  -1    3.80    0.72
  14  -1  -1    3.43    0.59
 -14   0   1   -0.02    0.37
 -14   0   1    0.27    0.32
  14   0  -1    0.02    0.32
  14   0  -1   -0.01    0.37
 -14  -1   1    2.94    0.61
 -14  -1   1    2.99    0.64
 -14  -1   1    4.55    0.69
  14   1  -1    3.38    0.63
  14   1  -1    2.39    0.60
 -14  -2   1    0.73    0.47
 -14  -2   1    2.93    0.57
 -14  -2   1    1.22    0.53
  14   2  -1    3.43    0.64
  14   2  -1    2.09    0.54
  14   2  -1    1.84    0.33
 -14  -3   1    2.12    0.58
 -14  -3   1    1.49    0.46
 -14  -3   1    1.99    0.57
  14   3  -1    0.97    0.49
  14   3  -1    2.86    0.65
  14   3  -1    3.37    0.46
 -14  -4   1    1.96    0.46
 -14  -4   1    1.24    0.53
 -14  -4   1    1.22    0.48
  14   4  -1    0.93    0.33
  14   4  -1    0.97    0.50
  14   4  -1    0.75    0.43
 -14  -5   1    0.17    0.41
 -14  -5   1   -0.16    0.29
 -14  -5   1    0.32    0.42
  14   5  -1   -0.30    0.29
  14   5  -1    0.37    0.42
 -14  -6   1    7.41    1.00
 -14  -6   1    9.28    0.86
 -14  -6   1   10.51    1.19
  14   6  -1    8.33    0.91
  14   6  -1   12.28    1.27
 -14  -7   1   -0.13    0.48
 -14  -7   1   -0.38    0.44
  14   7  -1    0.29    0.36
  14   7  -1   -0.07    0.43
 -14  -8   1    3.26    0.76
 -14  -8   1    3.41    0.79
  14   8  -1    3.57    0.68
  14   8  -1    3.26    0.81
 -14  -9   1   20.75    1.64
 -14  -9   1   22.87    1.67
  14   9  -1   19.36    1.62
  14   9  -1   21.84    1.54
 -14 -10   1    0.61    0.56
 -14 -10   1   -0.18    0.41
  14  10  -1    0.88    0.49
  14  10  -1    0.29    0.56
 -14 -11   1    1.83    0.72
 -14 -11   1    2.26    0.66
  14  11  -1    1.45    0.80
  14  11  -1    1.41    0.61
 -14 -12   1    0.32    0.56
 -14 -12   1    0.56    0.55
  14  12  -1    0.32    0.50
  14  12  -1   -0.60    0.61
 -14 -13   1    9.82    1.35
 -14 -13   1   11.96    1.48
  14  13  -1    7.61    1.16
  14  13  -1   12.04    1.50
 -14 -14   1    1.08    0.68
 -14 -14   1   -0.62    0.60
  14  14  -1    1.29    0.65
  14  14  -1    0.28    0.67
 -14 -15   1    0.55    0.76
 -14 -15   1   -0.35    0.59
  14  15  -1    0.05    0.67
  14  15  -1   -0.10    0.62
 -14 -16   1    3.07    1.04
  14  16  -1    4.36    1.01
  14  16  -1    3.41    1.04
 -14 -17   1   -0.28    0.78
  14  17  -1    0.82    0.93
  14  17  -1    0.04    0.81
 -15  16   1    5.13    1.34
  15 -16  -1    8.00    1.31
  15 -16  -1    4.30    1.27
 -15  15   1   -0.64    0.68
  15 -15  -1    1.85    0.99
  15 -15  -1    0.60    0.69
 -15  14   1    2.56    0.89
  15 -14  -1    4.74    1.11
  15 -14  -1    4.56    1.10
 -15  13   1   -0.11    0.62
  15 -13  -1   -0.70    0.55
  15 -13  -1    0.65    0.64
 -15  12   1    0.25    0.59
  15 -12  -1   -0.21    0.53
  15 -12  -1    0.52    0.63
 -15  11   1    1.70    0.72
  15 -11  -1    1.99    0.69
  15 -11  -1    1.83    0.75
 -15  10   1    3.90    0.96
  15 -10  -1    5.04    1.04
  15 -10  -1    5.30    0.96
 -15   9   1   13.44    1.59
  15  -9  -1   15.08    1.50
  15  -9  -1   16.03    1.72
 -15   8   1    7.00    1.15
 -15   8   1   11.63    1.26
  15  -8  -1    8.13    1.19
  15  -8  -1   10.91    1.25
 -15   7   1   19.08    1.63
 -15   7   1   23.65    1.65
  15  -7  -1   22.57    1.63
  15  -7  -1   23.57    1.75
 -15   6   1    0.73    0.50
 -15   6   1    0.50    0.47
  15  -6  -1    1.36    0.62
  15  -6  -1    0.13    0.42
 -15   5   1    0.09    0.43
 -15   5   1    1.16    0.53
  15  -5  -1    1.27    0.52
  15  -5  -1    0.12    0.46
 -15   4   1   25.69    1.77
 -15   4   1   26.65    1.71
  15  -4  -1   22.93    1.67
  15  -4  -1   27.79    1.49
  15  -4  -1   27.29    1.82
 -15   3   1    2.22    0.65
 -15   3   1    1.41    0.53
  15  -3  -1    2.20    0.49
  15  -3  -1    3.06    0.69
 -15   2   1   11.34    1.22
 -15   2   1   12.53    1.20
  15  -2  -1    8.86    0.92
  15  -2  -1    9.51    1.14
 -15   1   1   -0.30    0.31
 -15   1   1    0.14    0.36
  15  -1  -1   -0.20    0.33
  15  -1  -1    0.10    0.43
 -15   0   1   -0.01    0.37
 -15   0   1   -0.32    0.36
  15   0  -1    0.66    0.39
  15   0  -1    0.03    0.37
 -15  -1   1    0.22    0.35
 -15  -1   1   -0.03    0.42
 -15  -1   1    1.06    0.47
  15   1  -1   -0.31    0.30
  15   1  -1    0.06    0.39
 -15  -2   1   10.83    1.15
 -15  -2   1   10.23    1.05
 -15  -2   1   10.90    1.19
  15   2  -1   10.25    1.14
  15   2  -1   10.94    1.15
 -15  -3   1    1.89    0.57
 -15  -3   1    1.41    0.54
 -15  -3   1    2.19    0.55
  15   3  -1    1.02    0.50
  15   3  -1    2.53    0.63
 -15  -4   1   24.82    1.51
 -15  -4   1   23.99    1.65
  15   4  -1   24.75    1.68
  15   4  -1   23.91    1.65
 -15  -5   1    0.81    0.38
 -15  -5   1    0.33    0.47
 -15  -5   1    0.16    0.44
  15   5  -1    0.48    0.48
  15   5  -1    0.92    0.51
  15   5  -1    0.90    0.36
 -15  -6   1    0.88    0.58
 -15  -6   1    0.54    0.48
  15   6  -1    0.23    0.48
  15   6  -1    0.74    0.43
 -15  -7   1   21.02    1.58
 -15  -7   1   21.34    1.63
  15   7  -1   22.82    1.45
  15   7  -1   21.71    1.66
 -15  -8   1    8.86    1.16
 -15  -8   1    8.90    1.13
  15   8  -1    6.99    1.09
  15   8  -1   10.12    1.10
 -15  -9   1   13.78    1.49
 -15  -9   1   14.10    1.46
  15   9  -1   13.42    1.51
  15   9  -1   16.38    1.32
 -15 -10   1    5.80    1.08
 -15 -10   1    6.26    1.00
  15  10  -1    4.31    0.95
  15  10  -1    5.13    0.91
 -15 -11   1    1.50    0.71
 -15 -11   1    2.11    0.77
  15  11  -1    1.62    0.67
  15  11  -1    1.78    0.82
 -15 -12   1    0.23    0.55
 -15 -12   1    1.08    0.67
  15  12  -1    0.50    0.58
  15  12  -1    0.07    0.56
 -15 -13   1    1.25    0.60
 -15 -13   1    0.77    0.71
  15  13  -1   -1.12    0.49
  15  13  -1    0.24    0.66
 -15 -14   1    3.73    1.00
 -15 -14   1    1.80    0.83
  15  14  -1    3.42    0.99
  15  14  -1    4.87    1.08
 -15 -15   1   -0.18    0.76
 -15 -15   1    0.74    0.69
  15  15  -1    0.52    0.69
  15  15  -1   -0.18    0.68
 -15 -16   1    5.81    1.37
  15  16  -1    7.10    1.34
  15  16  -1    6.60    1.22
 -16  16   1   12.58    1.81
  16 -16  -1   14.74    1.81
  16 -16  -1   15.24    2.10
 -16  15   1    2.71    1.02
  16 -15  -1    2.80    1.21
  16 -15  -1    2.15    0.90
 -16  14   1   -0.60    0.71
  16 -14  -1   -0.20    0.74
 -16  13   1    1.70    0.78
  16 -13  -1    0.58    0.67
  16 -13  -1    1.14    0.72
 -16  12   1    3.12    0.96
  16 -12  -1    5.00    1.11
  16 -12  -1    5.10    1.04
 -16  11   1    0.73    0.66
  16 -11  -1    1.15    0.61
  16 -11  -1    0.99    0.71
 -16  10   1    9.49    1.40
  16 -10  -1    7.64    1.24
  16 -10  -1    9.01    1.24
 -16   9   1   14.06    1.63
  16  -9  -1   14.44    1.52
  16  -9  -1   14.20    1.64
 -16   8   1    9.89    1.34
 -16   8   1   13.55    1.38
  16  -8  -1   11.55    1.33
  16  -8  -1   13.77    1.52
 -16   7   1    8.56    1.21
 -16   7   1   10.37    1.25
  16  -7  -1    8.18    1.14
  16  -7  -1    8.99    1.22
 -16   6   1   23.40    1.67
 -16   6   1   25.95    1.87
  16  -6  -1   22.18    1.67
  16  -6  -1   21.76    1.74
 -16   5   1    0.83    0.55
 -16   5   1    1.53    0.60
  16  -5  -1    1.08    0.58
  16  -5  -1    0.89    0.48
 -16   4   1    0.42    0.47
 -16   4   1    0.20    0.40
  16  -4  -1    0.34    0.51
  16  -4  -1    1.87    0.46
  16  -4  -1    1.31    0.59
 -16   3   1    6.23    0.89
 -16   3   1    6.95    1.04
  16  -3  -1    6.52    0.77
  16  -3  -1    5.31    0.93
 -16   2   1    2.87    0.67
 -16   2   1    3.29    0.75
  16  -2  -1    3.75    0.78
  16  -2  -1    4.56    0.69
 -16   1   1   14.67    1.24
 -16   1   1   14.59    1.23
  16  -1  -1   16.15    1.17
  16  -1  -1   12.52    1.37
 -16   0   1   -0.29    0.37
 -16   0   1    0.19    0.43
  16   0  -1   -0.03    0.36
  16   0  -1    0.28    0.46
 -16  -1   1   17.42    1.31
 -16  -1   1   15.95    1.30
 -16  -1   1   15.99    1.34
  16   1  -1   15.02    1.25
  16   1  -1   15.91    1.53
 -16  -2   1    3.77    0.71
 -16  -2   1    4.42    0.79
 -16  -2   1    4.74    0.80
  16   2  -1    3.67    0.71
  16   2  -1    4.78    0.85
 -16  -3   1    5.76    0.78
 -16  -3   1    4.87    0.83
 -16  -3   1    6.33    0.94
  16   3  -1    5.79    0.95
  16   3  -1    6.93    0.97
 -16  -4   1    1.11    0.58
 -16  -4   1    0.71    0.54
 -16  -4   1    0.71    0.42
  16   4  -1    1.04    0.57
  16   4  -1    1.07    0.54
 -16  -5   1    0.48    0.48
 -16  -5   1    1.65    0.64
 -16  -5   1    1.39    0.48
  16   5  -1    1.76    0.64
  16   5  -1    0.83    0.56
 -16  -6   1   21.64    1.69
 -16  -6   1   25.39    1.80
  16   6  -1   21.05    1.67
  16   6  -1   25.50    1.51
  16   6  -1   22.53    1.67
 -16  -7   1    8.00    1.13
 -16  -7   1   10.08    1.25
  16   7  -1    8.67    0.96
  16   7  -1    5.48    0.99
 -16  -8   1   13.09    1.49
 -16  -8   1   12.25    1.37
  16   8  -1   13.28    1.26
  16   8  -1   14.31    1.54
 -16  -9   1   11.89    1.44
 -16  -9   1   12.61    1.40
  16   9  -1   12.40    1.28
  16   9  -1   10.33    1.35
 -16 -10   1    8.41    1.28
 -16 -10   1    5.90    1.02
  16  10  -1    7.04    1.04
  16  10  -1    8.07    1.19
 -16 -11   1    3.38    0.81
 -16 -11   1    1.87    0.76
  16  11  -1    2.22    0.77
  16  11  -1    1.71    0.70
 -16 -12   1    2.68    0.95
 -16 -12   1    2.13    0.83
  16  12  -1    3.83    0.99
  16  12  -1    5.48    0.98
 -16 -13   1   -0.13    0.59
 -16 -13   1    1.12    0.73
  16  13  -1    0.35    0.56
  16  13  -1   -0.21    0.58
 -16 -14   1    0.12    0.62
 -16 -14   1    0.32    0.68
  16  14  -1   -0.83    0.60
  16  14  -1    0.45    0.70
 -16 -15   1    3.43    1.15
  16  15  -1    2.81    0.95
  16  15  -1    3.16    1.03
 -16 -16   1   16.28    2.01
  16  16  -1   14.01    1.75
  16  16  -1   12.33    1.66
 -17  15   1    2.45    1.13
  17 -15  -1    2.52    0.98
  17 -15  -1    1.48    1.08
 -17  14   1    1.53    0.98
  17 -14  -1    2.45    1.02
  17 -14  -1    2.14    0.92
 -17  13   1    0.46    0.73
  17 -13  -1    1.50    0.82
  17 -13  -1    1.71    0.75
 -17  12   1    1.64    0.78
  17 -12  -1    1.58    0.85
  17 -12  -1    0.57    0.65
 -17  11   1    0.70    0.69
  17 -11  -1   -0.06    0.60
  17 -11  -1   -0.11    0.64
 -17  10   1   10.57    1.48
  17 -10  -1    9.32    1.25
  17 -10  -1    9.17    1.38
 -17   9   1    0.56    0.70
  17  -9  -1   -0.25    0.58
  17  -9  -1   -0.59    0.43
 -17   8   1    2.25    0.78
 -17   8   1    1.48    0.70
  17  -8  -1    3.04    0.80
  17  -8  -1    1.71    0.73
 -17   7   1    0.61    0.50
 -17   7   1    1.20    0.65
  17  -7  -1    1.07    0.69
  17  -7  -1    1.30    0.60
 -17   6   1   -0.16    0.46
 -17   6   1   -0.57    0.48
  17  -6  -1   -0.41    0.41
  17  -6  -1    0.50    0.54
 -17   5   1   -0.15    0.44
 -17   5   1    0.01    0.47
  17  -5  -1    0.02    0.54
  17  -5  -1    0.61    0.49
 -17   4   1    8.13    1.16
 -17   4   1    7.97    1.05
  17  -4  -1    7.07    1.00
  17  -4  -1    7.09    1.11
 -17   3   1    0.74    0.47
 -17   3   1    0.99    0.60
  17  -3  -1    0.80    0.56
  17  -3  -1    0.83    0.45
 -17   2   1    3.01    0.67
 -17   2   1    1.78    0.61
  17  -2  -1    2.22    0.69
  17  -2  -1    2.09    0.54
 -17   1   1    5.01    0.86
 -17   1   1    5.77    0.88
  17  -1  -1    5.39    0.95
  17  -1  -1    6.44    0.87
 -17   0   1    0.36    0.43
 -17   0   1   -0.23    0.37
  17   0  -1   -0.22    0.42
  17   0  -1   -0.19    0.42
 -17  -1   1    4.50    0.80
 -17  -1   1    5.60    0.93
  17   1  -1    5.15    0.92
  17   1  -1    6.50    0.91
 -17  -2   1    2.48    0.71
 -17  -2   1    2.14    0.69
 -17  -2   1    2.40    0.65
  17   2  -1    2.66    0.78
  17   2  -1    2.68    0.70
 -17  -3   1    1.27    0.56
 -17  -3   1    0.65    0.49
 -17  -3   1    0.74    0.56
  17   3  -1    0.98    0.52
  17   3  -1    0.60    0.52
 -17  -4   1    8.74    1.14
 -17  -4   1    9.30    1.03
 -17  -4   1    9.18    1.17
  17   4  -1    7.78    1.10
  17   4  -1    9.31    1.15
 -17  -5   1    0.12    0.46
 -17  -5   1   -0.06    0.47
  17   5  -1   -0.05    0.54
  17   5  -1    1.02    0.57
 -17  -6   1   -1.16    0.38
 -17  -6   1    0.59    0.58
  17   6  -1   -0.19    0.52
  17   6  -1    0.81    0.65
 -17  -7   1    1.33    0.67
 -17  -7   1    0.12    0.49
  17   7  -1    1.34    0.65
  17   7  -1    0.91    0.66
 -17  -8   1    1.58    0.70
 -17  -8   1    0.86    0.65
  17   8  -1    1.30    0.80
 -17  -9   1    0.11    0.48
 -17  -9   1    0.57    0.70
  17   9  -1    0.08    0.64
  17   9  -1    0.81    0.49
 -17 -10   1    9.84    1.32
 -17 -10   1   10.68    1.45
  17  10  -1    8.34    1.15
  17  10  -1   11.02    1.45
 -17 -11   1   -0.10    0.53
 -17 -11   1    0.73    0.59
  17  11  -1   -0.10    0.53
  17  11  -1    1.01    0.74
 -17 -12   1    1.05    0.69
 -17 -12   1    1.22    0.87
  17  12  -1    1.74    0.70
  17  12  -1    2.23    0.83
 -17 -13   1    1.70    0.84
 -17 -13   1    1.56    0.65
  17  13  -1    1.22    0.81
  17  13  -1    0.38    0.70
 -17 -14   1    1.58    0.91
  17  14  -1   -0.18    0.67
  17  14  -1   -0.84    0.64
 -17 -15   1    5.02    1.27
  17  15  -1    3.00    0.86
  17  15  -1    1.71    0.88
 -18  14   1    0.03    0.87
  18 -14  -1    0.43    0.74
  18 -14  -1    1.00    1.02
 -18  13   1    7.62    1.41
  18 -13  -1    5.52    1.18
  18 -13  -1    4.55    1.19
 -18  12   1    0.02    0.66
  18 -12  -1    1.65    0.88
  18 -12  -1    0.88    0.77
 -18  11   1    5.93    1.25
  18 -11  -1    4.97    1.12
  18 -11  -1    6.22    1.16
 -18  10   1    6.06    1.18
  18 -10  -1    5.05    1.03
  18 -10  -1    6.59    1.22
 -18   9   1    2.19    0.83
  18  -9  -1    2.67    0.85
  18  -9  -1    3.49    0.94
 -18   8   1    2.98    0.83
 -18   8   1    3.77    1.00
  18  -8  -1    3.67    0.88
  18  -8  -1    3.70    0.96
 -18   7   1   40.26    2.59
 -18   7   1   39.16    2.44
  18  -7  -1   38.24    2.41
  18  -7  -1   36.22    2.52
 -18   6   1    0.15    0.51
 -18   6   1    0.40    0.53
  18  -6  -1   -0.14    0.47
  18  -6  -1    0.87    0.69
 -18   5   1    2.13    0.69
 -18   5   1    2.81    0.87
  18  -5  -1    1.04    0.70
  18  -5  -1    2.81    0.73
 -18   4   1   -0.08    0.51
 -18   4   1    0.38    0.53
  18  -4  -1    0.00    0.49
  18  -4  -1    0.02    0.50
 -18   3   1   30.52    2.03
 -18   3   1   26.94    1.90
  18  -3  -1   30.50    2.08
  18  -3  -1   28.44    1.85
 -18   2   1    1.15    0.58
 -18   2   1    0.23    0.59
  18  -2  -1    0.14    0.42
  18  -2  -1    0.42    0.44
 -18   1   1    2.30    0.72
 -18   1   1    2.74    0.74
  18  -1  -1    4.53    0.87
  18  -1  -1    5.41    0.81
 -18   0   1    0.71    0.61
 -18   0   1    0.05    0.47
  18   0  -1    0.43    0.61
  18   0  -1   -0.36    0.38
 -18  -1   1    5.04    0.93
 -18  -1   1    3.88    0.79
  18   1  -1    3.42    0.86
  18   1  -1    3.53    0.78
 -18  -2   1    0.44    0.50
 -18  -2   1    0.33    0.53
 -18  -2   1    0.42    0.44
  18   2  -1    1.48    0.59
  18   2  -1   -0.30    0.48
 -18  -3   1   29.51    1.99
 -18  -3   1   24.82    1.74
 -18  -3   1   28.12    1.94
  18   3  -1   30.34    2.05
  18   3  -1   28.63    1.94
 -18  -4   1    0.31    0.52
 -18  -4   1    0.56    0.61
  18   4  -1   -0.23    0.45
  18   4  -1   -0.15    0.54
 -18  -5   1    1.97    0.76
 -18  -5   1    2.25    0.72
  18   5  -1    1.78    0.66
  18   5  -1    3.16    0.81
 -18  -6   1    1.38    0.67
 -18  -6   1    0.17    0.48
  18   6  -1    0.59    0.61
  18   6  -1    0.28    0.51
 -18  -7   1   36.64    2.50
 -18  -7   1   46.76    2.66
  18   7  -1   39.93    2.55
  18   7  -1   39.57    2.60
 -18  -8   1    3.12    0.91
 -18  -8   1    3.01    0.89
  18   8  -1    3.32    0.84
  18   8  -1    2.61    0.85
 -18  -9   1    2.86    0.84
 -18  -9   1    2.72    0.82
  18   9  -1    3.85    0.98
 -18 -10   1    7.89    1.20
 -18 -10   1    6.03    1.20
  18  10  -1    3.36    1.00
 -18 -11   1    4.90    0.99
 -18 -11   1    3.32    0.99
  18  11  -1    3.67    1.00
 -18 -12   1    0.70    0.78
 -18 -12   1    1.37    0.76
  18  12  -1    0.78    0.82
 -18 -13   1    3.33    1.02
  18  13  -1    6.25    1.29
  18  13  -1    6.65    1.12
 -18 -14   1    2.09    0.95
  18  14  -1   -0.35    0.60
  18  14  -1   -0.08    0.64
 -19  13   1    1.08    0.84
  19 -13  -1    0.17    0.86
  19 -13  -1    0.85    0.86
 -19  12   1    1.01    0.99
  19 -12  -1    2.71    0.94
  19 -12  -1    4.31    1.16
 -19  11   1    1.22    0.81
  19 -11  -1    0.73    0.69
  19 -11  -1    0.54    0.76
 -19  10   1    8.76    1.55
  19 -10  -1    9.08    1.33
  19 -10  -1    9.54    1.52
 -19   9   1    3.49    1.00
  19  -9  -1    4.55    1.00
  19  -9  -1    6.08    1.23
 -19   8   1    1.30    0.87
 -19   8   1    1.16    0.62
  19  -8  -1    1.69    0.76
  19  -8  -1    1.56    0.85
 -19   7   1    6.74    1.22
 -19   7   1    6.02    1.04
  19  -7  -1    7.38    1.29
  19  -7  -1    5.60    1.04
 -19   6   1   15.65    1.71
 -19   6   1   14.44    1.53
  19  -6  -1   12.86    1.46
  19  -6  -1   12.78    1.60
 -19   5   1    4.48    0.89
 -19   5   1    2.73    0.84
  19  -5  -1    4.11    0.96
  19  -5  -1    5.79    1.03
 -19   4   1    1.73    0.71
 -19   4   1    1.88    0.74
  19  -4  -1    2.45    0.82
  19  -4  -1    2.41    0.72
 -19   3   1    5.71    1.00
 -19   3   1    4.27    0.95
  19  -3  -1    4.52    1.00
 -19   2   1    7.21    1.07
 -19   2   1    8.87    1.17
  19  -2  -1    8.57    1.26
  19  -2  -1    9.57    1.04
 -19   1   1    0.61    0.56
 -19   1   1   -0.54    0.42
  19  -1  -1   -0.16    0.48
  19  -1  -1    0.74    0.54
 -19   0   1    0.11    0.49
 -19   0   1    0.24    0.53
  19   0  -1   -0.08    0.40
  19   0  -1   -0.27    0.51
 -19  -1   1    0.77    0.63
 -19  -1   1    0.41    0.43
  19   1  -1    0.00    0.50
  19   1  -1    0.40    0.42
 -19  -2   1    7.94    1.12
 -19  -2   1    7.46    1.06
  19   2  -1    8.41    1.21
  19   2  -1    9.16    1.16
 -19  -3   1    3.22    0.81
 -19  -3   1    4.11    0.95
 -19  -3   1    4.04    0.76
  19   3  -1    5.12    0.99
  19   3  -1    7.65    1.09
 -19  -4   1    1.60    0.70
 -19  -4   1    2.11    0.80
  19   4  -1    0.91    0.58
  19   4  -1    1.82    0.76
 -19  -5   1    4.20    0.89
 -19  -5   1    5.92    1.08
  19   5  -1    4.53    0.95
  19   5  -1    4.83    0.99
 -19  -6   1   13.93    1.58
 -19  -6   1   13.17    1.56
  19   6  -1   12.21    1.49
  19   6  -1   11.52    1.45
 -19  -7   1    5.55    1.08
 -19  -7   1    6.78    1.14
  19   7  -1    5.75    1.10
  19   7  -1    7.61    1.15
 -19  -8   1    0.89    0.73
 -19  -8   1    2.17    0.83
  19   8  -1    1.15    0.81
  19   8  -1    2.83    0.87
 -19  -9   1    3.91    1.04
 -19  -9   1    5.49    1.11
  19   9  -1    3.88    0.92
  19   9  -1    5.73    1.12
 -19 -10   1   10.46    1.48
 -19 -10   1    9.74    1.39
  19  10  -1    7.41    1.32
  19  10  -1    8.70    1.33
 -19 -11   1    0.78    0.69
 -19 -11   1   -0.02    0.69
  19  11  -1    2.20    0.88
 -19 -12   1    2.55    0.99
  19  12  -1    4.25    1.20
 -19 -13   1    0.74    0.95
  19  13  -1    1.00    0.75
 -20  12   1    1.07    0.79
  20 -12  -1    1.30    0.79
  20 -12  -1    1.55    0.91
 -20  11   1    1.45    0.84
  20 -11  -1    0.13    0.81
  20 -11  -1    0.72    0.77
 -20  10   1    5.71    1.28
  20 -10  -1    7.37    1.31
  20 -10  -1    7.50    1.40
 -20   9   1   15.04    1.82
  20  -9  -1   13.88    1.78
  20  -9  -1   10.66    1.47
 -20   8   1    1.96    0.90
 -20   8   1    1.86    0.70
  20  -8  -1    1.95    0.75
  20  -8  -1    1.34    0.78
 -20   7   1   11.32    1.45
 -20   7   1    9.25    1.47
  20  -7  -1    9.93    1.32
  20  -7  -1    8.08    1.37
 -20   6   1   17.96    1.90
 -20   6   1   15.60    1.70
  20  -6  -1   16.79    1.78
  20  -6  -1   16.76    1.88
 -20   5   1   11.88    1.56
 -20   5   1    8.96    1.32
  20  -5  -1    9.37    1.37
  20  -5  -1   10.49    1.52
 -20   4   1   35.82    2.33
 -20   4   1   38.35    2.51
  20  -4  -1   34.32    2.44
  20  -4  -1   35.51    2.37
 -20   3   1    4.70    0.98
 -20   3   1    3.98    0.93
  20  -3  -1    5.28    1.05
 -20   2   1    8.83    1.29
 -20   2   1   11.80    1.37
  20  -2  -1    7.85    1.25
 -20   1   1   22.79    1.75
 -20   1   1   23.71    1.78
  20  -1  -1   18.33    1.90
  20  -1  -1   22.33    1.62
 -20   0   1    0.16    0.53
 -20   0   1   -0.51    0.66
  20   0  -1    0.15    0.48
  20   0  -1   -0.05    0.57
 -20  -1   1   20.39    1.71
 -20  -1   1   24.66    1.89
  20   1  -1   22.84    1.86
  20   1  -1   25.65    1.78
 -20  -2   1   12.62    1.34
 -20  -2   1   10.25    1.38
  20   2  -1    8.22    1.26
  20   2  -1   10.34    1.27
 -20  -3   1    6.64    1.13
 -20  -3   1    4.34    0.96
  20   3  -1    4.14    0.94
  20   3  -1    4.51    0.92
 -20  -4   1   29.04    2.28
 -20  -4   1   39.76    2.47
  20   4  -1   37.64    2.41
  20   4  -1   35.29    2.42
 -20  -5   1    8.05    1.29
 -20  -5   1    8.03    1.24
  20   5  -1    8.62    1.32
  20   5  -1    9.31    1.31
 -20  -6   1   13.78    1.59
 -20  -6   1   14.03    1.58
  20   6  -1   14.07    1.61
  20   6  -1   11.72    1.51
 -20  -7   1    8.45    1.35
 -20  -7   1   10.27    1.39
  20   7  -1    8.58    1.29
  20   7  -1   10.27    1.39
 -20  -8   1    2.76    0.82
 -20  -8   1    1.84    0.88
  20   8  -1    2.00    0.83
  20   8  -1    0.72    0.71
 -20  -9   1   11.32    1.56
 -20  -9   1   10.33    1.45
  20   9  -1   13.35    1.70
  20   9  -1   10.07    1.52
 -20 -10   1    7.19    1.30
 -20 -10   1    6.36    1.21
  20  10  -1    4.99    1.17
  20  10  -1    8.15    1.33
 -20 -11   1    1.41    0.81
  20  11  -1   -0.33    0.69
  20  11  -1   -0.18    0.75
 -20 -12   1    1.86    1.03
  20  12  -1    0.30    0.90
 -21  11   1    5.54    1.23
  21 -11  -1    4.24    1.17
  21 -11  -1    8.99    1.44
 -21  10   1    6.43    1.35
  21 -10  -1    2.56    1.11
  21 -10  -1    7.00    1.30
 -21   9   1    0.48    0.63
  21  -9  -1   -0.19    0.62
  21  -9  -1    0.43    0.78
 -21   8   1    2.28    0.84
 -21   8   1    2.45    0.89
  21  -8  -1    4.16    0.97
  21  -8  -1    1.85    0.89
 -21   7   1    1.23    0.78
 -21   7   1   -0.02    0.62
  21  -7  -1    0.52    0.79
  21  -7  -1   -0.18    0.67
 -21   6   1    8.35    1.34
 -21   6   1    9.62    1.34
  21  -6  -1    9.30    1.48
  21  -6  -1    6.61    1.16
 -21   5   1    0.85    0.75
 -21   5   1    0.13    0.66
  21  -5  -1    0.99    0.80
  21  -5  -1    0.10    0.65
 -21   4   1   10.19    1.35
 -21   4   1   12.75    1.60
  21  -4  -1   11.56    1.54
  21  -4  -1    7.57    1.25
 -21   3   1    0.29    0.52
 -21   3   1    0.86    0.65
  21  -3  -1    0.95    0.67
 -21   2   1    1.15    0.67
 -21   2   1    0.58    0.70
  21  -2  -1    0.66    0.70
 -21   1   1    1.55    0.69
 -21   1   1    1.86    0.81
  21  -1  -1    3.27    0.95
  21  -1  -1    2.93    0.95
 -21   0   1   -0.10    0.60
 -21   0   1   -0.03    0.53
  21   0  -1   -0.24    0.60
  21   0  -1   -0.26    0.52
 -21  -1   1    3.66    0.88
 -21  -1   1    2.63    0.80
  21   1  -1    2.23    0.75
  21   1  -1    3.46    0.91
 -21  -2   1    1.12    0.77
  21   2  -1    0.47    0.68
  21   2  -1    1.48    0.72
 -21  -3   1    0.24    0.65
  21   3  -1   -0.47    0.52
  21   3  -1    0.49    0.73
 -21  -4   1   10.77    1.48
 -21  -4   1   13.03    1.56
  21   4  -1   10.31    1.48
  21   4  -1   12.72    1.51
 -21  -5   1    0.72    0.75
 -21  -5   1    0.06    0.74
  21   5  -1    0.79    0.70
  21   5  -1    0.23    0.63
 -21  -6   1    5.99    1.15
 -21  -6   1    5.73    1.14
  21   6  -1    8.56    1.34
  21   6  -1    9.65    1.42
 -21  -7   1    2.07    0.80
 -21  -7   1    1.37    0.88
  21   7  -1    1.41    0.81
  21   7  -1    0.01    0.59
 -21  -8   1    1.28    0.83
 -21  -8   1    2.93    0.96
  21   8  -1    2.82    0.88
  21   8  -1    2.67    0.95
 -21  -9   1   -0.45    0.61
 -21  -9   1    0.08    0.72
  21   9  -1    0.04    0.68
  21   9  -1    0.25    0.72
 -21 -10   1    3.41    1.14
  21  10  -1    3.76    1.07
  21  10  -1    6.72    1.35
 -21 -11   1    5.61    1.26
  21  11  -1    3.84    1.20
 -22  10   1    0.42    0.88
  22 -10  -1    0.70    0.83
  22 -10  -1    0.65    0.83
 -22   9   1    0.78    0.85
  22  -9  -1    0.45    0.81
  22  -9  -1    0.42    0.84
 -22   8   1    0.85    0.81
 -22   8   1    0.60    0.84
  22  -8  -1    2.29    0.92
  22  -8  -1    0.34    0.89
 -22   7   1    0.69    0.87
 -22   7   1    1.88    0.90
  22  -7  -1    1.64    0.84
  22  -7  -1    1.07    0.85
 -22   6   1   14.70    1.83
 -22   6   1   13.95    1.63
  22  -6  -1   14.76    1.73
  22  -6  -1   19.50    2.07
 -22   5   1   48.20    2.99
 -22   5   1   44.83    3.02
  22  -5  -1   51.55    3.05
  22  -5  -1   46.92    3.10
 -22   4   1    5.42    1.07
 -22   4   1    5.63    1.19
  22  -4  -1    5.02    1.07
  22  -4  -1    5.12    1.18
 -22   3   1   -0.29    0.51
 -22   3   1    1.52    0.78
  22  -3  -1    0.08    0.62
 -22   2   1    5.71    1.10
 -22   2   1    7.96    1.24
  22  -2  -1    6.07    1.19
 -22   1   1    6.87    1.17
 -22   1   1   10.89    1.48
  22  -1  -1   10.64    1.51
 -22   0   1    0.36    0.61
 -22   0   1    0.17    0.62
  22   0  -1   -1.05    0.42
  22   0  -1   -0.31    0.49
 -22  -1   1    7.43    1.25
 -22  -1   1    9.76    1.32
  22   1  -1    8.26    1.30
  22   1  -1   11.32    1.39
 -22  -2   1    8.96    1.41
  22   2  -1    5.56    1.07
  22   2  -1    7.65    1.37
 -22  -3   1    0.05    0.75
  22   3  -1   -0.03    0.63
  22   3  -1   -0.08    0.59
 -22  -4   1    8.35    1.33
  22   4  -1    6.09    1.16
  22   4  -1    6.90    1.18
 -22  -5   1   49.18    3.03
 -22  -5   1   43.69    2.95
  22   5  -1   44.38    2.90
  22   5  -1   44.63    3.02
 -22  -6   1   11.43    1.56
 -22  -6   1   10.78    1.51
  22   6  -1   13.82    1.73
  22   6  -1   17.08    1.84
 -22  -7   1    2.10    0.97
 -22  -7   1    0.46    0.83
  22   7  -1    1.54    0.85
  22   7  -1    0.59    0.84
 -22  -8   1    1.34    0.79
 -22  -8   1    0.40    0.77
  22   8  -1    1.50    0.92
  22   8  -1    2.09    0.88
 -22  -9   1    0.18    0.85
  22   9  -1    1.07    1.02
  22   9  -1   -0.15    0.76
 -22 -10   1    1.24    1.06
  22  10  -1    0.24    0.88
 -23   8   1    2.13    0.91
 -23   8   1    1.41    0.78
  23  -8  -1    2.31    1.09
  23  -8  -1    2.21    0.87
 -23   7   1    3.69    0.95
 -23   7   1    3.13    1.07
  23  -7  -1    2.41    0.98
  23  -7  -1    3.26    1.06
 -23   6   1    1.10    0.77
 -23   6   1    0.91    0.83
  23  -6  -1    0.56    0.75
  23  -6  -1   -0.74    0.77
 -23   5   1    8.17    1.34
 -23   5   1    8.62    1.44
  23  -5  -1    7.62    1.35
  23  -5  -1    8.50    1.51
 -23   4   1    1.07    0.76
 -23   4   1    3.08    1.02
  23  -4  -1    2.19    0.92
  23  -4  -1    1.46    0.90
 -23   3   1    4.79    1.13
 -23   3   1    2.50    0.83
  23  -3  -1    3.05    0.98
  23  -3  -1    3.82    1.01
 -23   2   1    0.29    0.64
 -23   2   1    0.24    0.76
  23  -2  -1    0.41    0.84
 -23   1   1   -0.22    0.62
 -23   1   1   -0.83    0.60
  23  -1  -1    0.64    0.75
 -23   0   1    0.79    0.67
 -23   0   1   -0.55    0.62
  23   0  -1   -0.12    0.60
 -23  -1   1   -0.23    0.59
  23   1  -1   -0.50    0.61
  23   1  -1   -0.36    0.59
 -23  -2   1    1.17    0.80
  23   2  -1    2.16    0.82
  23   2  -1    2.60    0.93
 -23  -3   1    2.72    0.95
  23   3  -1    3.39    0.89
  23   3  -1    3.15    0.95
 -23  -4   1    2.41    1.03
  23   4  -1    1.04    0.83
  23   4  -1    1.38    0.83
 -23  -5   1    8.99    1.43
  23   5  -1    9.27    1.44
  23   5  -1    6.68    1.34
 -23  -6   1    0.92    0.81
 -23  -6   1    1.25    0.71
  23   6  -1   -0.26    0.62
  23   6  -1    0.24    0.69
 -23  -7   1    3.27    1.19
 -23  -7   1    4.03    1.06
  23   7  -1    3.78    1.20
  23   7  -1    3.68    1.06
 -23  -8   1    1.87    1.05
  23   8  -1    2.38    0.92
  23   8  -1    1.31    1.02
 -24   6   1    1.36    1.00
 -24   6   1    2.14    0.94
 -24   5   1   34.24    2.48
 -24   5   1   27.10    2.40
  24  -5  -1   32.72    2.56
  24  -5  -1   32.83    2.43
 -24   4   1    0.10    0.75
 -24   4   1   -0.36    0.57
  24  -4  -1    0.26    0.72
  24  -4  -1    0.12    0.79
 -24   3   1    1.94    0.86
 -24   3   1    3.01    1.01
  24  -3  -1    2.49    0.98
  24  -3  -1    3.86    1.05
 -24   2   1    0.62    0.71
 -24   2   1    0.84    0.70
  24  -2  -1    0.60    0.76
 -24   1   1    3.88    1.03
  24  -1  -1    4.16    1.10
 -24   0   1   -1.95    0.40
  24   0  -1    0.07    0.78
 -24  -1   1    4.33    1.06
  24   1  -1    4.33    1.09
 -24  -2   1    0.62    0.76
  24   2  -1    0.15    0.70
  24   2  -1    0.04    0.68
 -24  -3   1    2.75    1.03
  24   3  -1    3.54    1.02
  24   3  -1    4.69    1.07
 -24  -4   1    0.16    0.74
  24   4  -1    1.86    0.87
  24   4  -1    0.33    0.83
 -24  -5   1   29.17    2.50
  24   5  -1   33.59    2.62
  24   5  -1   33.92    2.54
 -24  -6   1    2.72    1.06
  24   6  -1    0.57    0.88
 -25   1   1   -0.46    0.71
 -25   0   1   -0.50    0.76
  25   0  -1   -0.45    0.87
 -25  -1   1    0.66    0.86
  25   1  -1    1.64    0.96
 -25   0  -2   15.30    1.79
 -25   1  -2    2.04    0.87
  24   5   2   -0.58    0.86
 -24  -5  -2    0.56    0.86
  24   4   2    6.80    1.24
  24   4   2    6.84    1.42
 -24  -4  -2    5.81    1.21
  24   3   2    3.05    1.02
  24   3   2    3.30    0.94
 -24  -3  -2    3.21    1.01
  24   2   2    4.41    1.04
  24   2   2    4.63    1.09
 -24  -2  -2    7.49    1.33
  24   1   2    1.70    0.80
  24   1   2    3.67    1.06
 -24  -1  -2    2.68    0.99
  24   0   2    3.46    0.97
 -24   0  -2    3.25    0.94
 -24   0  -2    4.83    1.11
  24  -1   2    2.31    1.04
 -24   1  -2    2.13    0.82
 -24   1  -2    3.49    0.92
  24  -2   2    3.63    1.14
 -24   2  -2    5.93    1.20
 -24   2  -2    5.70    1.16
  24  -3   2    4.34    1.11
  24  -3   2    3.48    1.00
 -24   3  -2    3.06    0.94
 -24   3  -2    1.35    0.86
  24  -4   2    7.95    1.42
  24  -4   2    7.74    1.30
 -24   4  -2    9.09    1.51
 -24   4  -2    4.87    1.10
  24  -5   2    0.74    0.77
  24  -5   2   -0.57    0.67
 -24   5  -2    1.71    0.99
 -24   6  -2   -0.26    0.66
  23   8   2    0.52    0.97
 -23  -8  -2    0.60    0.98
  23   7   2   -0.04    0.84
 -23  -7  -2    1.27    0.84
  23   6   2   -0.06    0.74
 -23  -6  -2   -0.36    0.75
  23   5   2    0.66    0.84
  23   5   2    2.27    0.93
 -23  -5  -2    1.55    0.87
  23   4   2    1.05    0.80
  23   4   2    1.13    0.75
 -23  -4  -2    0.68    0.71
  23   3   2   45.68    3.07
  23   3   2   53.67    3.12
 -23  -3  -2   55.58    3.19
  23   2   2    1.59    0.77
  23   2   2    0.99    0.76
 -23  -2  -2    1.94    0.77
  23   1   2    4.43    1.01
  23   1   2    5.73    1.14
 -23  -1  -2    5.82    1.14
 -23  -1  -2    5.70    1.15
  23   0   2    0.65    0.72
  23   0   2    0.42    0.61
 -23   0  -2    0.40    0.68
 -23   0  -2    0.41    0.70
  23  -1   2    4.71    1.15
 -23   1  -2    3.77    1.00
 -23   1  -2    4.93    1.12
  23  -2   2    0.92    0.82
 -23   2  -2    1.69    0.85
 -23   2  -2    0.79    0.77
  23  -3   2   52.83    3.27
  23  -3   2   49.69    3.10
 -23   3  -2   49.45    3.02
 -23   3  -2   53.65    3.28
  23  -4   2    0.67    0.70
  23  -4   2    2.25    0.92
 -23   4  -2    1.95    0.79
 -23   4  -2    2.05    0.92
  23  -5   2    0.50    0.71
  23  -5   2    0.27    0.74
 -23   5  -2    1.55    0.84
 -23   5  -2    1.75    0.83
  23  -6   2    0.80    0.87
  23  -6   2    0.17    0.66
 -23   6  -2    1.26    0.79
 -23   6  -2    1.38    0.86
  23  -7   2   -0.37    0.67
  23  -7   2    0.90    0.89
 -23   7  -2    0.36    0.71
  23  -8   2    0.28    0.74
 -23   8  -2    1.20    0.88
  22  10   2    0.47    0.83
 -22 -10  -2   -0.47    0.88
  22   9   2   -0.64    0.70
 -22  -9  -2    0.10    0.72
  22   8   2    0.59    0.73
 -22  -8  -2    0.16    0.65
  22   7   2    0.25    0.73
 -22  -7  -2    0.45    0.81
  22   6   2    1.27    0.89
  22   6   2    2.47    0.87
 -22  -6  -2    4.00    1.03
  22   5   2    0.68    0.85
  22   5   2    0.20    0.63
 -22  -5  -2    0.52    0.70
  22   4   2    1.44    0.80
  22   4   2   -0.31    0.66
 -22  -4  -2    0.01    0.67
  22   3   2    1.89    0.74
  22   3   2    2.87    0.93
 -22  -3  -2    2.06    0.89
  22   2   2    4.93    1.06
  22   2   2    4.59    0.97
 -22  -2  -2    5.27    1.04
 -22  -2  -2    4.05    0.98
  22   1   2    0.78    0.68
  22   1   2    0.46    0.65
 -22  -1  -2    0.82    0.65
 -22  -1  -2    0.16    0.63
  22   0   2    6.33    1.02
  22   0   2    3.89    1.06
 -22   0  -2    4.95    1.08
 -22   0  -2    4.63    1.05
  22  -1   2    0.52    0.60
 -22   1  -2    1.17    0.68
 -22   1  -2    0.80    0.67
  22  -2   2    5.33    1.13
 -22   2  -2    4.18    1.01
 -22   2  -2    2.93    0.93
  22  -3   2    2.06    0.85
  22  -3   2    2.04    0.80
 -22   3  -2    2.84    0.83
 -22   3  -2    1.57    0.78
  22  -4   2    0.30    0.73
  22  -4   2    0.82    0.77
 -22   4  -2    1.24    0.83
 -22   4  -2    1.22    0.68
  22  -5   2    0.80    0.78
  22  -5   2    2.22    0.81
 -22   5  -2   -0.12    0.63
 -22   5  -2    0.86    0.71
  22  -6   2    3.18    1.05
  22  -6   2    1.70    0.76
 -22   6  -2    2.37    0.97
 -22   6  -2    2.14    0.84
  22  -7   2    0.99    0.84
  22  -7   2    1.24    0.76
 -22   7  -2    1.69    0.77
 -22   7  -2    0.55    0.74
  22  -8   2    0.62    0.81
  22  -8   2    0.16    0.72
 -22   8  -2    1.37    0.87
 -22   8  -2    2.43    0.84
  22  -9   2    0.45    0.76
  22  -9   2    0.18    1.02
 -22   9  -2    0.69    0.97
  22 -10   2    0.87    0.80
 -22  10  -2    0.18    0.77
  21  11   2    3.27    1.08
 -21 -11  -2    7.18    1.43
  21  10   2    2.21    1.12
 -21 -10  -2    2.72    1.06
  21   9   2   -0.49    0.65
 -21  -9  -2    0.12    0.73
  21   8   2   -0.15    0.59
 -21  -8  -2    0.12    0.75
  21   7   2    0.52    0.72
  21   7   2    1.19    0.76
 -21  -7  -2    1.11    0.71
  21   6   2    9.36    1.42
  21   6   2   12.11    1.54
 -21  -6  -2   11.08    1.47
 -21  -6  -2   11.88    1.54
  21   5   2    3.74    0.97
  21   5   2    4.38    0.97
 -21  -5  -2    3.72    0.96
 -21  -5  -2    2.44    0.79
  21   4   2   10.30    1.39
  21   4   2   11.14    1.44
 -21  -4  -2   12.74    1.53
  21   3   2    1.60    0.83
  21   3   2    0.81    0.66
 -21  -3  -2    1.31    0.72
  21   2   2   21.62    1.81
  21   2   2   21.08    1.82
 -21  -2  -2   25.05    1.87
 -21  -2  -2   26.13    1.93
  21   1   2    1.03    0.59
  21   1   2    0.04    0.58
 -21  -1  -2   -0.77    0.56
 -21  -1  -2    0.68    0.55
  21   0   2    5.09    1.00
  21   0   2    6.84    1.15
 -21   0  -2    4.73    0.98
 -21   0  -2    5.81    1.03
  21  -1   2    0.89    0.66
  21  -1   2    0.88    0.53
 -21   1  -2    0.19    0.64
 -21   1  -2   -0.43    0.47
  21  -2   2   25.98    2.01
 -21   2  -2   23.76    1.99
 -21   2  -2   26.43    1.96
  21  -3   2    2.53    0.88
 -21   3  -2    1.28    0.78
 -21   3  -2    1.49    0.73
  21  -4   2   11.30    1.47
  21  -4   2   10.84    1.35
 -21   4  -2    9.23    1.44
 -21   4  -2   10.35    1.34
  21  -5   2    2.90    0.95
  21  -5   2    5.07    0.94
 -21   5  -2    3.33    0.91
 -21   5  -2    3.41    1.02
  21  -6   2   12.40    1.46
  21  -6   2   11.77    1.61
 -21   6  -2   13.72    1.55
 -21   6  -2   12.28    1.71
  21  -7   2    1.54    0.73
  21  -7   2    0.12    0.72
 -21   7  -2    0.40    0.63
 -21   7  -2    1.08    0.82
  21  -8   2   -0.33    0.81
  21  -8   2   -0.22    0.65
 -21   8  -2    0.31    0.84
 -21   8  -2    0.75    0.70
  21  -9   2    0.87    0.82
  21  -9   2   -0.64    0.60
 -21   9  -2    0.72    0.74
  21 -10   2    0.74    0.88
  21 -10   2    2.38    0.82
 -21  10  -2    2.59    1.01
  21 -11   2    5.88    1.30
 -21  11  -2    7.38    1.38
  20  12   2    1.40    0.85
 -20 -12  -2    1.19    1.02
  20  11   2    3.27    1.15
 -20 -11  -2    1.07    0.83
  20  10   2    7.09    1.33
 -20 -10  -2    4.39    1.10
  20   9   2    1.97    0.87
 -20  -9  -2    0.80    0.84
  20   8   2    0.71    0.75
  20   8   2    0.92    0.75
 -20  -8  -2    1.65    0.76
  20   7   2    9.50    1.41
  20   7   2    6.40    1.14
 -20  -7  -2    6.88    1.18
 -20  -7  -2    7.84    1.30
  20   6   2    0.18    0.66
  20   6   2   -0.95    0.53
 -20  -6  -2   -0.50    0.57
 -20  -6  -2   -0.52    0.58
  20   5   2    4.21    0.94
  20   5   2    5.14    1.06
 -20  -5  -2    3.76    0.84
 -20  -5  -2    4.21    0.98
  20   4   2    3.81    0.87
  20   4   2    3.33    0.91
 -20  -4  -2    5.12    1.01
  20   3   2    0.64    0.65
  20   3   2    1.12    0.66
 -20  -3  -2    1.09    0.56
 -20  -3  -2    1.17    0.63
  20   2   2    1.88    0.65
  20   2   2    2.48    0.77
 -20  -2  -2    1.08    0.64
 -20  -2  -2    1.17    0.63
  20   1   2    4.21    0.92
  20   1   2    4.43    0.85
 -20  -1  -2    4.29    0.94
 -20  -1  -2    3.94    0.86
  20   0   2    5.88    0.94
  20   0   2    4.74    1.00
 -20   0  -2    6.18    0.99
 -20   0  -2    5.84    1.03
  20  -1   2    4.87    0.89
  20  -1   2    5.67    1.05
 -20   1  -2    4.27    0.93
 -20   1  -2    4.96    0.90
  20  -2   2    1.06    0.53
  20  -2   2    0.94    0.59
 -20   2  -2    0.95    0.61
 -20   2  -2    1.47    0.69
  20  -3   2    1.24    0.66
 -20   3  -2    0.73    0.64
 -20   3  -2    0.79    0.61
  20  -4   2    2.76    0.79
  20  -4   2    1.98    0.82
 -20   4  -2    2.40    0.74
 -20   4  -2    2.15    0.81
  20  -5   2    3.35    0.93
  20  -5   2    4.95    0.99
 -20   5  -2    3.88    0.92
 -20   5  -2    4.78    1.07
  20  -6   2    0.05    0.55
  20  -6   2   -0.38    0.55
 -20   6  -2   -0.14    0.62
 -20   6  -2    0.28    0.57
  20  -7   2    6.63    1.10
  20  -7   2    6.76    1.30
 -20   7  -2    5.73    1.17
 -20   7  -2    6.86    1.09
  20  -8   2    0.78    0.69
  20  -8   2    0.54    0.77
 -20   8  -2    1.08    0.67
 -20   8  -2    1.50    0.86
  20  -9   2    1.41    0.83
  20  -9   2    0.34    0.76
 -20   9  -2    1.14    0.85
  20 -10   2    4.54    1.00
  20 -10   2    5.96    1.27
 -20  10  -2    4.65    1.16
  20 -11   2    1.80    0.85
  20 -11   2    1.47    0.93
 -20  11  -2    1.45    0.91
  20 -12   2    0.86    0.91
  20 -12   2    2.02    1.06
 -20  12  -2    1.97    1.11
  19  13   2    3.02    1.04
 -19 -13  -2    0.95    0.91
  19  12   2    9.24    1.49
 -19 -12  -2   13.81    1.72
  19  11   2    0.93    0.74
 -19 -11  -2    0.38    0.79
  19  10   2    0.24    0.70
 -19 -10  -2    2.32    0.82
  19   9   2    4.79    1.13
  19   9   2    5.19    1.05
 -19  -9  -2    4.81    1.07
  19   8   2    0.62    0.61
  19   8   2    0.44    0.72
 -19  -8  -2   -0.42    0.56
 -19  -8  -2    0.11    0.64
  19   7   2    0.12    0.68
  19   7   2    1.02    0.63
 -19  -7  -2    1.60    0.70
 -19  -7  -2    0.84    0.62
  19   6   2    1.29    0.66
  19   6   2    0.22    0.49
 -19  -6  -2    0.85    0.63
 -19  -6  -2    0.03    0.50
  19   5   2   -0.34    0.58
  19   5   2    0.19    0.57
 -19  -5  -2   -0.16    0.53
 -19  -5  -2   -0.42    0.56
  19   4   2    0.99    0.64
  19   4   2    1.70    0.74
 -19  -4  -2    1.36    0.63
 -19  -4  -2    0.72    0.65
 -19  -4  -2    1.23    0.69
  19   3   2    0.27    0.50
  19   3   2    0.53    0.56
 -19  -3  -2    0.25    0.53
 -19  -3  -2    0.84    0.57
  19   2   2    0.26    0.60
  19   2   2    0.11    0.52
 -19  -2  -2    0.26    0.54
 -19  -2  -2    0.15    0.58
  19   1   2   28.93    2.03
  19   1   2   28.85    1.97
 -19  -1  -2   29.10    1.98
 -19  -1  -2   33.45    2.09
  19   0   2   -0.14    0.51
  19   0   2    1.33    0.58
 -19   0  -2    0.24    0.55
 -19   0  -2   -0.11    0.44
  19  -1   2   28.54    1.92
  19  -1   2   30.97    2.12
 -19   1  -2   30.28    2.07
 -19   1  -2   33.59    2.06
  19  -2   2    0.65    0.57
  19  -2   2    0.33    0.45
 -19   2  -2    0.03    0.51
 -19   2  -2    0.19    0.55
  19  -3   2   -0.17    0.53
  19  -3   2    0.01    0.44
 -19   3  -2    0.37    0.60
 -19   3  -2    0.11    0.56
  19  -4   2    1.06    0.69
  19  -4   2    1.62    0.62
 -19   4  -2    1.77    0.68
 -19   4  -2    1.61    0.64
  19  -5   2   -0.13    0.54
  19  -5   2   -0.03    0.55
 -19   5  -2   -0.85    0.48
 -19   5  -2    0.54    0.53
  19  -6   2    0.86    0.69
  19  -6   2    1.02    0.69
 -19   6  -2    0.93    0.63
 -19   6  -2    0.02    0.58
  19  -7   2    0.25    0.63
  19  -7   2    0.26    0.57
 -19   7  -2    0.67    0.74
 -19   7  -2    0.79    0.61
  19  -8   2    0.30    0.64
  19  -8   2    0.75    0.57
 -19   8  -2   -0.27    0.54
 -19   8  -2    0.31    0.63
  19  -9   2    5.89    1.04
  19  -9   2    5.60    1.14
 -19   9  -2    4.81    1.13
  19 -10   2    2.40    0.89
  19 -10   2    2.58    0.82
 -19  10  -2    1.95    0.91
  19 -11   2    1.38    0.90
  19 -11   2    1.44    0.81
 -19  11  -2   -0.98    0.59
  19 -12   2   12.54    1.54
  19 -12   2   10.55    1.60
 -19  12  -2    8.53    1.57
  19 -13   2    2.36    0.95
  19 -13   2    4.23    1.20
 -19  13  -2    1.73    1.00
  18  14   2    0.63    0.83
  18  14   2    0.48    0.72
 -18 -14  -2    0.83    0.82
  18  13   2    3.71    1.04
  18  13   2    4.54    1.07
 -18 -13  -2    2.14    0.94
  18  12   2    2.71    0.81
  18  12   2    4.78    1.11
 -18 -12  -2    4.56    1.14
  18  11   2    1.22    0.81
 -18 -11  -2    2.05    0.86
  18  10   2    0.62    0.70
  18  10   2    0.46    0.69
 -18 -10  -2    0.89    0.70
  18   9   2    9.19    1.27
  18   9   2    7.54    1.24
 -18  -9  -2    7.21    1.20
 -18  -9  -2   10.79    1.33
  18   8   2    0.14    0.58
  18   8   2    1.38    0.62
 -18  -8  -2    0.87    0.61
 -18  -8  -2    2.71    0.75
  18   7   2    0.09    0.55
  18   7   2    1.59    0.69
 -18  -7  -2    0.84    0.59
 -18  -7  -2    1.53    0.67
  18   6   2    6.31    1.10
  18   6   2    6.72    1.05
 -18  -6  -2    5.73    0.98
 -18  -6  -2    9.23    1.28
  18   5   2   -0.54    0.40
  18   5   2    1.02    0.66
 -18  -5  -2    0.11    0.50
 -18  -5  -2   -0.35    0.49
  18   4   2    0.49    0.58
  18   4   2    0.20    0.48
 -18  -4  -2    0.34    0.52
 -18  -4  -2    0.57    0.58
 -18  -4  -2    0.61    0.51
  18   3   2   26.90    1.86
  18   3   2   26.67    1.87
 -18  -3  -2   27.85    1.88
 -18  -3  -2   26.48    1.81
 -18  -3  -2   28.87    1.93
  18   2   2    0.86    0.54
  18   2   2    0.10    0.57
 -18  -2  -2    0.06    0.46
 -18  -2  -2    0.37    0.51
  18   1   2   14.59    1.42
  18   1   2   16.01    1.55
 -18  -1  -2   17.60    1.42
 -18  -1  -2   12.35    1.35
  18   0   2   10.39    1.13
  18   0   2    9.56    1.21
 -18   0  -2   12.03    1.34
 -18   0  -2   10.99    1.27
  18  -1   2   17.81    1.47
  18  -1   2   15.96    1.26
 -18   1  -2   14.38    1.51
 -18   1  -2   13.69    1.42
  18  -2   2    0.55    0.40
  18  -2   2    0.20    0.50
 -18   2  -2    0.06    0.49
 -18   2  -2    0.36    0.56
  18  -3   2   28.10    2.01
  18  -3   2   27.59    1.70
 -18   3  -2   26.58    1.81
 -18   3  -2   28.48    1.98
  18  -4   2    0.50    0.46
  18  -4   2    0.42    0.55
 -18   4  -2    0.89    0.55
 -18   4  -2    0.12    0.60
  18  -5   2   -0.10    0.61
  18  -5   2    0.49    0.44
 -18   5  -2   -0.02    0.49
 -18   5  -2   -0.23    0.46
  18  -6   2    6.90    1.01
  18  -6   2    6.97    1.15
 -18   6  -2    8.25    1.13
 -18   6  -2    8.27    1.25
  18  -7   2    0.63    0.66
  18  -7   2    1.19    0.58
 -18   7  -2    1.78    0.67
 -18   7  -2    0.42    0.62
  18  -8   2    0.02    0.61
  18  -8   2   -0.05    0.60
 -18   8  -2    0.89    0.64
 -18   8  -2    0.40    0.55
  18  -9   2    7.75    1.18
  18  -9   2   11.42    1.53
 -18   9  -2    7.63    1.27
  18 -10   2   -0.31    0.62
  18 -10   2    0.54    0.57
 -18  10  -2    0.30    0.61
  18 -11   2    0.25    0.66
  18 -11   2    0.51    0.67
 -18  11  -2    1.16    0.82
  18 -12   2    4.65    1.03
  18 -12   2    4.19    1.17
 -18  12  -2    4.89    1.14
  18 -13   2    3.28    0.87
  18 -13   2    3.76    1.11
 -18  13  -2    2.63    0.99
  18 -14   2    0.49    0.76
  18 -14   2    0.55    0.85
 -18  14  -2    0.03    0.85
  17  15   2    1.27    0.83
  17  15   2    1.65    0.88
 -17 -15  -2    0.47    0.87
  17  14   2    1.10    0.72
  17  14   2    0.73    0.80
 -17 -14  -2    0.79    0.76
  17  13   2    0.69    0.58
  17  13   2   -0.22    0.62
 -17 -13  -2   -1.71    0.53
  17  12   2    1.24    0.70
  17  12   2    1.06    0.68
 -17 -12  -2    0.13    0.70
  17  11   2    1.73    0.70
  17  11   2    0.82    0.68
 -17 -11  -2    0.48    0.76
  17  10   2   -0.44    0.42
  17  10   2    1.00    0.69
 -17 -10  -2    0.91    0.61
 -17 -10  -2   -0.26    0.51
  17   9   2   10.86    1.24
  17   9   2   11.61    1.47
 -17  -9  -2   12.19    1.37
 -17  -9  -2    9.88    1.37
  17   8   2    0.13    0.58
  17   8   2    1.66    0.67
  17   8   2    2.29    0.63
 -17  -8  -2    1.32    0.71
 -17  -8  -2    1.48    0.67
  17   7   2    2.92    0.73
  17   7   2    2.74    0.78
 -17  -7  -2    2.86    0.77
 -17  -7  -2    3.20    0.80
  17   6   2    0.22    0.48
  17   6   2    0.30    0.47
 -17  -6  -2    0.36    0.56
 -17  -6  -2   -0.08    0.49
  17   5   2    1.90    0.67
  17   5   2    0.68    0.57
 -17  -5  -2    1.37    0.63
 -17  -5  -2    0.52    0.47
 -17  -5  -2    1.71    0.60
  17   4   2    2.20    0.64
  17   4   2    1.74    0.64
 -17  -4  -2    3.26    0.73
 -17  -4  -2    1.26    0.55
 -17  -4  -2    2.64    0.70
  17   3   2    0.48    0.49
  17   3   2    0.26    0.48
 -17  -3  -2    0.77    0.56
 -17  -3  -2    1.34    0.55
 -17  -3  -2    0.81    0.52
  17   2   2    2.80    0.71
  17   2   2    3.87    0.81
 -17  -2  -2    4.35    0.81
 -17  -2  -2    3.82    0.78
  17   1   2   18.66    1.43
  17   1   2   20.80    1.55
 -17  -1  -2   15.83    1.34
 -17  -1  -2   15.72    1.33
  17   0   2   13.00    1.24
  17   0   2   10.44    1.25
 -17   0  -2   12.19    1.25
 -17   0  -2   14.78    1.44
  17  -1   2   16.56    1.27
  17  -1   2   17.97    1.47
 -17   1  -2   19.64    1.45
 -17   1  -2   17.17    1.43
  17  -2   2    5.41    0.80
  17  -2   2    4.38    0.80
 -17   2  -2    4.61    0.78
 -17   2  -2    3.40    0.80
  17  -3   2    1.13    0.62
  17  -3   2    0.20    0.38
 -17   3  -2    0.94    0.49
 -17   3  -2    0.48    0.56
  17  -4   2    3.86    0.83
  17  -4   2    2.35    0.56
  17  -4   2    2.10    0.65
 -17   4  -2    2.18    0.74
 -17   4  -2    2.24    0.68
  17  -5   2    0.82    0.50
  17  -5   2    0.75    0.59
 -17   5  -2    0.44    0.53
 -17   5  -2    0.42    0.62
  17  -6   2    0.60    0.57
  17  -6   2    1.07    0.61
 -17   6  -2    0.87    0.62
 -17   6  -2    0.44    0.53
  17  -7   2    2.69    0.75
  17  -7   2    2.79    0.81
 -17   7  -2    3.89    0.94
 -17   7  -2    2.73    0.75
  17  -8   2    2.16    0.70
  17  -8   2    1.09    0.71
 -17   8  -2    2.75    0.93
  17  -9   2   11.60    1.33
  17  -9   2   10.33    1.45
 -17   9  -2   11.58    1.53
  17 -10   2   -0.19    0.50
  17 -10   2    0.45    0.62
 -17  10  -2    0.52    0.61
  17 -11   2    2.68    0.73
  17 -11   2    0.81    0.76
 -17  11  -2    1.30    0.80
  17 -12   2   -0.36    0.66
  17 -12   2    0.82    0.78
 -17  12  -2   -0.19    0.72
  17 -13   2    0.02    0.76
  17 -13   2   -0.28    0.65
  17 -14   2   -1.21    0.60
  17 -14   2    0.70    0.88
 -17  14  -2   -0.28    0.60
  17 -15   2    1.23    0.79
  17 -15   2    1.93    0.90
 -17  15  -2    1.34    1.07
  16  16   2    0.55    0.77
  16  16   2    0.87    0.82
 -16 -16  -2   -0.74    0.90
  16  15   2    1.17    0.74
  16  15   2   -0.33    0.67
 -16 -15  -2    0.72    0.84
  16  14   2   24.67    2.29
  16  14   2   19.62    1.99
 -16 -14  -2   21.59    2.13
  16  13   2    1.75    0.88
  16  13   2    2.79    0.91
 -16 -13  -2    2.74    0.94
  16  12   2   -0.14    0.54
  16  12   2    0.05    0.62
 -16 -12  -2    0.98    0.74
  16  11   2   -0.45    0.48
  16  11   2   -0.11    0.61
 -16 -11  -2    0.38    0.54
 -16 -11  -2   -0.23    0.55
  16  10   2   16.20    1.56
  16  10   2   16.86    1.77
 -16 -10  -2   16.50    1.75
 -16 -10  -2   17.81    1.53
  16   9   2    0.53    0.56
  16   9   2    0.53    0.47
 -16  -9  -2    0.18    0.59
 -16  -9  -2   -0.27    0.53
  16   8   2   13.29    1.28
  16   8   2   15.33    1.60
 -16  -8  -2   11.95    1.34
 -16  -8  -2   13.98    1.50
  16   7   2   12.75    1.21
  16   7   2   13.53    1.49
  16   7   2   14.31    1.45
 -16  -7  -2   11.69    1.29
 -16  -7  -2   12.54    1.41
  16   6   2    6.36    1.02
  16   6   2    7.37    1.03
  16   6   2    6.48    0.84
 -16  -6  -2    6.81    0.85
 -16  -6  -2    5.38    0.90
 -16  -6  -2    7.31    1.11
  16   5   2    1.03    0.55
  16   5   2    1.40    0.54
  16   5   2    1.80    0.58
 -16  -5  -2    1.26    0.52
 -16  -5  -2    1.01    0.51
 -16  -5  -2    0.22    0.47
  16   4   2   13.48    1.34
  16   4   2   14.85    1.44
 -16  -4  -2   12.04    1.19
 -16  -4  -2   13.03    1.32
 -16  -4  -2   10.57    1.18
  16   3   2    0.15    0.40
  16   3   2    0.05    0.42
 -16  -3  -2   -0.12    0.34
 -16  -3  -2    0.68    0.47
 -16  -3  -2    0.17    0.45
  16   2   2    0.74    0.52
  16   2   2    0.68    0.44
 -16  -2  -2    0.94    0.48
 -16  -2  -2    0.06    0.47
 -16  -2  -2    0.37    0.41
  16   1   2    1.37    0.54
  16   1   2    1.41    0.52
 -16  -1  -2    1.14    0.47
 -16  -1  -2    0.74    0.48
  16   0   2   13.79    1.27
  16   0   2   12.83    1.29
 -16   0  -2   11.79    1.27
 -16   0  -2   13.10    1.26
  16  -1   2    0.28    0.50
  16  -1   2    1.26    0.45
 -16   1  -2    0.75    0.50
 -16   1  -2    0.33    0.46
  16  -2   2    0.99    0.57
  16  -2   2    0.59    0.43
 -16   2  -2    0.77    0.49
 -16   2  -2    1.03    0.53
  16  -3   2    0.03    0.46
  16  -3   2    0.22    0.34
 -16   3  -2    0.36    0.46
 -16   3  -2    0.06    0.38
  16  -4   2   13.35    1.39
  16  -4   2   12.72    1.01
  16  -4   2   12.82    1.25
 -16   4  -2   13.54    1.28
 -16   4  -2   13.24    1.44
  16  -5   2    0.66    0.52
  16  -5   2    1.18    0.48
 -16   5  -2    1.21    0.59
 -16   5  -2    1.28    0.54
  16  -6   2    4.67    0.92
  16  -6   2    6.94    0.93
 -16   6  -2    5.46    0.97
 -16   6  -2    7.52    0.97
  16  -7   2   11.27    1.42
  16  -7   2   11.03    1.24
 -16   7  -2   12.32    1.32
 -16   7  -2   11.83    1.41
  16  -8   2   12.87    1.34
  16  -8   2   12.32    1.50
 -16   8  -2   14.29    1.66
  16  -9   2   -0.40    0.56
  16  -9   2   -0.58    0.49
 -16   9  -2   -0.92    0.44
  16 -10   2   18.83    1.56
  16 -10   2   15.50    1.78
 -16  10  -2   17.58    1.84
  16 -11   2    0.73    0.67
  16 -11   2    0.75    0.65
 -16  11  -2   -0.34    0.57
  16 -12   2   -0.17    0.64
  16 -12   2    0.55    0.60
 -16  12  -2    0.74    0.75
  16 -13   2    2.27    0.87
  16 -13   2    1.02    0.73
 -16  13  -2    0.55    0.80
  16 -14   2   20.79    2.21
 -16  14  -2   17.85    2.00
  16 -15   2    0.46    0.78
  16 -15   2    1.37    1.00
 -16  15  -2   -0.05    0.79
  16 -16   2    0.80    0.82
  16 -16   2    0.15    0.85
 -16  16  -2   -2.28    0.58
  15  16   2    6.96    1.26
  15  16   2    7.16    1.30
 -15 -16  -2    5.73    1.38
  15  15   2    7.78    1.25
  15  15   2    6.61    1.29
 -15 -15  -2    3.13    1.06
  15  14   2    1.32    0.72
  15  14   2    2.91    0.91
 -15 -14  -2    3.32    0.94
  15  13   2    1.98    0.78
  15  13   2    1.30    0.67
 -15 -13  -2    1.87    0.83
  15  12   2   -0.17    0.58
  15  12   2    0.63    0.55
 -15 -12  -2   -0.30    0.45
 -15 -12  -2    1.29    0.74
  15  11   2    0.98    0.66
  15  11   2   -0.10    0.43
 -15 -11  -2    0.85    0.57
 -15 -11  -2    0.44    0.53
  15  10   2   12.08    1.34
  15  10   2   13.76    1.53
 -15 -10  -2   10.33    1.22
 -15 -10  -2   11.58    1.41
  15   9   2    9.38    1.24
  15   9   2    9.10    1.09
 -15  -9  -2    8.93    1.21
 -15  -9  -2   10.18    1.21
  15   8   2   11.77    1.38
  15   8   2   12.60    1.26
 -15  -8  -2   12.56    1.31
 -15  -8  -2   12.97    1.37
  15   7   2   -0.20    0.42
  15   7   2    0.41    0.44
 -15  -7  -2    0.37    0.41
 -15  -7  -2   -0.23    0.45
  15   6   2    1.24    0.60
  15   6   2    2.46    0.60
  15   6   2    1.76    0.52
 -15  -6  -2    1.14    0.49
 -15  -6  -2    0.94    0.52
 -15  -6  -2    0.96    0.62
  15   5   2    0.32    0.37
  15   5   2   -0.14    0.47
  15   5   2   -0.16    0.30
 -15  -5  -2   -0.44    0.29
 -15  -5  -2    0.73    0.47
 -15  -5  -2    0.55    0.42
  15   4   2    1.05    0.50
  15   4   2    0.85    0.47
 -15  -4  -2    2.12    0.60
 -15  -4  -2    1.85    0.59
 -15  -4  -2    1.35    0.48
  15   3   2   -0.16    0.23
  15   3   2   -0.51    0.34
  15   3   2   -0.24    0.40
 -15  -3  -2    0.16    0.35
 -15  -3  -2   -0.75    0.29
 -15  -3  -2    0.03    0.40
  15   2   2    3.29    0.64
  15   2   2    2.33    0.62
 -15  -2  -2    1.68    0.56
 -15  -2  -2    3.46    0.66
 -15  -2  -2    2.76    0.61
  15   1   2   38.20    2.05
  15   1   2   33.15    2.05
 -15  -1  -2   36.54    2.08
 -15  -1  -2   35.71    2.05
  15   0   2   13.00    1.30
  15   0   2   14.20    1.11
 -15   0  -2   10.34    1.16
 -15   0  -2   12.85    1.22
  15  -1   2   38.10    2.06
  15  -1   2   40.40    2.23
 -15   1  -2   37.83    2.12
 -15   1  -2   36.75    2.18
  15  -2   2    3.16    0.68
  15  -2   2    2.76    0.56
 -15   2  -2    2.87    0.62
 -15   2  -2    1.90    0.64
  15  -3   2    0.29    0.38
  15  -3   2   -0.12    0.32
 -15   3  -2   -0.42    0.32
 -15   3  -2    0.24    0.42
  15  -4   2    1.13    0.47
  15  -4   2    2.46    0.66
  15  -4   2    1.02    0.40
 -15   4  -2    1.22    0.62
 -15   4  -2    1.04    0.48
  15  -5   2    0.32    0.43
  15  -5   2    0.39    0.45
  15  -5   2    0.64    0.38
 -15   5  -2    0.13    0.44
 -15   5  -2    0.19    0.41
  15  -6   2    1.78    0.55
  15  -6   2    1.40    0.60
 -15   6  -2    0.64    0.46
 -15   6  -2    2.16    0.75
  15  -7   2    0.32    0.51
  15  -7   2    0.05    0.39
 -15   7  -2    0.52    0.48
 -15   7  -2    0.44    0.40
  15  -8   2   12.04    1.42
  15  -8   2   13.33    1.31
 -15   8  -2   11.26    1.42
  15  -9   2    9.15    1.13
  15  -9   2   10.14    1.32
 -15   9  -2    6.73    1.12
  15 -10   2   10.01    1.39
  15 -10   2   13.94    1.43
 -15  10  -2   11.01    1.44
  15 -11   2    0.34    0.61
  15 -11   2    0.18    0.58
 -15  11  -2    0.24    0.58
  15 -12   2    0.91    0.73
  15 -12   2    0.07    0.56
 -15  12  -2    1.38    0.68
  15 -13   2    1.72    0.87
  15 -13   2    2.53    0.82
 -15  13  -2    1.24    0.81
  15 -14   2    3.04    0.96
  15 -14   2    3.32    1.03
 -15  14  -2    2.18    0.90
  15 -15   2    4.62    1.14
  15 -15   2    6.62    1.17
 -15  15  -2    3.29    1.10
  15 -16   2    6.04    1.23
  15 -16   2    5.80    1.33
 -15  16  -2    7.48    1.42
  14  17   2   -0.14    0.79
  14  17   2   -0.29    0.69
 -14 -17  -2   -0.34    0.81
  14  16   2    2.64    0.91
  14  16   2    0.42    0.70
 -14 -16  -2    2.15    1.04
  14  15   2    2.21    0.93
  14  15   2    3.32    0.92
 -14 -15  -2    1.66    0.94
  14  14   2    1.75    0.76
  14  14   2    1.49    0.81
 -14 -14  -2   -0.10    0.68
  14  13   2    0.07    0.51
  14  13   2    0.19    0.57
 -14 -13  -2   -0.06    0.56
 -14 -13  -2   -0.05    0.52
  14  12   2    3.31    0.94
  14  12   2    4.49    0.89
 -14 -12  -2    4.79    0.86
 -14 -12  -2    5.23    1.04
  14  11   2    1.41    0.69
  14  11   2    0.85    0.55
 -14 -11  -2    1.24    0.57
 -14 -11  -2    0.83    0.59
  14  10   2    0.68    0.50
  14  10   2    0.10    0.60
 -14 -10  -2   -0.31    0.43
 -14 -10  -2    0.50    0.57
  14   9   2    3.86    0.86
  14   9   2    1.63    0.59
 -14  -9  -2    2.57    0.70
 -14  -9  -2    2.62    0.72
  14   8   2    8.03    0.97
  14   8   2    6.80    1.05
 -14  -8  -2    8.73    1.01
 -14  -8  -2    8.18    1.11
  14   7   2    2.15    0.63
  14   7   2    1.94    0.51
 -14  -7  -2    2.06    0.50
 -14  -7  -2    1.89    0.59
 -14  -7  -2    1.27    0.53
  14   6   2    9.81    1.17
  14   6   2   11.96    1.07
 -14  -6  -2   10.07    1.14
 -14  -6  -2   10.04    0.97
 -14  -6  -2    9.88    1.09
  14   5   2    1.00    0.41
  14   5   2    1.81    0.55
  14   5   2    1.15    0.54
 -14  -5  -2    0.32    0.44
 -14  -5  -2    1.66    0.54
 -14  -5  -2    2.09    0.49
  14   4   2   -0.18    0.28
  14   4   2   -0.12    0.40
  14   4   2    0.22    0.41
 -14  -4  -2    0.32    0.37
 -14  -4  -2    0.08    0.33
 -14  -4  -2    0.15    0.41
  14   3   2   24.73    1.59
  14   3   2   25.19    1.60
  14   3   2   25.67    1.33
 -14  -3  -2   25.03    1.57
 -14  -3  -2   21.92    1.53
 -14  -3  -2   23.38    1.50
  14   2   2   29.78    1.78
  14   2   2   30.97    1.83
  14   2   2   30.90    1.49
 -14  -2  -2   30.21    1.81
 -14  -2  -2   28.48    1.75
 -14  -2  -2   30.26    1.77
  14   1   2    5.06    0.48
  14   1   2    3.66    0.70
  14   1   2    3.99    0.69
 -14  -1  -2    4.13    0.65
 -14  -1  -2    4.32    0.69
  14   0   2    0.77    0.45
  14   0   2    0.51    0.45
 -14   0  -2    0.30    0.37
 -14   0  -2    0.44    0.43
  14  -1   2    3.97    0.74
  14  -1   2    4.69    0.69
 -14   1  -2    3.53    0.68
 -14   1  -2    4.89    0.74
  14  -2   2   28.89    1.61
  14  -2   2   27.65    1.77
 -14   2  -2   28.51    1.79
 -14   2  -2   29.06    1.69
  14  -3   2   26.93    1.69
  14  -3   2   24.25    1.42
 -14   3  -2   23.43    1.64
 -14   3  -2   24.18    1.52
  14  -4   2    0.08    0.32
  14  -4   2   -0.33    0.26
  14  -4   2   -0.33    0.35
 -14   4  -2    0.04    0.39
 -14   4  -2    0.30    0.38
  14  -5   2    1.11    0.39
  14  -5   2    0.73    0.50
  14  -5   2    0.76    0.47
 -14   5  -2    1.72    0.54
 -14   5  -2    0.36    0.52
  14  -6   2   10.21    1.18
  14  -6   2   10.31    1.12
  14  -6   2   11.15    1.01
 -14   6  -2   11.03    1.14
 -14   6  -2   11.14    1.27
  14  -7   2    1.06    0.49
  14  -7   2    1.38    0.57
 -14   7  -2    1.32    0.60
 -14   7  -2    1.19    0.52
  14  -8   2    9.32    1.08
  14  -8   2    6.68    1.03
 -14   8  -2    9.48    1.19
  14  -9   2    4.98    0.85
  14  -9   2    2.44    0.74
 -14   9  -2    3.30    0.82
  14 -10   2    0.82    0.54
  14 -10   2    0.06    0.56
 -14  10  -2    0.86    0.66
  14 -11   2    1.28    0.57
  14 -11   2    1.62    0.76
 -14  11  -2    2.36    0.80
  14 -12   2    4.52    0.91
  14 -12   2    3.10    0.91
 -14  12  -2    5.20    1.07
  14 -13   2    0.15    0.51
  14 -13   2    0.19    0.62
 -14  13  -2    0.54    0.63
  14 -14   2    1.37    0.79
  14 -14   2    0.76    0.76
 -14  14  -2    0.09    0.74
  14 -15   2    1.18    0.81
 -14  15  -2    1.71    0.81
  14 -16   2    3.29    0.98
  14 -16   2    2.26    0.99
 -14  16  -2    1.96    0.89
  14 -17   2   -0.66    0.71
  14 -17   2    1.02    0.91
 -14  17  -2   -1.32    0.84
  13  17   2    2.38    0.88
  13  17   2    1.06    0.77
 -13 -17  -2    0.51    0.94
  13  16   2    6.96    1.20
  13  16   2    6.42    1.23
 -13 -16  -2    9.85    1.51
  13  15   2    0.99    0.83
  13  15   2    2.12    0.87
 -13 -15  -2    1.67    0.88
  13  14   2    4.27    0.90
  13  14   2    4.08    0.94
 -13 -14  -2    3.36    0.96
  13  13   2    8.22    1.20
  13  13   2    6.67    1.15
 -13 -13  -2    7.63    1.13
 -13 -13  -2    8.62    1.29
  13  12   2    0.30    0.55
  13  12   2   -0.27    0.49
 -13 -12  -2   -0.49    0.49
 -13 -12  -2    0.57    0.60
  13  11   2    1.22    0.60
  13  11   2    1.48    0.69
 -13 -11  -2    1.81    0.67
 -13 -11  -2    0.40    0.50
  13  10   2   10.28    1.26
  13  10   2   12.41    1.32
 -13 -10  -2   11.28    1.31
 -13 -10  -2   10.63    1.21
  13   9   2    1.49    0.60
  13   9   2    0.96    0.55
 -13  -9  -2    1.88    0.61
 -13  -9  -2    1.44    0.52
  13   8   2    1.14    0.56
  13   8   2    1.12    0.47
 -13  -8  -2    1.54    0.59
 -13  -8  -2    1.08    0.47
  13   7   2    2.93    0.72
  13   7   2    5.14    0.76
 -13  -7  -2    4.25    0.79
 -13  -7  -2    3.86    0.59
 -13  -7  -2    2.97    0.64
  13   6   2    1.97    0.52
  13   6   2    0.88    0.50
 -13  -6  -2    1.22    0.50
 -13  -6  -2    1.60    0.52
 -13  -6  -2    1.91    0.48
  13   5   2    0.44    0.35
  13   5   2    0.55    0.40
  13   5   2    0.27    0.39
 -13  -5  -2   -0.02    0.34
 -13  -5  -2    0.57    0.34
 -13  -5  -2    0.73    0.42
  13   4   2    4.73    0.61
  13   4   2    5.16    0.77
  13   4   2    5.02    0.80
 -13  -4  -2    6.68    0.82
 -13  -4  -2    5.65    0.75
 -13  -4  -2    5.94    0.74
  13   3   2    4.01    0.67
  13   3   2    5.09    0.58
  13   3   2    4.40    0.68
 -13  -3  -2    4.64    0.70
 -13  -3  -2    5.01    0.76
 -13  -3  -2    5.32    0.72
  13   2   2   71.52    2.99
  13   2   2   66.86    3.28
  13   2   2   66.06    3.26
 -13  -2  -2   71.55    3.29
 -13  -2  -2   71.95    3.28
 -13  -2  -2   68.21    3.27
  13   1   2    5.54    0.49
  13   1   2    5.84    0.76
  13   1   2    3.84    0.66
 -13  -1  -2    5.12    0.73
 -13  -1  -2    4.19    0.65
 -13  -1  -2    4.83    0.71
  13   0   2  126.01    5.04
  13   0   2  133.86    5.56
  13   0   2  116.94    5.37
 -13   0  -2  128.43    5.44
 -13   0  -2  126.66    5.51
  13  -1   2    5.28    0.51
  13  -1   2    4.24    0.63
  13  -1   2    3.74    0.67
 -13   1  -2    4.38    0.68
 -13   1  -2    5.21    0.77
  13  -2   2   75.12    3.41
  13  -2   2   66.44    3.15
 -13   2  -2   67.93    3.23
 -13   2  -2   69.75    3.38
  13  -3   2    4.81    0.61
  13  -3   2    3.86    0.70
 -13   3  -2    4.15    0.64
 -13   3  -2    4.39    0.76
  13  -4   2    5.36    0.72
  13  -4   2    5.44    0.85
  13  -4   2    5.07    0.62
 -13   4  -2    4.25    0.76
 -13   4  -2    4.44    0.67
  13  -5   2    0.61    0.36
  13  -5   2    0.71    0.49
  13  -5   2    0.14    0.29
 -13   5  -2    0.35    0.34
 -13   5  -2    0.50    0.42
  13  -6   2    1.98    0.57
  13  -6   2    1.82    0.50
  13  -6   2    1.55    0.36
 -13   6  -2    1.78    0.57
 -13   6  -2    1.89    0.54
  13  -7   2    4.08    0.77
  13  -7   2    3.57    0.68
 -13   7  -2    3.84    0.80
 -13   7  -2    3.28    0.62
  13  -8   2    1.36    0.52
  13  -8   2    0.12    0.44
 -13   8  -2    1.75    0.62
  13  -9   2    2.06    0.66
  13  -9   2    2.48    0.63
 -13   9  -2    1.94    0.71
  13 -10   2   11.25    1.38
  13 -10   2   11.31    1.24
 -13  10  -2   12.16    1.44
  13 -11   2    1.60    0.74
  13 -11   2    1.28    0.56
 -13  11  -2    2.41    0.77
  13 -12   2    0.30    0.59
  13 -12   2   -0.56    0.45
 -13  12  -2   -0.30    0.46
  13 -13   2    9.57    1.34
  13 -13   2    8.98    1.20
 -13  13  -2    5.52    1.09
  13 -14   2    5.27    1.07
  13 -14   2    3.94    0.91
 -13  14  -2    3.05    0.86
  13 -15   2    2.20    0.90
  13 -15   2    0.65    0.63
 -13  15  -2    1.04    0.74
  13 -16   2    4.88    1.20
  13 -16   2    7.86    1.21
 -13  16  -2    7.21    1.26
  13 -17   2    0.90    0.97
  13 -17   2    1.32    0.82
 -13  17  -2    1.68    0.87
  13 -18   2    2.39    1.16
 -13  18  -2    3.08    1.17
  12  18   2    2.87    1.06
  12  18   2    2.81    0.90
 -12 -18  -2    1.18    0.97
  12  17   2    1.83    0.85
  12  17   2    1.11    0.79
 -12 -17  -2    1.16    0.82
  12  16   2    3.46    0.95
  12  16   2    2.49    0.94
 -12 -16  -2    1.37    0.77
  12  15   2    0.46    0.59
  12  15   2    0.50    0.63
 -12 -15  -2    0.52    0.64
  12  14   2    2.05    0.71
  12  14   2    1.72    0.74
 -12 -14  -2    0.73    0.78
 -12 -14  -2    0.77    0.63
  12  13   2    4.46    0.92
  12  13   2    4.85    0.92
 -12 -13  -2    2.71    0.77
 -12 -13  -2    3.34    0.89
  12  12   2    0.34    0.50
  12  12   2   -0.03    0.51
 -12 -12  -2    0.45    0.53
 -12 -12  -2    0.05    0.51
  12  11   2    0.39    0.48
  12  11   2    0.79    0.54
 -12 -11  -2    0.42    0.55
 -12 -11  -2    0.65    0.57
  12  10   2    0.76    0.52
  12  10   2    0.24    0.46
 -12 -10  -2    0.39    0.52
 -12 -10  -2    0.27    0.41
  12   9   2    2.84    0.71
  12   9   2    2.94    0.66
 -12  -9  -2    3.59    0.77
 -12  -9  -2    2.47    0.61
  12   8   2    1.09    0.50
  12   8   2    1.05    0.51
 -12  -8  -2    0.31    0.41
 -12  -8  -2    0.69    0.34
 -12  -8  -2    0.59    0.43
  12   7   2   21.77    1.40
  12   7   2   22.22    1.52
 -12  -7  -2   21.29    1.27
 -12  -7  -2   21.86    1.43
 -12  -7  -2   19.12    1.43
  12   6   2    0.43    0.34
  12   6   2    0.34    0.47
 -12  -6  -2    0.50    0.37
 -12  -6  -2    0.40    0.42
 -12  -6  -2    0.33    0.33
  12   5   2   12.35    0.88
  12   5   2   11.94    1.16
 -12  -5  -2   10.22    1.01
 -12  -5  -2    8.43    0.97
 -12  -5  -2   10.92    0.86
  12   4   2    0.51    0.33
  12   4   2   -0.27    0.31
  12   4   2    0.35    0.25
 -12  -4  -2    0.15    0.37
 -12  -4  -2   -0.09    0.29
 -12  -4  -2    0.29    0.36
  12   3   2    1.52    0.45
  12   3   2    2.12    0.39
  12   3   2    2.01    0.51
 -12  -3  -2    2.75    0.51
 -12  -3  -2    1.53    0.46
 -12  -3  -2    1.68    0.45
  12   2   2    0.16    0.29
  12   2   2   -0.03    0.21
  12   2   2    0.10    0.30
 -12  -2  -2   -0.36    0.22
 -12  -2  -2    0.26    0.30
 -12  -2  -2   -0.01    0.28
  12   1   2    0.20    0.20
  12   1   2    0.23    0.34
  12   1   2    0.10    0.33
 -12  -1  -2    0.11    0.32
 -12  -1  -2    0.03    0.28
 -12  -1  -2    0.44    0.34
  12   0   2    3.61    0.36
  12   0   2    3.13    0.53
  12   0   2    4.37    0.68
 -12   0  -2    4.61    0.68
 -12   0  -2    3.73    0.59
  12  -1   2    0.26    0.30
  12  -1   2    0.18    0.32
  12  -1   2    0.33    0.14
 -12   1  -2    0.30    0.38
 -12   1  -2    0.55    0.32
  12  -2   2   -0.04    0.09
  12  -2   2    0.06    0.28
  12  -2   2   -0.13    0.31
 -12   2  -2    0.04    0.32
 -12   2  -2    0.00    0.33
 -12   2  -2   -0.06    0.09
  12  -3   2    2.61    0.55
  12  -3   2    2.27    0.43
 -12   3  -2    1.90    0.46
 -12   3  -2    1.35    0.47
  12  -4   2   -0.12    0.35
  12  -4   2    0.05    0.28
  12  -4   2    0.10    0.26
 -12   4  -2    0.15    0.40
 -12   4  -2    0.19    0.34
  12  -5   2   11.15    1.15
  12  -5   2   11.09    0.79
  12  -5   2   12.36    0.97
 -12   5  -2   10.02    0.97
 -12   5  -2   10.61    1.12
  12  -6   2    0.58    0.27
  12  -6   2    0.20    0.37
  12  -6   2    0.46    0.40
 -12   6  -2    0.64    0.36
 -12   6  -2    0.35    0.49
  12  -7   2   22.27    1.47
  12  -7   2   22.13    1.59
  12  -7   2   23.37    1.21
 -12   7  -2   21.85    1.60
  12  -8   2    1.48    0.49
  12  -8   2    1.24    0.54
 -12   8  -2    0.95    0.47
  12  -9   2    2.45    0.64
  12  -9   2    3.99    0.82
 -12   9  -2    2.38    0.71
  12 -10   2   -0.20    0.35
  12 -10   2    0.47    0.54
 -12  10  -2   -0.15    0.46
  12 -11   2    0.22    0.50
  12 -11   2    0.36    0.58
 -12  11  -2    0.73    0.54
  12 -12   2   -0.10    0.41
  12 -12   2    0.70    0.64
 -12  12  -2    0.86    0.56
  12 -13   2    2.96    0.83
  12 -13   2    5.29    0.94
 -12  13  -2    3.66    0.89
  12 -14   2    0.33    0.65
  12 -14   2    0.35    0.60
 -12  14  -2    1.35    0.69
  12 -15   2    0.26    0.58
  12 -15   2   -0.81    0.55
 -12  15  -2   -0.47    0.45
  12 -16   2    2.51    0.84
  12 -16   2    3.69    1.07
 -12  16  -2    2.94    0.92
  12 -17   2    2.50    0.85
  12 -17   2    2.29    1.00
 -12  17  -2    1.47    0.81
  12 -18   2    2.78    0.98
  12 -18   2    1.95    1.04
 -12  18  -2    1.65    0.93
  11  18   2    1.21    0.91
  11  18   2    1.91    0.87
 -11 -18  -2    0.11    0.84
  11  17   2    0.50    0.55
  11  17   2   -1.64    0.51
 -11 -17  -2   -1.20    0.50
  11  16   2    2.39    0.81
  11  16   2    2.40    0.89
 -11 -16  -2    2.65    0.89
  11  15   2    5.80    1.08
  11  15   2    8.00    1.22
 -11 -15  -2    8.10    1.24
 -11 -15  -2    4.35    0.91
  11  14   2    0.54    0.63
  11  14   2    0.80    0.59
 -11 -14  -2    0.13    0.51
 -11 -14  -2   -0.54    0.51
  11  13   2   35.21    2.23
  11  13   2   31.97    2.18
 -11 -13  -2   31.34    2.20
 -11 -13  -2   36.97    2.18
  11  12   2    1.37    0.62
  11  12   2    0.58    0.51
 -11 -12  -2    1.46    0.56
 -11 -12  -2    0.40    0.54
  11  11   2   52.45    2.83
  11  11   2   52.73    2.87
 -11 -11  -2   51.49    2.75
 -11 -11  -2   52.70    2.89
  11  10   2    8.65    1.12
  11  10   2    8.44    1.04
 -11 -10  -2    8.20    1.00
 -11 -10  -2    9.39    1.15
  11   9   2    0.68    0.48
  11   9   2    0.47    0.45
 -11  -9  -2    0.77    0.35
 -11  -9  -2    0.64    0.38
 -11  -9  -2    0.00    0.41
  11   8   2   13.96    1.12
  11   8   2   14.33    1.21
 -11  -8  -2   14.98    1.22
 -11  -8  -2   15.49    0.99
 -11  -8  -2   15.72    1.17
  11   7   2    1.06    0.46
  11   7   2    0.86    0.42
 -11  -7  -2    0.84    0.45
 -11  -7  -2    0.71    0.32
 -11  -7  -2    1.38    0.47
  11   6   2    1.08    0.41
  11   6   2    0.55    0.41
 -11  -6  -2    0.92    0.43
 -11  -6  -2    0.63    0.32
 -11  -6  -2    1.24    0.43
  11   5   2   19.98    1.19
  11   5   2   19.23    1.32
 -11  -5  -2   20.78    1.28
 -11  -5  -2   19.39    1.18
 -11  -5  -2   18.21    1.30
  11   4   2    1.25    0.43
  11   4   2    1.87    0.38
 -11  -4  -2    1.86    0.43
 -11  -4  -2    1.55    0.43
 -11  -4  -2    1.86    0.46
  11   3   2  110.36    4.82
  11   3   2  113.44    4.87
  11   3   2  112.29    4.64
 -11  -3  -2  114.23    4.85
 -11  -3  -2  107.00    4.79
 -11  -3  -2  111.98    4.77
  11   2   2    5.77    0.71
  11   2   2    6.48    0.57
  11   2   2    6.00    0.73
 -11  -2  -2    7.21    0.78
 -11  -2  -2    5.72    0.71
 -11  -2  -2    6.15    0.71
  11   1   2   26.71    1.47
  11   1   2   26.22    1.23
  11   1   2   25.45    1.48
 -11  -1  -2   25.84    1.44
 -11  -1  -2   25.86    1.49
 -11  -1  -2   23.85    1.44
  11   0   2   94.03    4.11
  11   0   2   97.71    4.21
  11   0   2   95.14    3.83
 -11   0  -2   93.19    4.11
 -11   0  -2   94.49    4.19
  11  -1   2   25.77    1.41
  11  -1   2   25.56    1.11
  11  -1   2   24.72    1.47
 -11   1  -2   25.44    1.43
 -11   1  -2   24.60    1.51
  11  -2   2    6.97    0.68
  11  -2   2    5.59    0.33
  11  -2   2    6.71    0.79
 -11   2  -2    5.45    0.75
 -11   2  -2    6.17    0.34
 -11   2  -2    6.24    0.69
  11  -3   2  113.92    4.93
  11  -3   2  112.82    4.69
 -11   3  -2  109.31    4.78
 -11   3  -2  116.65    4.38
 -11   3  -2  105.78    4.92
 -11   3  -2  111.08    4.36
  11  -4   2    0.63    0.44
  11  -4   2    1.41    0.34
  11  -4   2    1.49    0.40
 -11   4  -2    2.02    0.46
 -11   4  -2    1.91    0.17
 -11   4  -2    1.48    0.48
  11  -5   2   21.37    1.32
  11  -5   2   19.41    1.10
  11  -5   2   19.76    1.38
 -11   5  -2   19.08    1.38
 -11   5  -2   20.89    0.91
 -11   5  -2   20.81    1.29
  11  -6   2    0.25    0.38
  11  -6   2    0.78    0.40
  11  -6   2    0.75    0.26
 -11   6  -2    1.20    0.39
 -11   6  -2    0.73    0.20
 -11   6  -2    0.67    0.42
  11  -7   2    0.45    0.42
  11  -7   2    1.62    0.32
  11  -7   2    0.67    0.37
 -11   7  -2    0.47    0.49
  11  -8   2   13.12    1.33
  11  -8   2   15.73    1.17
 -11   8  -2   14.21    1.23
  11  -9   2    0.69    0.39
  11  -9   2   -0.11    0.40
 -11   9  -2   -0.12    0.38
  11 -10   2    8.94    1.04
  11 -10   2    8.69    1.15
 -11  10  -2    8.66    1.12
  11 -11   2   57.45    2.91
  11 -11   2   53.19    3.05
 -11  11  -2   54.33    3.06
  11 -12   2    0.34    0.57
  11 -12   2    1.19    0.63
 -11  12  -2    1.85    0.58
  11 -13   2   34.28    2.43
  11 -13   2   34.37    2.24
 -11  13  -2   42.39    2.47
  11 -14   2    0.54    0.57
  11 -14   2   -0.02    0.45
 -11  14  -2   -0.60    0.46
  11 -15   2    5.25    1.13
  11 -15   2    6.23    1.01
 -11  15  -2    5.41    1.05
  11 -16   2    4.52    1.00
  11 -16   2    3.72    1.06
 -11  16  -2    5.12    1.11
  11 -17   2   -1.19    0.64
  11 -17   2    1.38    0.82
 -11  17  -2    0.90    0.75
  11 -18   2    1.71    0.87
  11 -18   2    0.94    0.96
 -11  18  -2    2.92    0.96
  10  19   2    0.81    0.85
  10  19   2    0.43    0.68
 -10 -19  -2   -0.09    0.76
  10  18   2   -0.57    0.75
  10  18   2    1.86    0.83
 -10 -18  -2    0.96    0.79
  10  17   2    1.78    0.84
  10  17   2    2.83    0.89
 -10 -17  -2    2.19    0.93
  10  16   2   -0.54    0.54
  10  16   2    0.11    0.62
 -10 -16  -2   -0.41    0.47
 -10 -16  -2   -0.14    0.60
  10  15   2    4.49    0.98
  10  15   2    4.17    0.98
 -10 -15  -2    3.52    0.78
 -10 -15  -2    3.57    0.97
  10  14   2    1.62    0.65
  10  14   2    0.57    0.56
 -10 -14  -2    1.03    0.56
 -10 -14  -2    0.65    0.65
  10  13   2    5.50    0.90
  10  13   2    5.04    0.95
 -10 -13  -2    3.29    0.79
 -10 -13  -2    3.59    0.84
  10  12   2   -0.16    0.42
  10  12   2   -1.00    0.45
 -10 -12  -2   -0.78    0.44
 -10 -12  -2    0.30    0.39
  10  11   2    6.53    0.96
  10  11   2    6.23    0.95
 -10 -11  -2    6.03    0.89
 -10 -11  -2    6.57    0.97
  10  10   2   -0.01    0.40
  10  10   2   -0.18    0.39
 -10 -10  -2    0.49    0.44
 -10 -10  -2    0.56    0.47
  10   9   2    2.13    0.60
  10   9   2    1.66    0.54
 -10  -9  -2    1.69    0.49
 -10  -9  -2    1.54    0.52
 -10  -9  -2    2.60    0.43
  10   8   2    8.12    0.97
  10   8   2    6.87    0.85
 -10  -8  -2    5.61    0.83
 -10  -8  -2    7.30    0.69
 -10  -8  -2    7.30    0.85
  10   7   2    4.46    0.71
  10   7   2    4.45    0.66
 -10  -7  -2    5.44    0.60
 -10  -7  -2    6.21    0.82
 -10  -7  -2    4.72    0.67
  10   6   2    3.81    0.68
  10   6   2    6.20    0.72
 -10  -6  -2    6.25    0.62
 -10  -6  -2    5.67    0.70
 -10  -6  -2    6.50    0.79
  10   5   2   17.81    1.23
  10   5   2   18.66    1.12
 -10  -5  -2   17.19    1.06
 -10  -5  -2   16.96    1.11
 -10  -5  -2   17.39    1.19
  10   4   2    3.00    0.54
  10   4   2    3.49    0.49
 -10  -4  -2    3.65    0.55
 -10  -4  -2    3.64    0.51
 -10  -4  -2    3.21    0.57
  10   3   2    6.39    0.74
  10   3   2    5.58    0.67
  10   3   2    6.67    0.60
 -10  -3  -2    5.59    0.62
 -10  -3  -2    6.35    0.69
 -10  -3  -2    6.07    0.69
  10   2   2   11.79    0.70
  10   2   2   11.98    0.87
  10   2   2   10.06    0.83
 -10  -2  -2    9.10    0.78
 -10  -2  -2   11.90    0.86
 -10  -2  -2   11.27    0.85
  10   1   2   23.09    1.29
  10   1   2   19.63    1.23
  10   1   2   22.92    1.07
 -10  -1  -2   22.80    1.30
 -10  -1  -2   21.40    1.26
 -10  -1  -2   20.57    1.25
  10   0   2   75.03    3.28
  10   0   2   74.95    3.34
  10   0   2   75.00    3.03
 -10   0  -2   73.44    3.34
 -10   0  -2   72.39    3.26
  10  -1   2   23.25    0.98
  10  -1   2   23.10    1.32
  10  -1   2   22.77    1.23
 -10   1  -2   19.79    1.22
 -10   1  -2   19.20    1.28
  10  -2   2   10.65    0.51
  10  -2   2    9.90    0.74
  10  -2   2    9.71    0.84
 -10   2  -2   10.60    0.51
 -10   2  -2   11.27    0.89
 -10   2  -2   10.51    0.81
  10  -3   2    6.75    0.63
  10  -3   2    6.39    0.76
 -10   3  -2    7.08    0.74
 -10   3  -2    7.83    0.87
 -10   3  -2    6.34    0.36
  10  -4   2    2.75    0.49
  10  -4   2    2.57    0.53
  10  -4   2    3.15    0.42
 -10   4  -2    2.73    0.56
 -10   4  -2    3.22    0.25
 -10   4  -2    2.58    0.45
  10  -5   2   17.17    1.22
  10  -5   2   15.59    1.09
  10  -5   2   19.88    0.99
 -10   5  -2   17.44    0.83
 -10   5  -2   18.17    1.26
 -10   5  -2   16.64    1.11
  10  -6   2    5.89    0.81
  10  -6   2    6.15    0.74
  10  -6   2    6.33    0.51
 -10   6  -2    6.21    0.45
 -10   6  -2    6.33    0.86
 -10   6  -2    4.99    0.66
  10  -7   2    4.43    0.76
  10  -7   2    5.91    0.77
  10  -7   2    5.87    0.48
 -10   7  -2    5.23    0.49
 -10   7  -2    6.72    0.87
  10  -8   2    6.32    0.79
  10  -8   2    7.22    0.53
  10  -8   2    6.11    0.89
 -10   8  -2    7.73    1.00
 -10   8  -2    7.65    0.59
  10  -9   2    1.89    0.61
  10  -9   2    1.92    0.55
 -10   9  -2    2.33    0.42
 -10   9  -2    2.29    0.62
  10 -10   2    0.56    0.51
  10 -10   2    0.08    0.36
 -10  10  -2    0.99    0.49
 -10  10  -2    0.49    0.31
  10 -11   2    6.20    0.89
  10 -11   2    5.26    0.96
 -10  11  -2    6.26    1.03
  10 -12   2    0.33    0.49
  10 -12   2    0.58    0.47
 -10  12  -2   -0.50    0.38
  10 -13   2    4.02    0.92
  10 -13   2    4.91    0.86
 -10  13  -2    4.53    0.87
  10 -14   2   -0.14    0.62
  10 -14   2    1.06    0.63
 -10  14  -2    1.34    0.66
  10 -15   2    4.08    0.87
  10 -15   2    4.35    1.04
 -10  15  -2    4.41    0.93
  10 -16   2    0.42    0.67
  10 -16   2    0.32    0.73
 -10  16  -2   -0.46    0.53
  10 -17   2    1.98    0.88
  10 -17   2    3.19    0.94
 -10  17  -2   -0.19    0.70
  10 -18   2    2.05    0.96
  10 -18   2    0.54    0.67
 -10  18  -2   -0.13    0.68
  10 -19   2   -0.43    0.82
  10 -19   2   -0.39    0.65
   9  19   2    0.48    0.84
  -9 -19  -2    0.09    0.82
   9  18   2    0.82    0.75
   9  18   2    1.14    0.68
  -9 -18  -2    0.10    0.71
   9  17   2    0.97    0.78
   9  17   2    2.23    0.84
  -9 -17  -2    1.25    0.73
   9  16   2    0.98    0.60
   9  16   2    1.69    0.76
  -9 -16  -2    0.90    0.73
  -9 -16  -2   -0.11    0.53
   9  15   2    0.56    0.66
   9  15   2   -0.12    0.48
  -9 -15  -2    0.35    0.59
  -9 -15  -2    0.53    0.46
   9  14   2   25.75    1.91
   9  14   2   25.73    1.84
  -9 -14  -2   28.59    1.88
  -9 -14  -2   25.92    1.93
   9  13   2   14.34    1.44
   9  13   2   15.98    1.58
  -9 -13  -2   15.38    1.55
  -9 -13  -2   15.86    1.30
   9  12   2   36.65    2.24
   9  12   2   39.36    2.26
  -9 -12  -2   40.24    2.33
  -9 -12  -2   34.87    2.14
   9  11   2   12.90    1.36
   9  11   2   15.97    1.46
  -9 -11  -2   14.98    1.48
  -9 -11  -2   17.99    1.30
   9  10   2    0.31    0.44
   9  10   2    0.88    0.47
  -9 -10  -2    0.20    0.37
  -9 -10  -2    0.54    0.41
  -9 -10  -2    0.33    0.30
   9   9   2    1.09    0.47
   9   9   2    1.38    0.48
  -9  -9  -2   -0.01    0.35
  -9  -9  -2    1.52    0.36
  -9  -9  -2    1.33    0.47
   9   8   2    1.01    0.42
   9   8   2    0.67    0.41
  -9  -8  -2    0.54    0.39
  -9  -8  -2    0.42    0.38
  -9  -8  -2    0.65    0.29
   9   7   2    2.29    0.53
   9   7   2    2.33    0.51
  -9  -7  -2    1.93    0.37
  -9  -7  -2    2.30    0.49
  -9  -7  -2    1.84    0.51
   9   6   2   20.44    1.36
   9   6   2   21.78    1.30
  -9  -6  -2   21.51    1.36
  -9  -6  -2   21.29    1.30
  -9  -6  -2   24.16    1.23
   9   5   2    0.33    0.33
   9   5   2    0.55    0.31
  -9  -5  -2    0.40    0.27
  -9  -5  -2    0.40    0.25
  -9  -5  -2   -0.06    0.29
   9   4   2    4.95    0.64
   9   4   2    5.02    0.54
  -9  -4  -2    4.11    0.55
  -9  -4  -2    4.65    0.61
  -9  -4  -2    4.58    0.53
   9   3   2   91.86    4.01
   9   3   2   89.05    3.84
  -9  -3  -2   90.07    3.94
  -9  -3  -2   93.65    3.99
  -9  -3  -2   95.20    3.93
   9   2   2  132.52    5.51
   9   2   2  136.09    5.36
   9   2   2  134.05    5.55
  -9  -2  -2  128.66    5.49
  -9  -2  -2  131.22    5.51
   9   1   2    6.02    0.45
   9   1   2    7.27    0.62
   9   1   2    7.46    0.72
  -9  -1  -2    5.80    0.64
  -9  -1  -2    6.39    0.65
  -9  -1  -2    5.67    0.62
   9   0   2    5.67    0.61
   9   0   2    5.65    0.65
   9   0   2    6.03    0.40
  -9   0  -2    5.43    0.58
  -9   0  -2    5.46    0.64
   9  -1   2    5.69    0.36
   9  -1   2    6.35    0.67
   9  -1   2    5.74    0.58
  -9   1  -2    6.31    0.62
  -9   1  -2    5.39    0.64
   9  -2   2  132.29    5.74
   9  -2   2  137.69    5.36
   9  -2   2  138.32    5.60
  -9   2  -2  137.34    5.65
  -9   2  -2  138.42    5.37
  -9   2  -2  137.34    5.78
   9  -3   2   96.13    4.04
   9  -3   2   94.42    4.24
  -9   3  -2   96.60    4.13
  -9   3  -2   98.99    4.29
  -9   3  -2   99.07    3.84
   9  -4   2    6.20    0.66
   9  -4   2    5.59    0.71
   9  -4   2    5.06    0.50
  -9   4  -2    4.77    0.34
  -9   4  -2    4.59    0.57
  -9   4  -2    4.70    0.68
   9  -5   2    0.65    0.24
   9  -5   2    0.52    0.32
   9  -5   2    0.36    0.32
  -9   5  -2    0.37    0.30
  -9   5  -2    0.31    0.16
  -9   5  -2    0.42    0.34
   9  -6   2   22.52    1.43
   9  -6   2   22.23    1.33
   9  -6   2   21.97    1.11
  -9   6  -2   22.82    1.47
  -9   6  -2   22.91    1.09
   9  -7   2    2.07    0.50
   9  -7   2    2.16    0.52
   9  -7   2    2.82    0.35
  -9   7  -2    2.41    0.55
  -9   7  -2    2.70    0.38
   9  -8   2    0.42    0.20
   9  -8   2    0.49    0.33
   9  -8   2    0.18    0.37
  -9   8  -2    0.90    0.42
  -9   8  -2    0.49    0.25
   9  -9   2    1.27    0.52
   9  -9   2    0.86    0.42
  -9   9  -2    0.96    0.34
  -9   9  -2    0.64    0.46
   9 -10   2    1.20    0.51
   9 -10   2    1.10    0.47
  -9  10  -2    0.91    0.47
  -9  10  -2    0.81    0.35
   9 -11   2   12.19    1.36
   9 -11   2   13.16    1.26
  -9  11  -2   15.03    1.28
  -9  11  -2   14.32    1.01
   9 -12   2   41.66    2.25
   9 -12   2   38.00    2.35
  -9  12  -2   37.04    1.98
  -9  12  -2   33.80    2.24
   9 -13   2   14.68    1.59
   9 -13   2   14.78    1.49
  -9  13  -2   14.83    1.51
  -9  13  -2   14.68    1.14
   9 -14   2   26.41    1.84
   9 -14   2   21.89    1.88
  -9  14  -2   28.24    1.94
   9 -15   2    0.76    0.70
   9 -15   2   -0.13    0.58
  -9  15  -2    1.50    0.64
   9 -16   2    1.53    0.66
   9 -16   2    0.10    0.66
  -9  16  -2    0.11    0.59
   9 -17   2    1.22    0.77
   9 -17   2    1.64    0.89
  -9  17  -2    2.35    0.82
   9 -18   2    1.05    0.80
   9 -18   2    2.95    0.96
  -9  18  -2    1.63    0.75
   9 -19   2   -0.19    0.84
   9 -19   2    0.11    0.65
  -9  19  -2   -1.21    0.79
   8  19   2    1.56    0.88
  -8 -19  -2    0.14    0.75
   8  18   2    0.83    0.64
   8  18   2    0.00    0.58
  -8 -18  -2    0.01    0.65
   8  17   2    0.40    0.60
   8  17   2   -0.24    0.52
  -8 -17  -2   -0.79    0.49
  -8 -17  -2   -0.03    0.61
   8  16   2    3.51    0.88
   8  16   2    2.90    0.85
  -8 -16  -2    1.73    0.84
  -8 -16  -2    2.81    0.75
   8  15   2    0.52    0.57
   8  15   2   -0.24    0.47
  -8 -15  -2    1.69    0.60
  -8 -15  -2    0.52    0.58
   8  14   2   23.24    1.70
   8  14   2   25.41    1.81
  -8 -14  -2   21.04    1.65
  -8 -14  -2   22.68    1.77
   8  13   2    7.60    1.08
   8  13   2    5.03    0.94
  -8 -13  -2    5.13    0.85
  -8 -13  -2    6.91    1.06
   8  12   2    0.35    0.49
   8  12   2    1.05    0.56
  -8 -12  -2    0.42    0.46
  -8 -12  -2    0.36    0.40
   8  11   2    4.34    0.78
   8  11   2    4.22    0.76
  -8 -11  -2    3.59    0.70
  -8 -11  -2    4.04    0.78
   8  10   2    2.93    0.63
   8  10   2    3.67    0.69
  -8 -10  -2    3.01    0.69
  -8 -10  -2    2.54    0.43
  -8 -10  -2    2.53    0.57
   8   9   2    0.12    0.40
   8   9   2    0.12    0.38
  -8  -9  -2    0.06    0.24
  -8  -9  -2   -0.23    0.28
  -8  -9  -2    0.40    0.37
   8   8   2   85.05    3.80
   8   8   2   78.47    3.71
  -8  -8  -2   84.15    3.68
  -8  -8  -2   82.64    3.78
  -8  -8  -2   79.01    3.48
   8   7   2    1.76    0.43
   8   7   2    1.01    0.40
  -8  -7  -2    1.03    0.38
  -8  -7  -2    0.97    0.40
  -8  -7  -2    1.00    0.30
   8   6   2    7.11    0.75
   8   6   2    9.13    0.91
  -8  -6  -2    8.57    0.85
  -8  -6  -2    6.32    0.68
  -8  -6  -2    6.85    0.59
   8   5   2   30.03    1.63
   8   5   2   29.28    1.53
  -8  -5  -2   29.75    1.60
  -8  -5  -2   28.59    1.53
  -8  -5  -2   30.10    1.47
   8   4   2   16.62    1.09
   8   4   2   17.94    1.01
  -8  -4  -2   17.34    1.00
  -8  -4  -2   17.83    1.10
  -8  -4  -2   17.19    1.03
   8   3   2    1.47    0.37
   8   3   2    1.20    0.29
  -8  -3  -2    1.43    0.33
  -8  -3  -2    0.70    0.32
  -8  -3  -2    0.97    0.27
   8   2   2  143.35    5.91
   8   2   2  141.78    5.75
  -8  -2  -2  143.29    5.87
  -8  -2  -2  144.46    5.86
  -8  -2  -2  142.65    5.86
   8   1   2   70.02    3.00
   8   1   2   69.04    2.82
  -8  -1  -2   68.18    2.98
  -8  -1  -2   64.06    2.97
  -8  -1  -2   68.98    2.97
   8   0   2    0.17    0.13
   8   0   2   -0.09    0.23
   8   0   2    0.11    0.22
  -8   0  -2    0.23    0.22
  -8   0  -2    0.18    0.23
   8  -1   2   69.81    3.00
   8  -1   2   70.76    2.80
   8  -1   2   72.04    3.10
  -8   1  -2   68.56    3.01
  -8   1  -2   67.52    3.09
   8  -2   2  143.18    5.99
   8  -2   2  145.79    5.66
   8  -2   2  144.70    5.85
  -8   2  -2  147.18    5.66
  -8   2  -2  142.79    6.02
  -8   2  -2  143.36    5.89
   8  -3   2    1.24    0.33
   8  -3   2    0.95    0.33
   8  -3   2    0.92    0.26
  -8   3  -2    1.10    0.35
  -8   3  -2    0.83    0.30
  -8   3  -2    1.10    0.17
   8  -4   2   16.73    1.12
   8  -4   2   16.82    1.04
   8  -4   2   18.11    0.93
  -8   4  -2   15.54    1.12
  -8   4  -2   19.44    1.07
  -8   4  -2   18.14    0.84
   8  -5   2   29.81    1.57
   8  -5   2   30.18    1.68
   8  -5   2   31.60    1.42
  -8   5  -2   28.66    1.55
  -8   5  -2   33.79    1.74
  -8   5  -2   30.53    1.37
   8  -6   2    7.65    0.85
   8  -6   2    6.47    0.71
   8  -6   2    7.26    0.50
  -8   6  -2    5.62    0.74
  -8   6  -2    7.33    0.52
   8  -7   2    1.45    0.48
   8  -7   2    1.64    0.27
   8  -7   2    1.15    0.38
  -8   7  -2    1.72    0.48
  -8   7  -2    0.95    0.28
   8  -8   2   87.84    3.90
   8  -8   2   88.48    4.07
   8  -8   2   86.19    3.56
  -8   8  -2   86.97    3.71
  -8   8  -2   87.69    4.04
   8  -9   2    1.36    0.48
   8  -9   2    0.32    0.19
   8  -9   2    0.40    0.38
  -8   9  -2    0.06    0.26
  -8   9  -2   -0.01    0.34
   8 -10   2    2.54    0.61
   8 -10   2    3.10    0.72
  -8  10  -2    3.39    0.68
  -8  10  -2    4.93    0.61
   8 -11   2    3.09    0.62
   8 -11   2    4.93    0.85
  -8  11  -2    3.89    0.60
  -8  11  -2    4.23    0.75
   8 -12   2    0.27    0.41
   8 -12   2    0.34    0.44
  -8  12  -2    0.44    0.38
  -8  12  -2    0.67    0.46
   8 -13   2    5.21    0.84
   8 -13   2    5.79    1.02
  -8  13  -2    3.67    0.82
  -8  13  -2    5.74    0.78
   8 -14   2   23.93    1.72
   8 -14   2   23.35    1.85
  -8  14  -2   25.61    1.78
  -8  14  -2   21.57    1.54
   8 -15   2    0.93    0.60
   8 -15   2    0.30    0.67
  -8  15  -2    0.41    0.57
  -8  15  -2    0.66    0.55
   8 -16   2    2.62    0.78
   8 -16   2    0.47    0.73
  -8  16  -2    3.56    0.85
   8 -17   2   -0.28    0.56
   8 -17   2    0.59    0.65
  -8  17  -2   -0.59    0.58
   8 -18   2   -1.16    0.63
   8 -18   2    0.15    0.63
  -8  18  -2   -0.42    0.61
   8 -19   2    0.51    0.74
   8 -19   2   -1.12    0.67
   7  20   2    4.82    1.03
  -7 -20  -2    4.07    1.18
   7  19   2    1.24    0.77
  -7 -19  -2    0.12    0.70
   7  18   2    1.43    0.82
  -7 -18  -2    0.41    0.65
  -7 -18  -2   -0.17    0.63
   7  17   2    5.46    1.00
   7  17   2    5.93    1.11
  -7 -17  -2    4.80    0.99
  -7 -17  -2    3.59    0.97
   7  16   2    2.24    0.74
  -7 -16  -2    1.27    0.67
  -7 -16  -2    1.09    0.69
   7  15   2    0.25    0.43
   7  15   2    0.56    0.53
  -7 -15  -2    0.48    0.52
  -7 -15  -2    0.02    0.48
   7  14   2   31.49    2.09
   7  14   2   30.56    1.93
  -7 -14  -2   31.37    2.00
  -7 -14  -2   28.45    2.02
   7  13   2   16.70    1.33
   7  13   2   17.80    1.43
  -7 -13  -2   15.31    1.27
  -7 -13  -2   15.39    1.51
   7  12   2  118.13    5.50
   7  12   2  122.87    5.45
  -7 -12  -2  126.38    5.56
  -7 -12  -2  120.14    5.41
   7  11   2    0.03    0.37
   7  11   2    0.76    0.48
  -7 -11  -2   -0.02    0.27
  -7 -11  -2    0.03    0.39
  -7 -11  -2   -0.41    0.30
   7  10   2   15.32    1.17
   7  10   2   16.21    1.22
  -7 -10  -2   15.22    1.15
  -7 -10  -2   14.84    1.20
  -7 -10  -2   15.65    0.96
   7   9   2   -0.10    0.32
   7   9   2    0.37    0.36
  -7  -9  -2   -0.19    0.33
  -7  -9  -2   -0.13    0.25
  -7  -9  -2    0.10    0.20
   7   8   2    3.89    0.62
   7   8   2    4.63    0.66
  -7  -8  -2    4.68    0.52
  -7  -8  -2    4.49    0.69
  -7  -8  -2    4.88    0.63
   7   7   2    3.08    0.53
   7   7   2    3.73    0.59
  -7  -7  -2    3.71    0.54
  -7  -7  -2    3.19    0.43
  -7  -7  -2    3.07    0.56
   7   6   2   10.08    0.80
   7   6   2    7.80    0.78
  -7  -6  -2    8.53    0.84
  -7  -6  -2    9.92    0.72
  -7  -6  -2    8.49    0.63
   7   5   2    1.91    0.39
   7   5   2    2.39    0.47
  -7  -5  -2    3.07    0.40
  -7  -5  -2    2.61    0.49
  -7  -5  -2    2.32    0.40
   7   4   2   61.23    2.83
   7   4   2   70.71    2.97
  -7  -4  -2   65.28    2.85
  -7  -4  -2   65.95    2.81
  -7  -4  -2   63.70    2.90
   7   3   2   73.35    3.16
   7   3   2   75.89    3.27
  -7  -3  -2   77.15    3.26
  -7  -3  -2   74.18    3.18
  -7  -3  -2   73.98    3.19
   7   2   2   35.94    1.68
   7   2   2   34.39    1.59
   7   2   2   35.04    1.71
  -7  -2  -2   34.44    1.68
  -7  -2  -2   36.16    1.67
  -7  -2  -2   35.81    1.67
   7   1   2   62.53    2.65
   7   1   2   64.15    2.80
   7   1   2   63.48    2.81
  -7  -1  -2   62.57    2.77
  -7  -1  -2   67.08    2.82
  -7  -1  -2   67.19    2.80
   7   0   2   14.33    0.87
   7   0   2   13.98    0.71
   7   0   2   14.97    0.87
  -7   0  -2   14.22    0.89
  -7   0  -2   14.42    0.83
   7  -1   2   66.51    2.63
   7  -1   2   64.94    2.79
   7  -1   2   64.74    2.86
  -7   1  -2   62.77    2.88
  -7   1  -2   68.09    2.81
   7  -2   2   34.50    1.72
   7  -2   2   34.71    1.46
   7  -2   2   35.14    1.61
  -7   2  -2   36.22    1.65
  -7   2  -2   35.08    1.46
  -7   2  -2   35.97    1.77
   7  -3   2   77.02    3.15
   7  -3   2   74.13    3.32
  -7   3  -2   77.18    3.04
  -7   3  -2   72.89    3.34
  -7   3  -2   76.69    3.23
   7  -4   2   67.86    2.81
   7  -4   2   67.42    2.94
   7  -4   2   68.74    3.05
  -7   4  -2   67.58    2.93
  -7   4  -2   67.99    2.76
  -7   4  -2   64.54    3.05
   7  -5   2    2.52    0.32
   7  -5   2    2.35    0.48
   7  -5   2    2.66    0.42
  -7   5  -2    2.71    0.50
  -7   5  -2    3.02    0.34
   7  -6   2   10.19    0.57
   7  -6   2   10.27    0.84
   7  -6   2    8.60    0.71
  -7   6  -2    8.38    0.60
  -7   6  -2    9.01    0.89
   7  -7   2    3.04    0.59
   7  -7   2    3.02    0.51
   7  -7   2    4.06    0.39
  -7   7  -2    4.34    0.48
  -7   7  -2    3.91    0.62
   7  -8   2    5.33    0.42
   7  -8   2    6.12    0.81
   7  -8   2    5.60    0.67
  -7   8  -2    4.84    0.71
  -7   8  -2    4.65    0.55
   7  -9   2    0.10    0.18
   7  -9   2   -0.32    0.30
   7  -9   2   -0.14    0.29
  -7   9  -2   -0.06    0.18
  -7   9  -2   -0.13    0.26
  -7   9  -2   -0.01    0.32
   7 -10   2   14.42    1.20
   7 -10   2   14.23    1.12
  -7  10  -2   14.68    1.01
   7 -11   2   -0.22    0.32
   7 -11   2   -0.14    0.31
  -7  11  -2   -0.05    0.33
  -7  11  -2   -0.81    0.33
   7 -12   2  122.63    5.66
  -7  12  -2  123.27    5.56
  -7  12  -2  124.21    5.35
   7 -13   2   16.10    1.61
   7 -13   2   14.84    1.44
  -7  13  -2   16.66    1.26
  -7  13  -2   16.94    1.38
   7 -14   2   31.52    2.03
   7 -14   2   36.56    2.28
  -7  14  -2   28.94    1.98
  -7  14  -2   32.13    1.93
   7 -15   2    0.32    0.57
   7 -15   2   -0.45    0.43
  -7  15  -2    0.13    0.53
  -7  15  -2   -0.40    0.42
   7 -16   2    2.40    0.77
   7 -16   2    1.06    0.77
  -7  16  -2    2.07    0.70
  -7  16  -2    1.51    0.64
   7 -17   2    4.54    1.19
   7 -17   2    4.29    0.94
  -7  17  -2    6.05    0.96
  -7  17  -2    8.00    1.20
   7 -18   2    0.93    0.77
   7 -18   2   -1.17    0.52
  -7  18  -2    0.36    0.55
   7 -19   2    0.94    0.75
   7 -19   2    0.73    0.85
   7 -20   2    6.21    1.32
   7 -20   2    6.47    1.43
   6  20   2    0.31    0.74
  -6 -20  -2    2.15    0.84
   6  19   2    2.21    0.87
  -6 -19  -2    0.36    0.77
   6  18   2    0.13    0.52
  -6 -18  -2   -1.41    0.55
  -6 -18  -2    0.53    0.63
   6  17   2    1.58    0.73
   6  17   2    0.81    0.66
  -6 -17  -2    0.76    0.76
  -6 -17  -2    1.27    0.83
   6  16   2    4.20    0.86
   6  16   2    3.63    0.86
  -6 -16  -2    3.05    0.85
  -6 -16  -2    2.96    0.83
   6  15   2   18.04    1.40
   6  15   2   17.81    1.70
  -6 -15  -2   16.52    1.42
  -6 -15  -2   16.45    1.70
   6  14   2    3.65    0.78
   6  14   2    2.88    0.76
  -6 -14  -2    2.57    0.74
  -6 -14  -2    2.95    0.69
   6  13   2    0.89    0.53
   6  13   2    0.61    0.50
  -6 -13  -2   -0.05    0.52
  -6 -13  -2    0.66    0.41
   6  12   2   17.38    1.31
   6  12   2   15.73    1.32
  -6 -12  -2   16.12    1.29
  -6 -12  -2   16.46    1.39
  -6 -12  -2   17.64    1.09
   6  11   2   20.38    1.37
   6  11   2   19.64    1.43
  -6 -11  -2   21.72    1.41
  -6 -11  -2   21.53    1.20
  -6 -11  -2   18.36    1.41
   6  10   2    7.74    0.95
   6  10   2   10.91    1.04
  -6 -10  -2   10.86    1.01
  -6 -10  -2    9.88    0.73
  -6 -10  -2    8.25    0.96
   6   9   2    0.10    0.32
   6   9   2    0.47    0.36
  -6  -9  -2    0.40    0.30
  -6  -9  -2    0.65    0.29
  -6  -9  -2    0.15    0.35
   6   8   2   -0.12    0.25
   6   8   2   -0.10    0.28
  -6  -8  -2    0.12    0.30
  -6  -8  -2    0.19    0.25
  -6  -8  -2   -0.01    0.19
   6   7   2    2.36    0.49
   6   7   2    0.99    0.39
  -6  -7  -2    1.13    0.37
  -6  -7  -2    1.68    0.31
  -6  -7  -2    1.27    0.39
   6   6   2   15.15    0.95
   6   6   2   13.02    0.91
  -6  -6  -2   14.16    0.95
  -6  -6  -2   10.93    0.83
  -6  -6  -2   13.69    0.79
   6   5   2   16.64    0.99
   6   5   2   16.61    1.03
  -6  -5  -2   17.53    1.04
  -6  -5  -2   15.56    0.95
  -6  -5  -2   16.33    0.90
   6   4   2   35.88    1.80
   6   4   2   37.58    1.76
  -6  -4  -2   35.81    1.69
  -6  -4  -2   38.16    1.74
  -6  -4  -2   38.34    1.80
   6   3   2    3.08    0.43
   6   3   2    3.55    0.40
  -6  -3  -2    3.88    0.42
  -6  -3  -2    2.77    0.41
  -6  -3  -2    3.78    0.43
   6   2   2    4.23    0.41
   6   2   2    4.84    0.52
  -6  -2  -2    4.87    0.50
  -6  -2  -2    4.79    0.48
  -6  -2  -2    4.31    0.45
   6   1   2   12.09    0.66
   6   1   2   13.11    0.78
  -6  -1  -2   13.10    0.76
  -6  -1  -2   12.70    0.78
  -6  -1  -2   12.05    0.73
   6   0   2   39.75    1.71
   6   0   2   41.18    1.86
   6   0   2   39.61    1.84
  -6   0  -2   42.99    1.83
  -6   0  -2   38.50    1.88
   6  -1   2   14.43    0.82
   6  -1   2   12.92    0.75
   6  -1   2   12.60    0.62
  -6   1  -2   13.53    0.85
  -6   1  -2   13.57    0.76
   6  -2   2    4.63    0.42
   6  -2   2    3.13    0.44
   6  -2   2    4.94    0.29
  -6   2  -2    3.77    0.41
  -6   2  -2    3.93    0.51
  -6   2  -2    4.34    0.29
   6  -3   2    3.15    0.44
   6  -3   2    3.21    0.40
   6  -3   2    3.21    0.34
  -6   3  -2    3.27    0.27
  -6   3  -2    3.15    0.39
  -6   3  -2    3.74    0.49
   6  -4   2   37.09    1.64
   6  -4   2   37.50    1.76
   6  -4   2   39.19    1.87
  -6   4  -2   37.27    1.62
  -6   4  -2   37.07    1.87
  -6   4  -2   38.61    1.76
   6  -5   2   18.82    1.11
   6  -5   2   16.56    0.98
   6  -5   2   17.12    0.85
  -6   5  -2   16.73    1.07
  -6   5  -2   16.84    0.88
   6  -6   2   14.19    0.98
   6  -6   2   14.51    0.91
   6  -6   2   12.33    0.70
  -6   6  -2   13.64    0.80
  -6   6  -2   13.92    0.99
   6  -7   2    1.79    0.25
   6  -7   2    1.61    0.38
   6  -7   2    2.11    0.49
  -6   7  -2    0.76    0.39
  -6   7  -2    1.30    0.30
   6  -8   2   -0.21    0.21
   6  -8   2    0.11    0.16
   6  -8   2   -0.17    0.26
  -6   8  -2    0.02    0.23
  -6   8  -2   -0.01    0.28
   6  -9   2    0.86    0.37
   6  -9   2    0.52    0.21
   6  -9   2    0.59    0.39
  -6   9  -2    0.23    0.28
  -6   9  -2    0.93    0.24
  -6   9  -2    0.77    0.44
   6 -10   2   10.59    1.04
   6 -10   2    9.75    1.08
   6 -10   2    9.85    0.65
  -6  10  -2    9.29    1.01
  -6  10  -2   11.64    0.88
  -6  10  -2   10.52    0.65
   6 -11   2   20.07    1.51
   6 -11   2   21.73    1.42
  -6  11  -2   22.88    1.50
  -6  11  -2   21.30    1.35
   6 -12   2   19.08    1.36
   6 -12   2   17.78    1.45
  -6  12  -2   18.52    1.27
  -6  12  -2   17.12    1.35
   6 -13   2    0.24    0.48
   6 -13   2    1.26    0.54
  -6  13  -2    0.70    0.46
  -6  13  -2    0.23    0.40
   6 -14   2    3.64    0.74
   6 -14   2    1.41    0.63
  -6  14  -2    2.90    0.70
  -6  14  -2    2.67    0.67
   6 -15   2   18.81    1.84
   6 -15   2   19.15    1.56
  -6  15  -2   19.16    1.47
  -6  15  -2   17.11    1.48
   6 -16   2    4.25    0.92
   6 -16   2    2.81    0.86
  -6  16  -2    1.42    0.67
  -6  16  -2    4.57    0.80
   6 -17   2    1.42    0.85
   6 -17   2    1.30    0.69
  -6  17  -2    1.23    0.68
  -6  17  -2    0.91    0.61
   6 -18   2   -0.88    0.56
   6 -18   2    0.04    0.71
  -6  18  -2    0.23    0.57
   6 -19   2    2.95    1.00
   6 -19   2    2.18    0.97
  -6  19  -2    1.83    0.74
   6 -20   2    0.71    0.83
   6 -20   2    4.02    1.15
   5  20   2    2.98    0.98
  -5 -20  -2    5.84    1.25
   5  19   2    1.70    0.83
  -5 -19  -2    1.85    0.89
  -5 -19  -2    4.12    0.99
   5  18   2    0.51    0.60
  -5 -18  -2    1.84    0.80
  -5 -18  -2    0.62    0.66
   5  17   2    0.60    0.60
  -5 -17  -2    0.53    0.66
  -5 -17  -2   -0.29    0.45
   5  16   2    0.15    0.54
   5  16   2    0.17    0.44
  -5 -16  -2    0.57    0.62
  -5 -16  -2    0.44    0.56
   5  15   2    5.44    0.87
   5  15   2    5.49    1.01
  -5 -15  -2    3.68    0.89
  -5 -15  -2    3.74    0.86
   5  14   2   19.65    1.55
   5  14   2   20.51    1.47
  -5 -14  -2   20.06    1.62
  -5 -14  -2   19.10    1.47
   5  13   2    0.89    0.52
   5  13   2    0.76    0.44
  -5 -13  -2    1.67    0.61
  -5 -13  -2    1.02    0.55
   5  12   2  126.97    5.56
   5  12   2  115.43    5.34
   5  12   2  124.17    5.19
  -5 -12  -2  127.34    5.45
  -5 -12  -2  123.11    5.20
  -5 -12  -2  121.02    5.52
   5  11   2    1.24    0.36
   5  11   2    0.98    0.44
   5  11   2    1.45    0.47
  -5 -11  -2    1.10    0.32
  -5 -11  -2    0.90    0.44
  -5 -11  -2    0.61    0.41
   5  10   2    2.16    0.41
   5  10   2    3.03    0.58
   5  10   2    2.94    0.55
  -5 -10  -2    2.92    0.46
  -5 -10  -2    2.47    0.55
  -5 -10  -2    2.87    0.56
   5   9   2   34.61    1.66
   5   9   2   33.90    1.82
   5   9   2   35.07    1.89
  -5  -9  -2   33.30    1.79
  -5  -9  -2   33.50    1.88
  -5  -9  -2   34.83    1.67
   5   8   2    4.17    0.61
   5   8   2    4.46    0.64
  -5  -8  -2    5.39    0.69
  -5  -8  -2    5.80    0.67
  -5  -8  -2    6.42    0.58
   5   7   2    5.97    0.69
   5   7   2    5.42    0.66
  -5  -7  -2    6.54    0.53
  -5  -7  -2    6.36    0.73
  -5  -7  -2    6.78    0.68
   5   6   2    0.08    0.24
   5   6   2    0.13    0.27
  -5  -6  -2    0.01    0.18
  -5  -6  -2   -0.15    0.24
  -5  -6  -2    0.00    0.19
   5   5   2    9.16    0.69
   5   5   2    9.37    0.71
  -5  -5  -2    9.29    0.60
  -5  -5  -2    9.58    0.71
  -5  -5  -2    8.61    0.64
   5   4   2  114.52    4.76
   5   4   2  115.13    4.72
  -5  -4  -2  116.10    4.65
  -5  -4  -2  114.09    4.75
  -5  -4  -2  114.19    4.68
   5   3   2   19.40    1.03
   5   3   2   16.86    0.95
  -5  -3  -2   19.43    0.96
  -5  -3  -2   18.09    0.94
  -5  -3  -2   18.37    0.99
   5   2   2  108.95    4.39
   5   2   2  110.69    4.48
  -5  -2  -2  110.01    4.41
  -5  -2  -2  108.18    4.44
  -5  -2  -2  106.96    4.42
   5   1   2   34.02    1.56
   5   1   2   32.95    1.51
   5   1   2   34.51    1.46
  -5  -1  -2   32.32    1.50
  -5  -1  -2   34.54    1.53
  -5  -1  -2   35.36    1.56
   5   0   2  141.68    5.68
   5   0   2  146.17    5.57
   5   0   2  140.04    5.67
  -5   0  -2  137.20    5.71
  -5   0  -2  143.67    5.65
   5  -1   2   34.67    1.56
   5  -1   2   34.54    1.45
   5  -1   2   36.46    1.63
  -5   1  -2   34.92    1.55
  -5   1  -2   36.66    1.66
   5  -2   2  109.74    4.55
   5  -2   2  109.74    4.45
   5  -2   2  110.03    4.37
  -5   2  -2  113.52    4.59
  -5   2  -2  111.08    4.37
  -5   2  -2  111.20    4.48
   5  -3   2   18.43    0.96
   5  -3   2   18.00    0.88
   5  -3   2   17.46    1.02
  -5   3  -2   18.78    0.86
  -5   3  -2   18.89    1.05
  -5   3  -2   19.18    0.96
   5  -4   2  118.81    4.81
   5  -4   2  116.31    4.69
   5  -4   2  119.58    4.91
  -5   4  -2  117.40    4.71
  -5   4  -2  116.49    4.91
   5  -5   2    9.62    0.71
   5  -5   2    8.05    0.62
   5  -5   2    8.60    0.51
  -5   5  -2    8.57    0.56
[truncated: 4,153,026 more chars]
