# Supplementary material for: Crystal structure of bis­(acetonyltri­phenyl­phospho­nium) tetra­chlorido­cobaltate(II)
Source: Acta Crystallogr E Crystallogr Commun. 2015 Nov 4;71(Pt 12):m209–10. doi: 10.1107/S2056989015019180 (PMC4719837; doi:10.1107/S2056989015019180)
Supplement: Supplementary file 2 [file e-71-0m209-Isup2.hkl]

data_I                                                                          
_shelx_title ' mbdi6_a.res in Pbca'                                             
_shelx_refln_list_code          4                                               
_shelx_F_calc_maximum      501.06                                               
_exptl_crystal_F_000      3464.00                                               
_reflns_d_resolution_high  0.7472                                               
                                                                                
loop_                                                                           
 _space_group_symop_operation_xyz                                               
 'x, y, z'                                                                      
 '-x+1/2, -y, z+1/2'                                                            
 '-x, y+1/2, -z+1/2'                                                            
 'x+1/2, -y+1/2, -z'                                                            
 '-x, -y, -z'                                                                   
 'x-1/2, y, -z-1/2'                                                             
 'x, -y-1/2, z-1/2'                                                             
 '-x-1/2, y-1/2, z'                                                             
                                                                                
_cell_length_a    18.7585                                                       
_cell_length_b    15.7686                                                       
_cell_length_c    27.1572                                                       
_cell_angle_alpha  90.000                                                       
_cell_angle_beta   90.000                                                       
_cell_angle_gamma  90.000                                                       
                                                                                
_shelx_F_squared_multiplier     1.000                                           
                                                                                
loop_                                                                           
 _refln_index_h                                                                 
 _refln_index_k                                                                 
 _refln_index_l                                                                 
 _refln_F_squared_calc                                                          
 _refln_F_squared_meas                                                          
 _refln_F_squared_sigma                                                         
 _refln_observed_status                                                         
   2   0   0      19740.18      21884.81       351.44 o                         
   4   0   0       8546.51       8751.02       142.94 o                         
   6   0   0      77778.30      83078.02      1332.22 o                         
   8   0   0       1908.49       1638.80        61.34 o                         
  10   0   0      16622.51      18133.20       330.64 o                         
  12   0   0      39457.21      41101.93       701.96 o                         
  14   0   0       8944.05       9184.74       264.07 o                         
  16   0   0      36379.39      38957.89       858.30 o                         
  18   0   0      11036.57      11126.77       330.30 o                         
  20   0   0       1877.24       1984.66       191.99 o                         
  22   0   0       3928.57       4482.22       239.79 o                         
  24   0   0         46.02         30.03       141.33 o                         
   2   1   0         64.94         99.55         6.98 o                         
   4   1   0      46149.97      49262.21       647.93 o                         
   6   1   0        682.52        626.46        20.45 o                         
   8   1   0       2780.00       2840.44        53.43 o                         
  10   1   0       7558.06       7848.41       125.33 o                         
  12   1   0        305.32        288.09        19.40 o                         
  14   1   0      20017.40      21581.04       339.29 o                         
  16   1   0       8037.59       8353.23       184.63 o                         
  18   1   0       8699.54       9143.54       204.96 o                         
  20   1   0      11093.75      11481.01       249.66 o                         
  22   1   0       2867.86       2943.69       149.22 o                         
  24   1   0        770.99       1015.44       131.38 o                         
   0   2   0      26813.26      29157.38       517.88 o                         
   2   2   0     109530.22     115669.73      1243.22 o                         
   4   2   0       1699.06       1738.09        31.49 o                         
   6   2   0        536.49        933.62        39.11 o                         
   8   2   0      24905.75      27856.62       390.70 o                         
  10   2   0          8.99         -1.82        21.13 o                         
  12   2   0       4820.78       4308.03        94.48 o                         
  14   2   0      16341.35      17537.43       267.84 o                         
  16   2   0       5580.87       5450.01       141.41 o                         
  18   2   0        150.68        119.94        49.80 o                         
  20   2   0       2168.14       2270.18       165.04 o                         
  22   2   0      10304.33      12126.21       473.33 o                         
  24   2   0       3552.87       3403.60       227.97 o                         
   2   3   0         96.95         -3.92        11.10 o                         
   4   3   0         24.05         56.48        14.00 o                         
   6   3   0      12754.59      13204.48       176.16 o                         
   8   3   0        664.11        794.40        40.54 o                         
  10   3   0      27233.75      29615.83       422.56 o                         
  12   3   0       4770.44       4407.10       110.08 o                         
  14   3   0       4693.78       4580.77       105.72 o                         
  16   3   0        194.02        147.25        43.87 o                         
  18   3   0        109.95        113.85        48.03 o                         
  20   3   0        475.08        290.56        74.26 o                         
  22   3   0       7426.27       8432.67       238.79 o                         
  24   3   0       2038.42       2481.44       151.04 o                         
   0   4   0     158047.00     170978.23      2963.96 o                         
   2   4   0       5753.78       6241.49        89.30 o                         
   4   4   0      93927.27     100240.59      1240.82 o                         
   6   4   0       7992.91       8334.17       121.74 o                         
   8   4   0      44290.52      45305.34       556.84 o                         
  10   4   0       4880.35       4883.84        98.18 o                         
  12   4   0         62.69         84.55        28.61 o                         
  14   4   0      15238.27      15722.60       237.06 o                         
  16   4   0        263.16        234.52        43.73 o                         
  18   4   0       1574.97       1562.73        88.68 o                         
  20   4   0       4798.67       4908.19       228.75 o                         
  22   4   0        634.30        722.97        94.96 o                         
  24   4   0          0.91         47.93        75.56 o                         
   2   5   0      48580.73      49727.78       627.60 o                         
   4   5   0       1593.74       1259.87        38.72 o                         
   6   5   0       7918.19       8587.42       133.13 o                         
   8   5   0          2.17         -4.92        17.32 o                         
  10   5   0       5931.16       6018.10       103.82 o                         
  12   5   0      16557.76      17450.37       263.60 o                         
  14   5   0       1957.62       2098.94        76.67 o                         
  16   5   0        473.03        329.87        52.68 o                         
  18   5   0        115.59        189.17        57.01 o                         
  20   5   0       3247.39       3360.72       147.71 o                         
  22   5   0          9.92         -6.55        64.05 o                         
  24   5   0        104.91        122.59        85.61 o                         
   0   6   0      24840.46      25851.62       482.54 o                         
   2   6   0      17889.21      18855.12       257.22 o                         
   4   6   0      51860.91      59329.55       683.12 o                         
   6   6   0        196.19        252.46        23.99 o                         
   8   6   0       3944.60       3483.96        74.40 o                         
  10   6   0        400.66        372.47        29.30 o                         
  12   6   0        198.56        131.27        31.66 o                         
  14   6   0         16.68         -2.60        34.17 o                         
  16   6   0      13269.93      14242.12       260.83 o                         
  18   6   0        478.89        490.29        71.07 o                         
  20   6   0       2438.01       2638.41       181.49 o                         
  22   6   0       1678.02       1722.96       120.06 o                         
  24   6   0        738.64        618.06       165.20 o                         
   2   7   0          6.32         -3.33        18.79 o                         
   4   7   0       1722.92       1973.62        51.24 o                         
   6   7   0       5599.73       6010.57       106.23 o                         
   8   7   0       7259.10       7381.07       126.76 o                         
  10   7   0       2681.25       2043.59        62.24 o                         
  12   7   0       2269.15       2002.24        82.22 o                         
  14   7   0          8.79        -39.37        39.37 o                         
  16   7   0        726.67        752.45        68.95 o                         
  18   7   0        132.65        239.55        58.81 o                         
  20   7   0       1245.26       1167.72        95.60 o                         
  22   7   0        639.99        718.23        93.76 o                         
   0   8   0      36187.49      36515.08       678.70 o                         
   2   8   0      55776.28      60069.47       767.17 o                         
   4   8   0       4060.08       4662.35        85.47 o                         
   6   8   0      14498.92      14867.15       206.88 o                         
   8   8   0      31560.00      34273.51       461.34 o                         
  10   8   0        830.59        852.99        50.34 o                         
  12   8   0       4060.46       3887.57       149.32 o                         
  14   8   0      15435.91      16022.48       322.50 o                         
  16   8   0          4.28        -43.29        43.29 o                         
  18   8   0       6117.08       6423.29       184.68 o                         
  20   8   0        106.19          5.94        58.81 o                         
  22   8   0       1393.67       1479.41       122.39 o                         
   2   9   0      28998.30      30527.65       412.32 o                         
   4   9   0         33.18         31.11        20.25 o                         
   6   9   0       1345.54       1078.51        83.62 o                         
   8   9   0       2438.73       2386.81        82.55 o                         
  10   9   0         16.75        -14.91        32.00 o                         
  12   9   0       6098.79       6531.63       173.40 o                         
  14   9   0       1357.24       1223.57        90.95 o                         
  16   9   0       8574.97       9303.87       267.09 o                         
  18   9   0      17023.65      18383.21       430.86 o                         
  20   9   0        265.15        223.45        83.81 o                         
  22   9   0        575.50        729.64       131.58 o                         
   0  10   0      26962.82      26039.83       512.23 o                         
   2  10   0      31376.01      35120.25       473.46 o                         
   4  10   0        861.55        951.34        49.86 o                         
   6  10   0       9018.33       9435.34       172.99 o                         
   8  10   0       4849.09       4330.74       117.70 o                         
  10  10   0        189.41        128.19        46.93 o                         
  12  10   0       8165.46       8411.47       208.33 o                         
  14  10   0         63.02         75.84        55.29 o                         
  16  10   0       7446.14       7683.75       213.76 o                         
  18  10   0        120.58        194.47        79.49 o                         
  20  10   0       3766.16       4232.00       206.58 o                         
  22  10   0        212.68        199.12       107.93 o                         
   2  11   0      22541.93      24150.21       343.84 o                         
   4  11   0      11373.46      10462.52       166.05 o                         
   6  11   0       1740.70       1632.35        98.48 o                         
   8  11   0       4001.67       3960.54       154.15 o                         
  10  11   0       1589.70       1165.13        81.32 o                         
  12  11   0       3945.15       3624.09       149.78 o                         
  14  11   0       3307.44       3235.22       146.11 o                         
  16  11   0       2814.92       2741.91       184.02 o                         
  18  11   0       2554.91       2793.03       174.30 o                         
  20  11   0        555.34        562.87       118.75 o                         
   0  12   0       6490.41       6816.23       231.48 o                         
   2  12   0        851.85        779.58        52.83 o                         
   4  12   0      29100.46      29633.70       417.98 o                         
   6  12   0      22690.12      24805.17       412.22 o                         
   8  12   0       3450.07       3697.98       127.96 o                         
  10  12   0       1781.97       1465.92        95.72 o                         
  12  12   0        271.12        163.37        56.63 o                         
  14  12   0         15.35         25.11        60.75 o                         
  16  12   0       9670.59      10719.29       270.42 o                         
  18  12   0       1341.75       1393.26       129.31 o                         
  20  12   0       2259.91       2198.82       180.56 o                         
   2  13   0      38794.14      41463.57       683.23 o                         
   4  13   0       2470.79       2489.40       104.83 o                         
   6  13   0        445.72        415.94        55.48 o                         
   8  13   0       9062.97       8816.16       199.41 o                         
  10  13   0       5415.02       5206.57       170.71 o                         
  12  13   0       2261.73       2081.76       120.78 o                         
  14  13   0       6466.96       7488.46       215.18 o                         
  16  13   0         13.32        -60.12        60.12 o                         
  18  13   0       4694.97       4623.84       354.96 o                         
   0  14   0      21346.67      22874.55       484.97 o                         
   2  14   0       5635.50       6107.11       167.42 o                         
   4  14   0       5497.37       5972.70       155.40 o                         
   6  14   0       2173.33       1940.72       108.85 o                         
   8  14   0       8107.18       8100.92       194.20 o                         
  10  14   0          0.42        -37.51        56.31 o                         
  12  14   0        419.65        199.58       117.43 o                         
  14  14   0         10.30          9.03        64.37 o                         
  16  14   0        586.33        528.40        96.90 o                         
  18  14   0        940.72        686.87       117.23 o                         
   2  15   0       3100.51       3220.25       126.70 o                         
   4  15   0      17488.42      18245.60       335.21 o                         
   6  15   0         15.52        121.67        52.98 o                         
   8  15   0       1104.49       1012.23        83.08 o                         
  10  15   0       2278.96       2400.41       134.31 o                         
  12  15   0       1484.42       1298.84       106.93 o                         
  14  15   0        121.18        149.57        78.04 o                         
  16  15   0       1122.85       1057.91       121.19 o                         
   0  16   0       1674.27       1176.08       150.45 o                         
   2  16   0      12907.92      13691.76       297.16 o                         
   4  16   0        202.06        104.34        75.59 o                         
   6  16   0       1246.99       1056.06        85.01 o                         
   8  16   0       1222.86        901.87       110.40 o                         
  10  16   0        400.12        341.92        88.80 o                         
  12  16   0       5400.75       5275.05       204.13 o                         
  14  16   0       3132.71       3198.57       180.05 o                         
  16  16   0       1206.49       1306.52       137.14 o                         
   2  17   0       8081.59       8203.26       264.77 o                         
   4  17   0         22.11         -6.42        62.68 o                         
   6  17   0         14.38        -41.20        57.40 o                         
   8  17   0         17.11        129.60        69.25 o                         
  10  17   0        767.79        686.41        93.73 o                         
  12  17   0       1012.01       1084.28       118.33 o                         
  14  17   0       1104.78       1084.61       130.91 o                         
   0  18   0       5782.87       6263.94       314.23 o                         
   2  18   0          7.94         77.59        69.90 o                         
   4  18   0         70.01         95.90        74.73 o                         
   6  18   0       1608.26       1589.48       133.31 o                         
   8  18   0        607.14        679.63        89.38 o                         
  10  18   0       1443.43       1539.00       167.99 o                         
  12  18   0       3144.95       3213.49       189.83 o                         
   2  19   0        206.78        207.72        83.10 o                         
   4  19   0       1767.69       1969.07       142.97 o                         
   6  19   0          9.34        -16.96        79.44 o                         
   8  19   0        639.00        415.95       225.99 o                         
  10  19   0        689.87        888.27       118.32 o                         
   0  20   0         20.85        -66.99       101.19 o                         
   2  20   0        468.25        405.24       116.75 o                         
   4  20   0        592.00        634.48       113.19 o                         
   6  20   0        635.10        664.60       120.41 o                         
   2  21   0        160.62        258.80       132.73 o                         
   1   1   1       3237.15       3247.15        29.71 o                         
   2   1   1       9300.20       9018.29        74.15 o                         
   3   1   1      11525.26      12109.04       112.31 o                         
   4   1   1       3898.90       3791.59        43.79 o                         
   5   1   1       5802.98       5975.72        61.36 o                         
   6   1   1       4778.45       4734.82        56.29 o                         
   7   1   1       5770.36       6253.06        68.60 o                         
   8   1   1       6470.40       7364.31        81.74 o                         
   9   1   1       1533.23       1388.72        31.75 o                         
  10   1   1        733.99        485.96        21.67 o                         
  11   1   1        278.23        266.26        18.85 o                         
  12   1   1         25.52          4.86        14.53 o                         
  13   1   1          9.50         12.04        17.64 o                         
  14   1   1       1225.03       1091.39        48.75 o                         
  15   1   1          5.00         13.64        25.25 o                         
  16   1   1       4430.62       4349.54        87.42 o                         
  17   1   1       1623.48       1582.19        62.89 o                         
  18   1   1       1297.66       1190.07        67.14 o                         
  19   1   1         32.67         47.35        34.20 o                         
  20   1   1       6081.60       6252.11       123.41 o                         
  21   1   1        748.87        747.63        57.23 o                         
  22   1   1       2575.51       2478.15        97.88 o                         
  23   1   1         33.54        -49.26        49.26 o                         
  24   1   1       1106.29       1275.83        97.70 o                         
  25   1   1         41.49        175.71        93.79 o                         
   0   2   1       7961.84       8949.99       104.41 o                         
   1   2   1      15608.81      15787.67       135.61 o                         
   2   2   1       7016.84       7190.49        66.61 o                         
   3   2   1      12934.21      13549.28       115.02 o                         
   4   2   1      41704.99      44781.27       369.39 o                         
   5   2   1       5113.16       5490.35        63.15 o                         
   6   2   1         12.85          5.80         9.83 o                         
   7   2   1       3199.68       3362.19        45.35 o                         
   8   2   1       2817.73       2959.22        42.24 o                         
   9   2   1       1770.15       1770.16        32.99 o                         
  10   2   1         48.31         18.55        15.60 o                         
  11   2   1         20.17         40.65        16.96 o                         
  12   2   1         25.00         25.56        17.48 o                         
  13   2   1       2248.48       2264.35        53.18 o                         
  14   2   1        598.27        515.04        30.01 o                         
  15   2   1       3125.69       3037.90        74.84 o                         
  16   2   1       1166.68       1152.22        49.57 o                         
  17   2   1        805.94        672.97        44.98 o                         
  18   2   1        157.34        156.17        35.60 o                         
  19   2   1       2350.92       2400.95        80.27 o                         
  20   2   1       2844.70       2810.29       114.57 o                         
  21   2   1        294.89        337.65        55.51 o                         
  22   2   1       1981.18       1978.15        96.77 o                         
  23   2   1        248.05        290.79        63.23 o                         
  24   2   1        101.08        125.39        60.01 o                         
   1   3   1        411.03        434.27        12.85 o                         
   2   3   1      30873.46      32194.25       261.26 o                         
   3   3   1       8361.12       8116.42        77.26 o                         
   4   3   1      19347.94      21020.83       180.83 o                         
   5   3   1       6222.73       6169.01        64.96 o                         
   6   3   1       1160.90       1275.47        25.43 o                         
   7   3   1       6597.22       6951.79        77.39 o                         
   8   3   1       9029.98       9952.79       110.27 o                         
   9   3   1       8352.66       8459.05        97.06 o                         
  10   3   1      18016.07      17799.45       186.36 o                         
  11   3   1      13276.89      13929.17       154.55 o                         
  12   3   1        887.01        921.96        34.92 o                         
  13   3   1       3074.74       2872.25        59.85 o                         
  14   3   1        689.06        702.18        37.69 o                         
  15   3   1        684.08        625.76        36.86 o                         
  16   3   1       1953.04       1696.92        58.18 o                         
  17   3   1        291.56        237.69        34.15 o                         
  18   3   1       7566.39       8133.92       128.68 o                         
  19   3   1       1409.14       1433.51        74.02 o                         
  20   3   1       1395.74       1337.23        73.24 o                         
  21   3   1         62.50         78.72        49.99 o                         
  22   3   1         62.51        131.45        53.48 o                         
  23   3   1       1042.04        993.80        73.81 o                         
  24   3   1        937.55        886.97        74.84 o                         
   0   4   1      64729.86      67297.46       835.87 o                         
   1   4   1       3595.41       3734.44        44.08 o                         
   2   4   1       6573.88       7236.01        73.42 o                         
   3   4   1      60669.62      65864.27       565.40 o                         
   4   4   1      61479.12      64088.79       552.47 o                         
   5   4   1      70017.46      76056.53       654.92 o                         
   6   4   1      74486.46      79698.23       671.18 o                         
   7   4   1      13884.55      14716.03       140.59 o                         
   8   4   1      12002.87      11863.95       115.45 o                         
   9   4   1       2117.18       1702.50        37.05 o                         
  10   4   1       2904.06       2717.98        62.13 o                         
  11   4   1        379.42        311.90        23.45 o                         
  12   4   1       2811.60       2628.91        54.31 o                         
  13   4   1       1160.17       1119.77        38.53 o                         
  14   4   1        475.11        333.76        27.35 o                         
  15   4   1       7145.79       7174.54       106.84 o                         
  16   4   1        228.24        231.81        31.56 o                         
  17   4   1       2370.30       2369.21        70.24 o                         
  18   4   1          8.24         11.54        33.80 o                         
  19   4   1        471.36        501.75        49.07 o                         
  20   4   1       9220.71       9822.62       165.50 o                         
  21   4   1       2968.50       2957.14       113.82 o                         
  22   4   1       1737.37       1708.15        86.20 o                         
  23   4   1        702.82        569.12        67.50 o                         
  24   4   1          6.64         60.85        54.87 o                         
   1   5   1       9092.39       8740.86        91.23 o                         
   2   5   1      23789.00      24644.89       222.58 o                         
   3   5   1      27533.45      29282.91       249.86 o                         
   4   5   1       3390.86       3087.97        39.14 o                         
   5   5   1      17728.97      19262.37       179.72 o                         
   6   5   1      22737.70      24656.36       232.83 o                         
   7   5   1        391.08        399.39        18.48 o                         
   8   5   1       3905.50       3679.31        50.93 o                         
   9   5   1      18741.80      19398.82       184.28 o                         
  10   5   1       3061.25       3274.59        53.18 o                         
  11   5   1      22351.37      22981.71       229.47 o                         
  12   5   1       7239.06       7151.65        95.24 o                         
  13   5   1      11921.42      12044.48       141.73 o                         
  14   5   1          0.33         22.67        21.57 o                         
  15   5   1        181.80        159.43        26.55 o                         
  16   5   1        429.52        341.37        36.76 o                         
  17   5   1         70.10         64.71        32.25 o                         
  18   5   1        688.53        603.01        51.28 o                         
  19   5   1       1422.25       1376.27        67.30 o                         
  20   5   1       2700.49       2677.70        94.60 o                         
  21   5   1        196.13         92.95        47.18 o                         
  22   5   1      10968.67      13229.00       217.72 o                         
  23   5   1       2138.17       2134.79       100.07 o                         
  24   5   1       7104.11       8815.64       215.30 o                         
   0   6   1      12579.91      10846.23       158.92 o                         
   1   6   1        636.78        477.72        20.06 o                         
   2   6   1       2131.00       2057.36        34.80 o                         
   3   6   1       6289.24       6722.43        70.71 o                         
   4   6   1      27072.88      28167.09       256.53 o                         
   5   6   1       2157.32       2195.21        34.02 o                         
   6   6   1       8350.08       8068.49        91.21 o                         
   7   6   1       1492.13       1298.33        32.96 o                         
   8   6   1       9114.71       9445.20       106.07 o                         
   9   6   1       5267.77       5124.31        66.31 o                         
  10   6   1        486.85        534.83        23.01 o                         
  11   6   1       2423.01       2331.11        51.91 o                         
  12   6   1        221.59        135.21        21.73 o                         
  13   6   1       2413.62       2252.40        58.57 o                         
  14   6   1       2483.86       2474.92        71.58 o                         
  15   6   1        174.96        135.57        30.20 o                         
  16   6   1       6017.35       6439.64       109.97 o                         
  17   6   1         12.65        -33.88        33.88 o                         
  18   6   1        128.27        121.69        39.18 o                         
  19   6   1       3800.88       3932.16       110.59 o                         
  20   6   1       3464.97       3958.40       133.57 o                         
  21   6   1       2124.01       2238.83        98.39 o                         
  22   6   1       4006.91       4053.64       120.55 o                         
  23   6   1        142.50         89.88        52.44 o                         
  24   6   1        691.53        595.13        96.94 o                         
   1   7   1       5680.28       5754.97        70.86 o                         
   2   7   1     121464.84     129444.41      1134.83 o                         
   3   7   1       6704.22       7158.56        78.98 o                         
   4   7   1        354.73        188.01        14.90 o                         
   5   7   1       6976.06       8014.09        91.93 o                         
   6   7   1       2837.23       2842.66        43.77 o                         
   7   7   1       4798.24       5023.00        66.87 o                         
   8   7   1          5.74         18.26        13.89 o                         
   9   7   1       1616.36       1545.89        41.58 o                         
  10   7   1      10824.81      10663.78       121.72 o                         
  11   7   1       5613.58       5658.98        91.84 o                         
  12   7   1        516.20        476.60        33.25 o                         
  13   7   1       3218.55       3122.59        78.41 o                         
  14   7   1         15.80        -27.57        27.57 o                         
  15   7   1       5894.06       6045.14       147.28 o                         
  16   7   1       2255.71       2278.88        73.85 o                         
  17   7   1        318.13        197.70        41.40 o                         
  18   7   1      10347.29      11170.51       176.80 o                         
  19   7   1       1881.08       1747.67        78.14 o                         
  20   7   1       2662.05       2646.77        95.53 o                         
  21   7   1        149.94        118.19        48.35 o                         
  22   7   1        335.82        283.23        58.35 o                         
  23   7   1        904.25        964.09        79.61 o                         
   0   8   1     115433.09     123726.37      1621.80 o                         
   1   8   1      38927.23      38782.95       359.13 o                         
   2   8   1      34348.78      35194.32       328.63 o                         
   3   8   1       4178.49       3991.48        58.35 o                         
   4   8   1        899.76        939.68        27.62 o                         
   5   8   1        784.09        717.51        24.97 o                         
   6   8   1        318.05        343.86        17.00 o                         
   7   8   1        257.06        144.24        18.90 o                         
   8   8   1        354.23        311.37        24.69 o                         
   9   8   1          9.62          4.58        16.89 o                         
  10   8   1       7169.95       7097.65       100.01 o                         
  11   8   1       7362.73       6899.03       115.14 o                         
  12   8   1       9309.48       9389.04       154.99 o                         
  13   8   1       8261.79       8328.33       142.22 o                         
  14   8   1       1332.64       1223.01        66.69 o                         
  15   8   1       2720.47       2641.29       105.74 o                         
  16   8   1       3724.12       3616.73       101.74 o                         
  17   8   1        723.07        586.29        51.52 o                         
  18   8   1        946.21        891.99        61.08 o                         
  19   8   1        598.56        432.74        53.66 o                         
  20   8   1        507.88        500.99        55.85 o                         
  21   8   1        778.68        686.59        63.71 o                         
  22   8   1        461.28        411.72        65.07 o                         
  23   8   1        482.24        520.86        72.89 o                         
   1   9   1       3404.16       3248.32        53.62 o                         
   2   9   1       6535.89       6233.65        80.64 o                         
   3   9   1       1710.19       1635.46        40.99 o                         
   4   9   1      15318.47      15462.09       153.36 o                         
   5   9   1          7.31         40.95        15.05 o                         
   6   9   1       9970.24      10867.63       118.75 o                         
   7   9   1       2330.83       2195.29        59.17 o                         
   8   9   1        491.99        378.18        28.76 o                         
   9   9   1        296.12        254.04        27.52 o                         
  10   9   1       3128.98       2676.13        65.47 o                         
  11   9   1        135.40        103.25        31.30 o                         
  12   9   1       4712.66       4664.70       104.10 o                         
  13   9   1       3232.65       3173.82        94.49 o                         
  14   9   1       5735.13       6045.16       122.84 o                         
  15   9   1       4093.93       4118.15       112.97 o                         
  16   9   1       3570.95       3746.04       110.77 o                         
  17   9   1          8.29        -13.42        39.62 o                         
  18   9   1        936.85        874.60        68.11 o                         
  19   9   1       1435.78       1362.61        78.89 o                         
  20   9   1       3295.14       3544.80       127.29 o                         
  21   9   1         49.17         -7.91        54.37 o                         
  22   9   1        174.06        160.54        71.01 o                         
   0  10   1      12334.70      11747.90       186.71 o                         
   1  10   1      24295.25      25298.00       249.72 o                         
   2  10   1        293.91        231.57        21.90 o                         
   3  10   1        191.69        146.10        19.82 o                         
   4  10   1         14.45         -6.74        15.19 o                         
   5  10   1        418.24        308.19        20.93 o                         
   6  10   1         24.34          0.19        17.92 o                         
   7  10   1        743.68        638.57        33.58 o                         
   8  10   1         70.05         20.50        23.19 o                         
   9  10   1       7505.76       7438.15       116.96 o                         
  10  10   1          5.85        -12.84        27.76 o                         
  11  10   1        852.95        664.36        48.12 o                         
  12  10   1      10931.04      11562.95       182.45 o                         
  13  10   1       6138.90       6232.12       130.12 o                         
  14  10   1        109.34         88.35        38.74 o                         
  15  10   1       1440.69       1408.65        71.77 o                         
  16  10   1       2213.10       2262.39        89.41 o                         
  17  10   1       2832.30       2915.21       102.44 o                         
  18  10   1       1896.18       1648.63        90.41 o                         
  19  10   1       2444.97       2564.02       109.85 o                         
  20  10   1       2004.40       1986.96       105.26 o                         
  21  10   1       1492.97       1423.05       120.22 o                         
  22  10   1         15.42         40.52        72.91 o                         
   1  11   1       1451.17       1341.06        41.91 o                         
   2  11   1      11946.86      12778.27       144.28 o                         
   3  11   1       1227.07       1160.69        39.21 o                         
   4  11   1        774.23        675.06        28.93 o                         
   5  11   1       2652.60       2658.88        55.17 o                         
   6  11   1        152.05        130.39        27.21 o                         
   7  11   1         27.66        -13.00        24.50 o                         
   8  11   1        844.89        702.26        42.72 o                         
   9  11   1         19.69         -5.60        28.27 o                         
  10  11   1      11031.62      11282.34       176.30 o                         
  11  11   1        301.17        209.65        40.60 o                         
  12  11   1       1353.47       1256.26        64.33 o                         
  13  11   1        793.12        768.11        56.51 o                         
  14  11   1        438.20        441.83        51.18 o                         
  15  11   1        600.77        433.29        52.62 o                         
  16  11   1        400.67        417.19        58.05 o                         
  17  11   1          0.08          7.31        43.56 o                         
  18  11   1       1476.38       1365.17        89.33 o                         
  19  11   1        281.83        264.23        64.47 o                         
  20  11   1         94.03         50.15        65.41 o                         
  21  11   1       1548.69       1535.75       125.89 o                         
   0  12   1       1585.77       1632.28        97.87 o                         
   1  12   1        618.38        581.31        32.26 o                         
   2  12   1        128.71        111.52        22.55 o                         
   3  12   1        511.17        457.19        30.75 o                         
   4  12   1         87.19         89.00        22.86 o                         
   5  12   1        275.01        173.81        28.01 o                         
   6  12   1          0.17          5.28        27.79 o                         
   7  12   1        269.19        187.34        33.35 o                         
   8  12   1       1441.80       1420.09        58.71 o                         
   9  12   1       2813.51       2998.64        83.09 o                         
  10  12   1        494.09        377.84        46.30 o                         
  11  12   1         73.52         15.52        37.60 o                         
  12  12   1        309.66        317.10        46.57 o                         
  13  12   1       2984.12       3115.90       102.97 o                         
  14  12   1          4.27         22.73        40.72 o                         
  15  12   1        219.67         99.39        43.72 o                         
  16  12   1       1067.59       1159.61        82.70 o                         
  17  12   1        235.45        382.59        58.23 o                         
  18  12   1        409.61        396.42        65.82 o                         
  19  12   1        944.75        924.14        92.21 o                         
  20  12   1        291.49        301.56        78.68 o                         
   1  13   1       1351.91       1249.30        50.37 o                         
   2  13   1       1766.35       1756.25        56.24 o                         
   3  13   1        286.17        224.38        32.90 o                         
   4  13   1         79.42         55.91        27.40 o                         
   5  13   1       2645.80       2575.84        75.94 o                         
   6  13   1       2084.75       2118.00        80.28 o                         
   7  13   1       1746.86       1560.90        62.96 o                         
   8  13   1        405.71        314.10        39.50 o                         
   9  13   1         71.13         42.89        34.94 o                         
  10  13   1          1.91         28.27        37.61 o                         
  11  13   1         85.05         25.85        38.67 o                         
  12  13   1        617.02        480.73        54.38 o                         
  13  13   1       3637.22       3501.58       111.65 o                         
  14  13   1       2951.20       3134.66       135.04 o                         
  15  13   1          0.91        -35.87        46.94 o                         
  16  13   1        105.29        126.17        52.14 o                         
  17  13   1        193.36        254.16        58.70 o                         
  18  13   1       1717.49       1724.76       117.15 o                         
  19  13   1        104.41        126.83        72.81 o                         
   0  14   1        214.60        161.11        41.16 o                         
   1  14   1        205.30         84.27        29.04 o                         
   2  14   1       1924.31       1884.72        66.80 o                         
   3  14   1       2285.78       2065.30        69.68 o                         
   4  14   1        281.09        238.02        36.66 o                         
   5  14   1       3098.37       3142.85        88.36 o                         
   6  14   1       3023.57       3075.40        87.79 o                         
   7  14   1       3871.09       3901.58       104.56 o                         
   8  14   1         29.57         33.18        36.27 o                         
   9  14   1       1207.56       1238.72        76.38 o                         
  10  14   1         60.71         17.10        39.43 o                         
  11  14   1         41.45        -39.43        39.43 o                         
  12  14   1        131.02        105.52        43.88 o                         
  13  14   1        727.38        739.16        62.27 o                         
  14  14   1        179.62        148.31        50.95 o                         
  15  14   1       1009.94        995.92        76.37 o                         
  16  14   1         72.41         16.48        53.61 o                         
  17  14   1        190.33        247.69        65.55 o                         
  18  14   1        169.20         48.49        58.14 o                         
   1  15   1        385.39        366.69        42.03 o                         
   2  15   1        422.45        296.95        39.16 o                         
   3  15   1        479.41        425.00        44.41 o                         
   4  15   1       6806.72       7155.01       126.45 o                         
   5  15   1        497.45        281.36        40.38 o                         
   6  15   1       2050.51       1921.42        89.67 o                         
   7  15   1          1.14         -7.40        33.63 o                         
   8  15   1        499.76        484.34        47.34 o                         
   9  15   1       1228.11       1002.42        66.05 o                         
  10  15   1        212.93        104.22        45.02 o                         
  11  15   1          1.15        -26.88        41.00 o                         
  12  15   1         49.44        101.83        46.54 o                         
  13  15   1        150.88         48.12        53.37 o                         
  14  15   1          4.33         -5.29        50.52 o                         
  15  15   1         78.27         85.65        59.92 o                         
  16  15   1        741.25        726.82        79.54 o                         
  17  15   1        685.29        767.99        81.83 o                         
   0  16   1       2998.37       3152.13       157.69 o                         
   1  16   1       8628.59       9101.01       168.28 o                         
   2  16   1       3834.68       3872.39       112.44 o                         
   3  16   1       3331.19       3309.54       102.70 o                         
   4  16   1         20.34         50.53        36.92 o                         
   5  16   1        270.86        192.72        41.74 o                         
   6  16   1       2693.39       2756.10        89.43 o                         
   7  16   1        608.72        620.87        50.51 o                         
   8  16   1       2056.52       1884.54        83.36 o                         
   9  16   1          4.67         33.87        44.17 o                         
  10  16   1       3946.28       4020.93       139.19 o                         
  11  16   1        135.43        140.58        49.07 o                         
  12  16   1       1706.20       1392.08        85.70 o                         
  13  16   1       1053.92        740.32        70.83 o                         
  14  16   1       1111.56       1079.15        83.34 o                         
  15  16   1       1815.24       1848.99       106.40 o                         
  16  16   1       4095.80       4142.47       151.91 o                         
   1  17   1        904.12        900.36        69.40 o                         
   2  17   1      10002.04      10400.37       196.80 o                         
   3  17   1         42.78         56.08        42.77 o                         
   4  17   1        386.03        343.19        54.92 o                         
   5  17   1        391.82        490.33        64.73 o                         
   6  17   1       2270.62       2382.00        86.80 o                         
   7  17   1        150.15        180.96        45.75 o                         
   8  17   1        309.78        373.71        64.39 o                         
   9  17   1        683.65        548.85        59.95 o                         
  10  17   1        170.45        262.73        59.52 o                         
  11  17   1       2115.32       2309.68       102.64 o                         
  12  17   1        205.86        274.58        71.94 o                         
  13  17   1        638.71        783.07        81.73 o                         
  14  17   1          0.24        -52.80        66.98 o                         
   0  18   1       9862.84      10634.33       289.60 o                         
   1  18   1       6981.18       7442.26       167.23 o                         
   2  18   1       2998.92       3076.43       116.52 o                         
   3  18   1       1952.64       2100.72        99.35 o                         
   4  18   1        453.15        330.56        60.41 o                         
   5  18   1        926.30        910.58        70.67 o                         
   6  18   1       1340.56       1134.70        88.14 o                         
   7  18   1        390.29        373.28        60.52 o                         
   8  18   1        537.05        659.46        66.97 o                         
   9  18   1        301.61        448.50        63.72 o                         
  10  18   1        160.76        144.37        59.59 o                         
  11  18   1        132.05         94.58        59.70 o                         
  12  18   1         45.91         17.97        61.78 o                         
  13  18   1       1701.31       2006.84       123.47 o                         
   1  19   1        123.77        174.47        56.87 o                         
   2  19   1        384.54        478.95        67.83 o                         
   3  19   1         30.58         23.40        53.15 o                         
   4  19   1       3159.54       3133.39       124.49 o                         
   5  19   1        408.24        417.51        65.81 o                         
   6  19   1        759.66        700.34        76.91 o                         
   7  19   1         91.17         -8.81        61.03 o                         
   8  19   1       1155.51       1247.21       127.09 o                         
   9  19   1         78.98         48.66        62.22 o                         
  10  19   1        564.85        628.18        84.44 o                         
   0  20   1        857.56       1024.71       117.19 o                         
   1  20   1         16.19         73.62        59.41 o                         
   2  20   1        290.57        230.78        62.52 o                         
   3  20   1        460.09        487.53        72.49 o                         
   4  20   1       3356.73       3631.93       136.89 o                         
   5  20   1       1992.77       2182.35       114.43 o                         
   6  20   1       2425.12       2861.41       147.79 o                         
   7  20   1       1964.16       1982.57       126.51 o                         
   1  21   1        420.47        496.79        70.50 o                         
   2  21   1       1699.17       1614.84       238.67 o                         
   0   0   2      40219.21      36449.74      1361.33 o                         
   1   0   2      34393.62      38615.56       434.05 o                         
   2   0   2      25026.25      25103.88       268.51 o                         
   3   0   2        408.12        225.21        14.40 o                         
   4   0   2       4770.25       5243.97        75.82 o                         
   5   0   2      38712.69      39658.09       477.58 o                         
   6   0   2      11058.88      11360.84       154.72 o                         
   7   0   2       3885.06       4010.34        70.11 o                         
   8   0   2        147.85         51.64        17.23 o                         
   9   0   2       1540.67       1582.08        46.88 o                         
  10   0   2      21323.49      20915.22       276.46 o                         
  11   0   2      26093.04      26794.51       348.26 o                         
  12   0   2        945.61       1034.10        42.13 o                         
  13   0   2      34012.56      35137.35       453.23 o                         
  14   0   2        243.64        122.60        36.86 o                         
  15   0   2       3621.61       3555.52       117.75 o                         
  16   0   2       3619.26       3859.61       127.26 o                         
  17   0   2       3963.42       3819.83       160.36 o                         
  18   0   2       2885.32       2845.65       119.08 o                         
  19   0   2         56.06         44.41        49.55 o                         
  20   0   2       1677.54       1687.31       100.68 o                         
  21   0   2       1699.49       1595.07       103.08 o                         
  22   0   2       1364.37       1510.36       106.61 o                         
  23   0   2        169.91        155.47        75.55 o                         
  24   0   2       1344.13       1138.33       131.49 o                         
  25   0   2       3786.04       4139.43       304.91 o                         
   1   1   2      20843.97      22227.40       169.11 o                         
   2   1   2      24352.98      25955.65       190.38 o                         
   3   1   2      83475.23      87818.68       727.24 o                         
   4   1   2      57914.59      61038.17       488.46 o                         
   5   1   2       9805.17       9779.77        90.30 o                         
   6   1   2       3679.42       3664.05        43.44 o                         
   7   1   2      17497.58      18272.66       171.67 o                         
   8   1   2      17811.77      19537.44       184.95 o                         
   9   1   2       1928.36       1766.74        35.72 o                         
  10   1   2       5581.94       6107.81        73.44 o                         
  11   1   2       7390.86       7251.84        87.10 o                         
  12   1   2         90.21         66.82        16.62 o                         
  13   1   2       1405.51       1346.83        39.45 o                         
  14   1   2       1510.53       1297.46        46.61 o                         
  15   1   2       9957.45      10522.17       144.68 o                         
  16   1   2        309.21        258.35        33.35 o                         
  17   1   2       4919.34       5056.54        97.24 o                         
  18   1   2       4151.44       4361.69       101.55 o                         
  19   1   2       7941.70       8639.02       143.48 o                         
  20   1   2       1362.23       1230.01        63.43 o                         
  21   1   2         65.60        144.88        43.85 o                         
  22   1   2        166.75        229.60        54.88 o                         
  23   1   2       1529.85       1489.22        87.34 o                         
  24   1   2        606.58        770.27        81.05 o                         
  25   1   2        377.87        399.32       174.35 o                         
   0   2   2      22093.45      22195.75       280.99 o                         
   1   2   2      28825.43      30558.48       246.07 o                         
   2   2   2      10259.47      10745.99       104.67 o                         
   3   2   2      59859.43      64587.74       504.73 o                         
   4   2   2     109554.40     119538.63       948.06 o                         
   5   2   2      28669.97      30565.17       263.37 o                         
   6   2   2       1469.15       1228.90        26.45 o                         
   7   2   2       9975.28       9827.86       100.50 o                         
   8   2   2      39051.49      40221.10       366.85 o                         
   9   2   2      35241.26      38085.25       350.78 o                         
  10   2   2       3483.07       3006.96        45.50 o                         
  11   2   2       1832.84       1678.94        36.23 o                         
  12   2   2          0.96        -11.94        12.35 o                         
  13   2   2      18680.31      19348.42       202.64 o                         
  14   2   2       8134.19       8302.33       108.23 o                         
  15   2   2        826.26        782.89        41.31 o                         
  16   2   2        198.63        164.11        30.87 o                         
  17   2   2       1235.17       1127.40        52.55 o                         
  18   2   2         61.03         96.04        34.64 o                         
  19   2   2         64.62         44.41        34.92 o                         
  20   2   2        325.40        416.25        48.29 o                         
  21   2   2       6514.13       6885.81       154.90 o                         
  22   2   2       1208.80       1263.14        78.92 o                         
  23   2   2        306.34        306.29        61.93 o                         
  24   2   2       1423.75       1566.45       110.44 o                         
   1   3   2      42118.68      44691.90       375.60 o                         
   2   3   2      31098.24      33500.20       291.70 o                         
   3   3   2       9516.54       9461.56        88.86 o                         
   4   3   2      18971.31      20037.62       173.28 o                         
   5   3   2       5009.00       5219.01        57.43 o                         
   6   3   2        938.50        963.47        21.95 o                         
   7   3   2      19222.19      21190.07       202.99 o                         
   8   3   2        193.45        297.57        18.20 o                         
   9   3   2      24783.41      26420.17       258.98 o                         
  10   3   2       1686.27       1818.25        40.46 o                         
  11   3   2      30122.87      31303.41       291.03 o                         
  12   3   2        509.82        560.57        29.08 o                         
  13   3   2       1364.14       1335.07        42.60 o                         
  14   3   2       6842.88       6919.42        96.67 o                         
  15   3   2         14.57        -22.40        22.40 o                         
  16   3   2          8.79         21.48        26.02 o                         
  17   3   2        185.55        180.63        33.66 o                         
  18   3   2       7359.79       7735.00       129.01 o                         
  19   3   2        112.13        110.04        40.13 o                         
  20   3   2        188.44        187.25        46.57 o                         
  21   3   2        432.50        399.65        60.46 o                         
  22   3   2        584.84        605.93        63.96 o                         
  23   3   2      12266.76      14191.01       238.33 o                         
  24   3   2        710.68        812.55        73.10 o                         
   0   4   2      60372.91      63409.65       752.20 o                         
   1   4   2       2026.71       2254.17        31.89 o                         
   2   4   2       8951.63       9661.26        89.04 o                         
   3   4   2      12988.03      14153.73       133.15 o                         
   4   4   2        765.71        948.32        23.01 o                         
   5   4   2      30790.33      32742.43       284.70 o                         
   6   4   2       9493.66      10357.03       102.95 o                         
   7   4   2      18055.82      18722.24       173.70 o                         
   8   4   2       5289.28       4960.33        58.87 o                         
   9   4   2       1898.32       1396.68        34.37 o                         
  10   4   2        924.87        853.43        28.36 o                         
  11   4   2        449.40        490.01        23.26 o                         
  12   4   2         61.72         36.78        18.89 o                         
  13   4   2       1536.28       1507.37        44.67 o                         
  14   4   2          2.26         -9.28        20.15 o                         
  15   4   2        508.12        384.51        33.93 o                         
  16   4   2       3763.97       3656.02        82.43 o                         
  17   4   2        602.02        595.86        41.11 o                         
  18   4   2         82.46         70.24        35.68 o                         
  19   4   2        320.97        323.46        44.49 o                         
  20   4   2        941.83        815.07        61.16 o                         
  21   4   2       2706.02       3017.02       103.59 o                         
  22   4   2        130.82        119.53        50.50 o                         
  23   4   2        381.28        427.20        61.07 o                         
  24   4   2       1831.66       1969.41        98.98 o                         
   1   5   2      28735.46      30609.62       272.69 o                         
   2   5   2        464.99        363.90        20.12 o                         
   3   5   2         21.74         22.70         8.49 o                         
   4   5   2          3.88        -11.37        11.37 o                         
   5   5   2       2590.06       2504.53        41.78 o                         
   6   5   2       4585.82       4772.70        59.50 o                         
   7   5   2        627.48        746.28        23.80 o                         
   8   5   2       8054.35       8580.07        92.79 o                         
   9   5   2        281.50        155.97        15.55 o                         
  10   5   2       4705.25       4878.19        67.25 o                         
  11   5   2       5586.61       5617.16        75.69 o                         
  12   5   2       3307.87       3153.01        61.34 o                         
  13   5   2        144.80        111.53        22.10 o                         
  14   5   2        315.84        333.63        28.72 o                         
  15   5   2         26.26         54.79        24.61 o                         
  16   5   2        330.61        284.78        35.46 o                         
  17   5   2        277.83        239.99        38.69 o                         
  18   5   2         15.25        -15.44        34.14 o                         
  19   5   2          9.41        -12.18        39.47 o                         
  20   5   2       1223.51       1235.96        68.20 o                         
  21   5   2        961.56        975.91        64.57 o                         
  22   5   2        177.85        215.24        53.21 o                         
  23   5   2        329.68        292.53        59.16 o                         
  24   5   2         40.13        113.92        65.44 o                         
   0   6   2      38322.72      41464.72       531.36 o                         
   1   6   2      10007.87      10563.31       107.14 o                         
   2   6   2       1559.48       1441.32        31.90 o                         
   3   6   2       4340.18       4888.44        58.97 o                         
   4   6   2       4465.16       4788.19        62.31 o                         
   5   6   2         15.88          4.64        12.92 o                         
   6   6   2       4228.61       3688.69        57.68 o                         
   7   6   2       2472.25       2559.81        52.74 o                         
   8   6   2       2224.21       2069.66        39.96 o                         
   9   6   2       6399.25       6376.93        78.75 o                         
  10   6   2       1771.74       1673.48        39.00 o                         
  11   6   2        217.28        227.61        21.18 o                         
  12   6   2         86.91        100.82        21.74 o                         
  13   6   2        570.21        475.32        32.30 o                         
  14   6   2       3004.82       2879.16        73.74 o                         
  15   6   2        454.45        396.90        37.10 o                         
  16   6   2       1863.57       1793.12        61.91 o                         
  17   6   2        132.78        141.06        38.96 o                         
  18   6   2       2183.39       2047.06        78.75 o                         
  19   6   2        204.58        187.72        44.23 o                         
  20   6   2         45.78         24.91        41.44 o                         
  21   6   2       2987.37       3413.59       109.85 o                         
  22   6   2        785.00        710.41        67.35 o                         
  23   6   2        166.76        171.96        57.77 o                         
  24   6   2          4.96        -31.87       119.89 o                         
   1   7   2       9714.11      10886.03       115.60 o                         
   2   7   2      11928.70      12903.93       129.87 o                         
   3   7   2       9169.48       9375.81        97.71 o                         
   4   7   2      15012.20      15539.72       141.49 o                         
   5   7   2       1804.45       1770.31        39.92 o                         
   6   7   2        449.80        456.03        25.60 o                         
   7   7   2        965.44        974.58        31.91 o                         
   8   7   2        428.90        390.20        23.29 o                         
   9   7   2        747.19        660.58        25.31 o                         
  10   7   2       1731.31       1537.81        45.66 o                         
  11   7   2        293.63        265.00        26.53 o                         
  12   7   2       6077.71       6041.75        98.31 o                         
  13   7   2       1202.21       1024.82        47.62 o                         
  14   7   2        517.67        493.58        38.60 o                         
  15   7   2          6.27         31.59        30.98 o                         
  16   7   2       3349.74       3470.54        92.52 o                         
  17   7   2        842.93        848.22        55.63 o                         
  18   7   2        430.99        306.24        45.52 o                         
  19   7   2        105.78        198.56        46.37 o                         
  20   7   2       2102.44       1990.79        84.75 o                         
  21   7   2        268.70        239.79        52.58 o                         
  22   7   2        346.26        331.55        61.32 o                         
  23   7   2         34.93          8.13        59.18 o                         
   0   8   2      27520.61      30571.17       408.55 o                         
   1   8   2       4520.51       4064.87        58.49 o                         
   2   8   2        145.01        126.26        16.90 o                         
   3   8   2       2505.34       1895.15        39.32 o                         
   4   8   2        289.72        264.94        16.88 o                         
   5   8   2       1421.06       1586.64        37.95 o                         
   6   8   2          1.97        -14.80        14.80 o                         
   7   8   2       1340.99       1353.42        38.11 o                         
   8   8   2      23064.01      23531.65       241.11 o                         
   9   8   2        301.70        206.65        21.38 o                         
  10   8   2       2068.40       1986.78        50.99 o                         
  11   8   2       4164.74       4056.03        86.67 o                         
  12   8   2        241.58        269.59        33.85 o                         
  13   8   2        354.62        301.20        39.43 o                         
  14   8   2       2578.52       2345.85        81.04 o                         
  15   8   2       3568.85       3542.61        98.67 o                         
  16   8   2       3513.22       3719.96       104.31 o                         
  17   8   2        576.33        437.98        50.34 o                         
  18   8   2        173.29        189.01        44.15 o                         
  19   8   2          3.80          5.45        42.70 o                         
  20   8   2        204.42        265.60        53.00 o                         
  21   8   2         70.31         31.33        53.15 o                         
  22   8   2        159.48        248.76        59.31 o                         
  23   8   2        216.45        176.03        68.86 o                         
   1   9   2       6453.50       6991.18        87.29 o                         
   2   9   2       6343.96       6112.10        79.54 o                         
   3   9   2       4697.21       4522.15        65.16 o                         
   4   9   2       1165.86       1070.58        30.57 o                         
   5   9   2       9431.42       9628.86       104.97 o                         
   6   9   2        200.48        148.47        19.44 o                         
   7   9   2          3.09         -5.67        16.15 o                         
   8   9   2         97.22         63.81        21.11 o                         
   9   9   2        385.44        295.90        29.14 o                         
  10   9   2        683.58        610.14        36.17 o                         
  11   9   2         89.86         89.94        29.33 o                         
  12   9   2        919.50        920.62        53.55 o                         
  13   9   2        539.53        468.36        46.73 o                         
  14   9   2        878.16        845.10        60.56 o                         
  15   9   2       2931.76       2581.80        89.87 o                         
  16   9   2          8.52        -37.28        37.28 o                         
  17   9   2       3067.73       2971.26       101.46 o                         
  18   9   2       2504.53       2462.62       100.87 o                         
  19   9   2       1590.68       1526.18        87.38 o                         
  20   9   2        326.75        358.34        67.16 o                         
  21   9   2          0.72         27.87        56.90 o                         
  22   9   2         21.61         20.12        62.20 o                         
   0  10   2      24426.45      23960.39       336.63 o                         
   1  10   2       7087.27       6445.79        85.21 o                         
   2  10   2        447.71        457.67        26.79 o                         
   3  10   2        500.73        297.02        22.98 o                         
   4  10   2       3518.47       3466.39        55.16 o                         
   5  10   2        877.99        785.58        30.40 o                         
   6  10   2       2833.24       2847.98        56.17 o                         
   7  10   2       4181.95       4141.67        79.26 o                         
   8  10   2        952.56        907.44        41.68 o                         
   9  10   2        187.95        184.30        28.18 o                         
  10  10   2         90.32         76.97        30.82 o                         
  11  10   2       2243.80       2337.13        80.26 o                         
  12  10   2        133.89         36.87        33.70 o                         
  13  10   2       3288.29       3233.92        99.25 o                         
  14  10   2        220.60        135.95        40.78 o                         
  15  10   2       3454.06       3537.05       107.53 o                         
  16  10   2       4293.68       4629.52       124.88 o                         
  17  10   2         67.16         40.31        42.10 o                         
  18  10   2         29.82         30.48        49.42 o                         
  19  10   2        720.28        622.36        73.51 o                         
  20  10   2       1657.78       1601.60       105.21 o                         
  21  10   2        440.52        383.87        72.03 o                         
  22  10   2         46.29          2.46        84.80 o                         
   1  11   2       2476.93       2227.99        56.29 o                         
   2  11   2       5024.04       5359.62        78.30 o                         
   3  11   2       9011.48       9217.66       115.80 o                         
   4  11   2      11362.49      12034.70       136.23 o                         
   5  11   2        281.22        216.71        23.89 o                         
   6  11   2       5953.69       5805.76        95.31 o                         
   7  11   2         53.37         -9.71        24.23 o                         
   8  11   2       1407.99       1195.84        51.63 o                         
   9  11   2       4308.80       4232.09        94.94 o                         
  10  11   2       1841.48       1688.06        70.33 o                         
  11  11   2      14390.38      14883.01       217.16 o                         
  12  11   2        253.65        143.98        40.89 o                         
  13  11   2        365.31        361.55        47.57 o                         
  14  11   2        391.25        366.03        48.10 o                         
  15  11   2          6.12         39.59        38.43 o                         
  16  11   2         92.22         24.66        43.15 o                         
  17  11   2        412.11        340.40        56.91 o                         
  18  11   2        126.39        169.37        62.14 o                         
  19  11   2        186.15        138.98        84.45 o                         
  20  11   2        401.00        467.46        74.06 o                         
  21  11   2       1832.47       1765.38       119.33 o                         
   0  12   2       6699.31       6615.46       131.00 o                         
   1  12   2        148.05        132.76        23.44 o                         
   2  12   2       2710.82       2519.31        57.90 o                         
   3  12   2       4307.04       4083.83        72.62 o                         
   4  12   2       4930.20       5047.93        83.16 o                         
   5  12   2      32703.69      34578.86       360.34 o                         
   6  12   2       5242.63       4805.31        89.04 o                         
   7  12   2      33744.27      35171.58       406.38 o                         
   8  12   2        283.87        151.32        32.35 o                         
   9  12   2      10338.41      10317.12       153.29 o                         
  10  12   2         36.92        -16.64        33.50 o                         
  11  12   2        229.61        250.40        42.22 o                         
  12  12   2         79.48         82.22        39.32 o                         
  13  12   2         31.04         21.34        40.18 o                         
  14  12   2       1531.90       1385.20        72.72 o                         
  15  12   2        191.42        186.50        46.94 o                         
  16  12   2          3.89         -2.75        46.26 o                         
  17  12   2        136.45        214.39        54.25 o                         
  18  12   2       1195.30       1221.05        86.95 o                         
  19  12   2       2935.51       3109.89       152.20 o                         
  20  12   2        210.83        279.71        79.47 o                         
   1  13   2       1396.51       1266.43        48.75 o                         
   2  13   2       1637.89       1437.20        49.72 o                         
   3  13   2       4925.61       4789.36        89.56 o                         
   4  13   2       1216.97       1033.69        47.94 o                         
   5  13   2        307.06        310.21        36.71 o                         
   6  13   2         92.21        123.57        32.99 o                         
   7  13   2       4509.59       4615.23       100.01 o                         
   8  13   2       1632.84       1613.01        66.52 o                         
   9  13   2       4214.05       4378.68       107.46 o                         
  10  13   2       1397.44       1216.41        66.06 o                         
  11  13   2       9429.56       9855.34       173.09 o                         
  12  13   2       1095.59       1145.92        67.10 o                         
  13  13   2       2522.33       2453.83        97.61 o                         
  14  13   2         15.56        -41.67        41.67 o                         
  15  13   2        329.82        401.14        59.52 o                         
  16  13   2        647.32        606.60        67.80 o                         
  17  13   2         25.66          0.98        54.79 o                         
  18  13   2        996.23        953.92        90.37 o                         
  19  13   2        736.86        676.82        89.80 o                         
   0  14   2      10080.71      10667.61       204.57 o                         
   1  14   2        802.95        863.00        44.37 o                         
   2  14   2        128.89        101.66        30.67 o                         
   3  14   2       5629.57       5637.29        99.02 o                         
   4  14   2         72.98        -10.63        32.66 o                         
   5  14   2       5387.96       5280.05       104.29 o                         
   6  14   2        862.31        720.88        47.39 o                         
   7  14   2       8416.94       8708.37       142.24 o                         
   8  14   2       6799.11       6862.59       126.14 o                         
   9  14   2       7101.44       7458.03       143.68 o                         
  10  14   2        328.52        198.39        45.55 o                         
  11  14   2         62.96         24.59        41.45 o                         
  12  14   2        255.43        246.21        50.60 o                         
  13  14   2       1141.18       1038.71        71.86 o                         
  14  14   2        438.90        324.36        58.54 o                         
  15  14   2        871.37        919.65        73.48 o                         
  16  14   2       5391.39       5627.52       173.11 o                         
  17  14   2         40.41         17.69        61.74 o                         
  18  14   2         67.58        107.90        64.38 o                         
   1  15   2       3177.98       3125.35        88.55 o                         
   2  15   2         35.16         -0.44        34.05 o                         
   3  15   2       1547.44       1689.59        67.32 o                         
   4  15   2       3309.12       3471.03       104.07 o                         
   5  15   2       1500.95       1330.22        64.60 o                         
   6  15   2       4973.79       5001.78       110.70 o                         
   7  15   2          9.22         17.05        34.06 o                         
   8  15   2        306.02        192.23        41.36 o                         
   9  15   2        119.29         60.68        41.27 o                         
  10  15   2       1136.94       1163.55        70.35 o                         
  11  15   2       1774.29       1747.15        82.99 o                         
  12  15   2         69.10         16.63        45.17 o                         
  13  15   2        309.63        384.21        60.86 o                         
  14  15   2        689.05        710.79        73.11 o                         
  15  15   2       1867.14       1869.76        97.08 o                         
  16  15   2         56.22         61.68        62.39 o                         
  17  15   2        474.97        435.32        73.09 o                         
   0  16   2        325.29        282.23        74.99 o                         
   1  16   2       6798.29       7397.67       149.00 o                         
   2  16   2       2694.78       2862.68       100.90 o                         
   3  16   2         96.02        130.23        42.17 o                         
   4  16   2       1160.86       1016.82        60.14 o                         
   5  16   2         51.89        111.63        40.06 o                         
   6  16   2        883.21        949.78        60.61 o                         
   7  16   2        579.11        421.15        50.58 o                         
   8  16   2        770.79        697.71        60.75 o                         
   9  16   2        260.80        169.91        48.62 o                         
  10  16   2         12.43        -42.86        42.86 o                         
  11  16   2       1058.15        993.28        82.88 o                         
  12  16   2        677.71        746.69        70.43 o                         
  13  16   2       2108.99       2056.71        98.33 o                         
  14  16   2        681.64        701.85        72.40 o                         
  15  16   2       1805.44       1920.49       108.68 o                         
  16  16   2         45.95          5.04        76.44 o                         
   1  17   2        740.20        598.59        62.48 o                         
   2  17   2         18.34         32.10        45.37 o                         
   3  17   2       1957.95       2056.19        90.41 o                         
   4  17   2         55.53         62.59        43.29 o                         
   5  17   2         22.87         60.71        41.16 o                         
   6  17   2        372.03        341.92        49.89 o                         
   7  17   2       1744.41       1567.58        73.35 o                         
   8  17   2          0.80        -28.38        44.57 o                         
   9  17   2        447.55        395.06        60.29 o                         
  10  17   2        575.73        529.63        65.30 o                         
  11  17   2         25.86        -66.92        66.92 o                         
  12  17   2        310.74        357.04        63.41 o                         
  13  17   2        355.81        369.28        66.42 o                         
  14  17   2          0.24        -63.06        63.06 o                         
   0  18   2       2048.05       1888.22       132.65 o                         
   1  18   2         24.23         88.14        50.59 o                         
   2  18   2       2222.40       2389.57       105.03 o                         
   3  18   2        198.38        226.57        55.86 o                         
   4  18   2         52.49         21.63        50.60 o                         
   5  18   2          0.08        104.86        49.29 o                         
   6  18   2         45.80         -6.71        45.04 o                         
   7  18   2        207.10        136.35        52.15 o                         
   8  18   2         51.73        -28.98        50.61 o                         
   9  18   2        124.27        253.95        62.46 o                         
  10  18   2        154.74        185.69        64.25 o                         
  11  18   2        338.29        262.40        69.47 o                         
  12  18   2        697.33        650.50        76.61 o                         
  13  18   2        798.76        752.81       161.06 o                         
   1  19   2        532.13        451.71        65.66 o                         
   2  19   2       1756.33       1771.13        96.61 o                         
   3  19   2         36.03        140.15        59.12 o                         
   4  19   2       3198.85       3602.43       132.51 o                         
   5  19   2        691.30        746.15        72.96 o                         
   6  19   2        399.82        386.24        80.52 o                         
   7  19   2        159.83        206.32        65.72 o                         
   8  19   2        146.18         39.40        63.42 o                         
   9  19   2         54.25         67.17        64.70 o                         
  10  19   2         69.62        -10.18        61.61 o                         
   0  20   2       1606.68       1979.47       160.71 o                         
   1  20   2          3.05         93.17        58.30 o                         
   2  20   2         38.22        167.92        62.65 o                         
   3  20   2         20.42        -57.61        57.61 o                         
   4  20   2        259.56        259.20        65.45 o                         
   5  20   2       1075.07       1295.14       104.34 o                         
   6  20   2        243.96        419.78        84.70 o                         
   7  20   2       1488.66       1524.94       120.65 o                         
   1  21   2        154.41        388.75        69.43 o                         
   1   1   3        161.60        129.01         6.10 o                         
   2   1   3       8050.81       8421.85        68.89 o                         
   3   1   3       4714.92       5045.49        51.82 o                         
   4   1   3       5559.37       5805.16        59.36 o                         
   5   1   3      29245.86      31036.55       255.53 o                         
   6   1   3      11841.10      12484.89       114.59 o                         
   7   1   3       8354.32       9144.96        92.07 o                         
   8   1   3          0.31         -9.14         9.14 o                         
   9   1   3       1004.78       1070.28        25.38 o                         
  10   1   3      11259.51      11373.95       118.25 o                         
  11   1   3         33.91         19.03        14.70 o                         
  12   1   3        811.73        691.62        29.96 o                         
  13   1   3        101.71        120.95        19.28 o                         
  14   1   3        612.74        602.11        34.58 o                         
  15   1   3        458.11        374.20        33.55 o                         
  16   1   3        856.70        654.11        42.50 o                         
  17   1   3       4943.53       5113.17        98.12 o                         
  18   1   3       3718.94       3699.22        93.96 o                         
  19   1   3        572.89        563.32        47.67 o                         
  20   1   3       1303.61       1283.04        63.74 o                         
  21   1   3        826.27        784.29        60.39 o                         
  22   1   3        182.83        199.41        50.95 o                         
  23   1   3        666.58        612.01        68.43 o                         
  24   1   3       1264.41       1426.02       101.61 o                         
   0   2   3       3100.41       3328.82        52.56 o                         
   1   2   3      56373.08      58548.28       456.86 o                         
   2   2   3       7586.09       8035.35        74.68 o                         
   3   2   3      44563.14      46350.52       365.73 o                         
   4   2   3          0.36         11.34         8.84 o                         
   5   2   3      52581.96      56702.94       489.57 o                         
   6   2   3       2456.46       2756.47        35.31 o                         
   7   2   3      14364.67      14754.51       142.53 o                         
   8   2   3       1575.12       1300.99        31.61 o                         
   9   2   3       4319.29       3935.22        55.99 o                         
  10   2   3       6936.71       7358.58        88.51 o                         
  11   2   3       1159.25       1158.32        31.75 o                         
  12   2   3       2459.90       2286.39        46.67 o                         
  13   2   3       3427.17       3500.02        62.90 o                         
  14   2   3       2216.44       2301.95        56.03 o                         
  15   2   3       3688.63       3578.25        79.80 o                         
  16   2   3       3413.94       3561.57        85.30 o                         
  17   2   3        990.60        817.67        47.85 o                         
  18   2   3          0.12        -29.62        29.89 o                         
  19   2   3        555.02        511.85        47.91 o                         
  20   2   3        491.43        456.67        52.64 o                         
  21   2   3       2275.14       2291.47        97.00 o                         
  22   2   3        406.84        390.55        57.32 o                         
  23   2   3       1466.71       1563.15        92.87 o                         
  24   2   3        242.79        155.66        62.76 o                         
   1   3   3     101694.53     108640.24       899.87 o                         
   2   3   3      21646.89      22361.20       194.48 o                         
   3   3   3       7781.57       8494.11        86.43 o                         
   4   3   3       2922.98       3019.45        35.82 o                         
   5   3   3        299.48        317.37        14.75 o                         
   6   3   3        161.52        110.49        12.01 o                         
   7   3   3       7689.96       8151.33        82.51 o                         
   8   3   3        492.50        450.93        20.93 o                         
   9   3   3       3920.95       3828.27        57.15 o                         
  10   3   3        625.36        642.54        26.02 o                         
  11   3   3         39.28         64.65        16.16 o                         
  12   3   3        680.50        537.69        30.29 o                         
  13   3   3      10420.23      10692.06       128.05 o                         
  14   3   3        443.02        368.51        28.75 o                         
  15   3   3       1886.23       1952.64        57.31 o                         
  16   3   3       5470.01       5298.85        94.46 o                         
  17   3   3       2180.24       2184.42        68.82 o                         
  18   3   3       2914.78       3032.55        89.19 o                         
  19   3   3        120.08        113.40        40.45 o                         
  20   3   3          1.61         18.40        42.36 o                         
  21   3   3       1413.47       1625.59        81.66 o                         
  22   3   3       1957.05       1823.93        92.25 o                         
  23   3   3       3660.82       3966.30       128.02 o                         
  24   3   3        527.34        574.30        76.48 o                         
   0   4   3       2303.31       2452.40        47.64 o                         
   1   4   3       4055.00       3705.69        46.19 o                         
   2   4   3      30732.94      31870.53       267.82 o                         
   3   4   3      49269.64      52746.48       481.92 o                         
   4   4   3       2341.80       2314.41        39.11 o                         
   5   4   3      24127.44      24189.35       220.64 o                         
   6   4   3        657.02        526.93        20.21 o                         
   7   4   3      31414.56      30882.29       273.91 o                         
   8   4   3      38628.17      41494.26       362.93 o                         
   9   4   3      47675.63      50878.62       453.57 o                         
  10   4   3       7122.04       7025.80        85.31 o                         
  11   4   3       6967.31       6819.45        83.83 o                         
  12   4   3       5193.21       5237.29        75.35 o                         
  13   4   3       1576.72       1603.42        45.81 o                         
  14   4   3         45.57         63.33        22.20 o                         
  15   4   3       1043.81        947.34        38.61 o                         
  16   4   3       2252.63       2072.33        63.13 o                         
  17   4   3       1011.66        960.66        49.49 o                         
  18   4   3        253.71        176.88        38.18 o                         
  19   4   3       1867.95       1930.55        77.23 o                         
  20   4   3        481.50        445.57        51.22 o                         
  21   4   3      11064.92      12244.21       200.78 o                         
  22   4   3        294.21        270.12        53.56 o                         
  23   4   3        811.33        994.22        76.48 o                         
  24   4   3        129.38          3.73        59.66 o                         
   1   5   3      17630.91      18400.57       170.91 o                         
   2   5   3        374.89        363.10        18.46 o                         
   3   5   3       4643.27       4761.14        55.47 o                         
   4   5   3       8009.99       8091.60        87.41 o                         
   5   5   3       6120.30       6028.51        72.25 o                         
   6   5   3       2328.67       1876.78        37.02 o                         
   7   5   3       9686.97      10229.84       107.82 o                         
   8   5   3       1558.88       1388.70        31.67 o                         
   9   5   3       8928.67       8749.59        98.06 o                         
  10   5   3      31196.05      32757.91       305.15 o                         
  11   5   3       3877.63       3605.53        58.47 o                         
  12   5   3        663.57        585.69        30.57 o                         
  13   5   3        505.39        456.54        28.93 o                         
  14   5   3        256.00        179.72        26.14 o                         
  15   5   3        172.10        117.91        26.98 o                         
  16   5   3        128.24        154.07        30.40 o                         
  17   5   3       1279.11       1209.35        57.53 o                         
  18   5   3         20.60         37.47        33.89 o                         
  19   5   3         47.28          3.14        39.66 o                         
  20   5   3       2681.44       2660.41        93.48 o                         
  21   5   3       2562.54       2437.26        95.34 o                         
  22   5   3         98.87        145.62        51.88 o                         
  23   5   3       6025.60       7294.82       173.77 o                         
  24   5   3         29.83         96.09        66.17 o                         
   0   6   3      11471.39      12838.05       175.09 o                         
   1   6   3      25465.53      25377.50       231.97 o                         
   2   6   3       1649.73       1682.56        32.83 o                         
   3   6   3        319.87        358.56        16.03 o                         
   4   6   3          3.20         -8.25        12.21 o                         
   5   6   3      32936.56      34681.54       320.84 o                         
   6   6   3          9.37         20.45        13.53 o                         
   7   6   3      27337.36      28115.52       275.34 o                         
   8   6   3      10905.47      10368.06       104.66 o                         
   9   6   3      13264.19      13745.01       147.57 o                         
  10   6   3       9303.58      10068.80       114.15 o                         
  11   6   3        196.21        126.78        19.46 o                         
  12   6   3       6363.89       6233.76       108.21 o                         
  13   6   3       2748.36       2649.40        65.16 o                         
  14   6   3        428.90        436.41        35.61 o                         
  15   6   3        907.96        823.47        44.52 o                         
  16   6   3       4378.85       4443.70        99.07 o                         
  17   6   3        279.29        226.95        41.47 o                         
  18   6   3         45.14         65.82        38.83 o                         
  19   6   3       4624.25       4986.66       123.13 o                         
  20   6   3        438.93        356.31        51.82 o                         
  21   6   3       3997.95       4297.48       149.92 o                         
  22   6   3         49.10         43.72        51.02 o                         
  23   6   3        560.97        510.05        74.65 o                         
   1   7   3        513.92        354.20        20.48 o                         
   2   7   3      12577.85      13898.11       138.51 o                         
   3   7   3      48747.12      50862.44       439.15 o                         
   4   7   3       1205.25       1000.11        27.30 o                         
   5   7   3      11145.88      10895.37       122.12 o                         
   6   7   3       4957.60       4803.23        67.62 o                         
   7   7   3       2153.17       2056.36        43.97 o                         
   8   7   3       2120.81       2027.01        45.40 o                         
   9   7   3       1380.71       1326.78        40.70 o                         
  10   7   3       1371.52       1254.00        52.74 o                         
  11   7   3      10442.00      10771.53       140.66 o                         
  12   7   3       8256.04       8362.77       124.14 o                         
  13   7   3       4240.23       4365.17        91.48 o                         
  14   7   3      19224.47      20492.37       245.12 o                         
  15   7   3        787.34        796.20        44.99 o                         
  16   7   3       2635.53       2405.02        76.92 o                         
  17   7   3       8181.47       8757.71       153.24 o                         
  18   7   3         61.68         33.43        39.40 o                         
  19   7   3       6278.62       6665.43       134.82 o                         
  20   7   3       2946.61       3114.15       105.91 o                         
  21   7   3         40.23         75.65        51.64 o                         
  22   7   3        197.52        202.02        60.68 o                         
  23   7   3        883.50        892.18        84.27 o                         
   0   8   3      15050.71      15264.35       221.60 o                         
   1   8   3      47342.08      48835.13       446.00 o                         
   2   8   3       1987.07       2051.39        41.52 o                         
   3   8   3       3337.13       2842.22        45.15 o                         
   4   8   3        204.03        132.00        13.74 o                         
   5   8   3        861.95        772.29        27.97 o                         
   6   8   3      17645.35      18218.21       191.61 o                         
   7   8   3        381.90        451.50        24.89 o                         
   8   8   3        895.17        829.88        31.31 o                         
   9   8   3       1786.44       1763.65        53.84 o                         
  10   8   3        650.37        620.17        32.42 o                         
  11   8   3       8619.65       8393.23       136.00 o                         
  12   8   3      15755.22      16521.12       217.74 o                         
  13   8   3      13328.90      14136.96       196.05 o                         
  14   8   3       1280.29       1192.27        58.50 o                         
  15   8   3       7830.05       7765.37       140.95 o                         
  16   8   3        103.19        110.87        37.04 o                         
  17   8   3        108.75         57.04        40.51 o                         
  18   8   3          2.51         -9.54        39.69 o                         
  19   8   3         72.17         78.90        47.47 o                         
  20   8   3        162.33        205.59        55.28 o                         
  21   8   3       2237.33       2222.22       103.07 o                         
  22   8   3          1.37          3.76        57.49 o                         
  23   8   3        105.26         22.17        66.06 o                         
   1   9   3       9659.41       9770.47       112.11 o                         
   2   9   3       7517.31       7621.21        93.00 o                         
   3   9   3      36556.91      38317.95       341.93 o                         
   4   9   3       6520.41       6507.93        76.31 o                         
   5   9   3       6666.78       6295.66        80.90 o                         
   6   9   3       8487.87       8524.60       106.16 o                         
   7   9   3       3146.37       3146.74        64.57 o                         
   8   9   3       3551.93       3462.21        67.91 o                         
   9   9   3       8782.86       9177.52       122.13 o                         
  10   9   3      17177.07      17751.27       218.80 o                         
  11   9   3       3954.56       3567.57        88.58 o                         
  12   9   3        357.98        251.49        38.17 o                         
  13   9   3       3948.56       3792.88       107.13 o                         
  14   9   3       2696.97       2888.76        92.73 o                         
  15   9   3       2043.50       1749.58        90.19 o                         
  16   9   3         76.97         -4.04        39.55 o                         
  17   9   3       4481.23       4637.60       161.41 o                         
  18   9   3       2266.63       2054.68        98.60 o                         
  19   9   3       4776.61       4806.55       149.70 o                         
  20   9   3        724.09        710.22        72.61 o                         
  21   9   3        599.83        718.01        78.90 o                         
  22   9   3        399.89        412.28        73.97 o                         
   0  10   3       4523.04       4903.96       101.25 o                         
   1  10   3       2932.14       2745.34        53.97 o                         
   2  10   3        231.90        224.29        22.15 o                         
   3  10   3        157.79        138.76        19.46 o                         
   4  10   3        573.96        462.82        23.23 o                         
   5  10   3        363.44        261.89        22.02 o                         
   6  10   3        403.22        366.69        26.82 o                         
   7  10   3       1797.61       1684.69        60.11 o                         
   8  10   3        396.35        298.08        30.97 o                         
   9  10   3        333.97        215.72        28.86 o                         
  10  10   3       1532.53       1494.18        82.14 o                         
  11  10   3       2493.17       2519.20        91.03 o                         
  12  10   3        164.59        123.53        37.92 o                         
  13  10   3       5172.97       5483.03       117.78 o                         
  14  10   3        509.98        440.04        47.57 o                         
  15  10   3          8.04         19.82        37.55 o                         
  16  10   3       6192.42       6637.17       139.37 o                         
  17  10   3        223.70        191.53        50.76 o                         
  18  10   3          4.23        -49.60        49.60 o                         
  19  10   3         75.64         62.11        56.97 o                         
  20  10   3        375.16        365.26        65.28 o                         
  21  10   3        833.65        769.29        87.76 o                         
  22  10   3        243.52        146.23       222.16 o                         
   1  11   3       5212.37       5101.15        87.55 o                         
   2  11   3         56.40         43.70        19.83 o                         
   3  11   3        399.06        296.84        24.06 o                         
   4  11   3          4.08         -0.98        17.72 o                         
   5  11   3        865.22        752.32        35.60 o                         
   6  11   3        412.60        339.96        33.05 o                         
   7  11   3         84.10         88.05        26.74 o                         
   8  11   3         38.36         28.38        26.24 o                         
   9  11   3       6694.27       6557.17       111.46 o                         
  10  11   3       3093.60       3191.97        91.81 o                         
  11  11   3        984.70        801.21        55.87 o                         
  12  11   3       1657.28       1472.80        70.18 o                         
  13  11   3       1413.50       1441.41        70.19 o                         
  14  11   3        777.40        784.85        67.38 o                         
  15  11   3       1157.56       1110.32        66.52 o                         
  16  11   3        486.77        373.95        54.47 o                         
  17  11   3          5.79         30.01        46.68 o                         
  18  11   3       1253.13       1247.87        98.32 o                         
  19  11   3         45.53         31.69        59.71 o                         
  20  11   3       2001.03       2052.71       121.24 o                         
  21  11   3        170.42        178.32        71.20 o                         
   0  12   3       6137.45       5930.09       129.73 o                         
   1  12   3       1026.72       1022.06        39.09 o                         
   2  12   3       5028.98       5055.62        78.58 o                         
   3  12   3        658.41        567.01        33.67 o                         
   4  12   3       4634.32       4550.72        78.87 o                         
   5  12   3       1076.43        960.00        45.62 o                         
   6  12   3       6243.95       6349.83       104.79 o                         
   7  12   3       1605.38       1579.56        59.55 o                         
   8  12   3        723.12        656.36        44.33 o                         
   9  12   3       1284.49       1179.53        55.98 o                         
  10  12   3       2905.16       2896.69        92.81 o                         
  11  12   3        119.13         82.94        37.67 o                         
  12  12   3       4217.36       4250.76       116.79 o                         
  13  12   3        703.52        568.65        54.16 o                         
  14  12   3        482.36        444.17        53.59 o                         
  15  12   3        143.96        193.78        51.35 o                         
  16  12   3        843.58        875.78        70.00 o                         
  17  12   3         61.85        106.47        57.82 o                         
  18  12   3        415.62        485.65        68.10 o                         
  19  12   3          0.97         41.97        69.92 o                         
  20  12   3       1056.17        970.37       117.92 o                         
   1  13   3        119.48        105.46        28.09 o                         
   2  13   3       2666.03       2559.84        70.14 o                         
   3  13   3       1099.14       1042.07        45.02 o                         
   4  13   3       2802.92       2833.15        73.24 o                         
   5  13   3        217.36        136.63        29.59 o                         
   6  13   3        150.11        150.30        34.17 o                         
   7  13   3       6349.60       6462.15       151.12 o                         
   8  13   3         33.02         74.20        33.29 o                         
   9  13   3        374.03        318.56        42.20 o                         
  10  13   3       1308.53       1162.20        64.59 o                         
  11  13   3        199.49        135.85        43.88 o                         
  12  13   3        116.10        111.65        42.35 o                         
  13  13   3         60.60        108.76        46.06 o                         
  14  13   3        731.25        588.01        61.10 o                         
  15  13   3         26.30        -21.63        57.23 o                         
  16  13   3        226.24        308.78        57.67 o                         
  17  13   3         47.97         -3.73        60.72 o                         
  18  13   3        704.73       1149.66        89.22 o                         
  19  13   3         23.65        -46.76        72.76 o                         
   0  14   3       1118.09       1122.35        81.85 o                         
   1  14   3        785.86        696.29        41.09 o                         
   2  14   3       2797.58       2926.67        78.53 o                         
   3  14   3        229.75        175.21        31.02 o                         
   4  14   3          0.40         29.84        31.27 o                         
   5  14   3        172.13        207.08        37.90 o                         
   6  14   3        922.88        933.71        53.36 o                         
   7  14   3       3341.46       3370.36        93.32 o                         
   8  14   3        716.79        671.50        50.21 o                         
   9  14   3         53.03         21.30        37.41 o                         
  10  14   3        534.98        487.90        52.76 o                         
  11  14   3          0.33        -40.26        40.26 o                         
  12  14   3         53.45         21.05        44.96 o                         
  13  14   3        339.49        349.80        55.54 o                         
  14  14   3        330.28        336.40        56.28 o                         
  15  14   3       1013.00        992.72        74.80 o                         
  16  14   3       1855.67       1981.60        95.75 o                         
  17  14   3        193.30         92.17        59.69 o                         
  18  14   3        462.44        471.36        79.93 o                         
   1  15   3         65.03         80.30        35.37 o                         
   2  15   3       1499.54       1415.49        68.20 o                         
   3  15   3      10298.71      10771.27       162.30 o                         
   4  15   3        141.36         90.18        36.06 o                         
   5  15   3       1093.05        950.51        54.58 o                         
   6  15   3       9167.77       9352.96       156.91 o                         
   7  15   3         84.12         61.66        36.94 o                         
   8  15   3          5.33         45.88        37.66 o                         
   9  15   3       1867.42       1805.20        81.44 o                         
  10  15   3        777.63        693.18        59.49 o                         
  11  15   3       2177.25       1991.73        92.01 o                         
  12  15   3          2.37        -44.22        44.22 o                         
  13  15   3       1054.22        853.47        72.53 o                         
  14  15   3        236.57        396.30        62.34 o                         
  15  15   3          4.22        -25.28        50.54 o                         
  16  15   3        796.42        754.98        77.63 o                         
  17  15   3        273.35        330.23        71.61 o                         
   0  16   3       1275.03       1438.68       100.80 o                         
   1  16   3       5777.18       6156.11       136.50 o                         
   2  16   3       2939.46       3228.12       102.02 o                         
   3  16   3       1381.66       1304.78        68.64 o                         
   4  16   3       1636.37       1607.19        70.72 o                         
   5  16   3         85.62         76.92        38.21 o                         
   6  16   3        572.69        465.39        51.14 o                         
   7  16   3        483.42        390.47        49.05 o                         
   8  16   3        247.94        255.00        51.14 o                         
   9  16   3        976.30        935.11        70.45 o                         
  10  16   3         58.18        -35.40        55.80 o                         
  11  16   3       4227.97       4354.44       136.34 o                         
  12  16   3          0.72         -8.47        49.91 o                         
  13  16   3       1149.03       1025.79        77.86 o                         
  14  16   3       1061.50       1168.13        84.12 o                         
  15  16   3        880.95        817.00        80.11 o                         
  16  16   3         80.46        144.76        71.00 o                         
   1  17   3       2685.85       2909.67       144.87 o                         
   2  17   3       2537.61       2543.65       100.42 o                         
   3  17   3       4948.73       5016.66       145.81 o                         
   4  17   3       5084.99       5508.51       138.35 o                         
   5  17   3       4460.99       5030.03       159.67 o                         
   6  17   3        547.95        534.41        53.11 o                         
   7  17   3        136.10        178.30        48.40 o                         
   8  17   3        162.60        199.70        64.09 o                         
   9  17   3        934.94        948.86        73.80 o                         
  10  17   3        112.38        142.03        54.90 o                         
  11  17   3         86.41         86.42        62.56 o                         
  12  17   3        108.68         99.18        59.51 o                         
  13  17   3       1123.29       1138.50        82.42 o                         
  14  17   3        129.06        182.51        64.78 o                         
   0  18   3       1286.52       1172.58       114.34 o                         
   1  18   3       3099.92       3316.45       121.31 o                         
   2  18   3        265.97        238.95        57.69 o                         
   3  18   3       1256.84       1229.03        83.83 o                         
   4  18   3        313.41        354.61        58.94 o                         
   5  18   3        341.57        363.20        57.49 o                         
   6  18   3        356.97        233.76        54.25 o                         
   7  18   3        135.99        269.68        65.04 o                         
   8  18   3        225.76        231.47        56.58 o                         
   9  18   3        322.54        379.88        67.48 o                         
  10  18   3        712.47        652.69        74.02 o                         
  11  18   3       2361.46       2385.73       112.13 o                         
  12  18   3       2539.94       2432.89       114.99 o                         
   1  19   3        243.69        241.62        58.24 o                         
   2  19   3         88.35        175.83        58.45 o                         
   3  19   3       7350.74       8491.06       204.70 o                         
   4  19   3          2.53        -23.96        53.48 o                         
   5  19   3       3297.72       3667.59       181.14 o                         
   6  19   3       1106.99        947.23        82.85 o                         
   7  19   3        807.76        777.32        84.60 o                         
   8  19   3        251.75        320.54        72.78 o                         
   9  19   3       1437.26       1487.80       103.00 o                         
  10  19   3       1639.76       1772.32       106.28 o                         
   0  20   3       1261.24       1450.08       133.47 o                         
   1  20   3        250.53        313.31        65.08 o                         
   2  20   3        201.43        215.68        68.54 o                         
   3  20   3        635.59        661.78        77.31 o                         
   4  20   3        124.65        135.89        69.96 o                         
   5  20   3       3110.59       3287.15       136.29 o                         
   6  20   3       1107.85       1335.41       112.28 o                         
   7  20   3       2001.00       2210.29       140.80 o                         
   1  21   3          2.48         28.56       168.73 o                         
   0   0   4      17326.05      16336.33       250.93 o                         
   1   0   4      22168.79      23609.05       271.28 o                         
   2   0   4      32150.99      35787.07       425.05 o                         
   3   0   4      27514.59      29965.65       345.57 o                         
   4   0   4     251061.09     274883.28      3209.81 o                         
   5   0   4      11467.78      11759.29       172.66 o                         
   6   0   4      97585.09     104173.31      1229.69 o                         
   7   0   4       2817.02       2622.79        53.98 o                         
   8   0   4      11585.60      11561.98       162.90 o                         
   9   0   4          7.36         39.83        17.73 o                         
  10   0   4       4463.94       3975.92        76.98 o                         
  11   0   4       2724.31       2731.42        83.29 o                         
  12   0   4     110269.39     118740.03      1419.57 o                         
  13   0   4        952.90        912.12        49.93 o                         
  14   0   4      50397.45      51990.41       731.35 o                         
  15   0   4       7492.41       7537.44       159.88 o                         
  16   0   4       6594.03       6553.25       150.68 o                         
  17   0   4       2001.63       1872.24        94.36 o                         
  18   0   4        916.45        750.81        70.37 o                         
  19   0   4       6964.93       7249.45       184.15 o                         
  20   0   4         98.90         64.63        50.82 o                         
  21   0   4         60.03        155.66        61.42 o                         
  22   0   4        711.31        643.07        88.10 o                         
  23   0   4        160.29        221.09        82.94 o                         
  24   0   4       5789.22       6510.70       336.89 o                         
   1   1   4       1973.84       1961.66        22.27 o                         
   2   1   4      65586.62      69670.17       542.74 o                         
   3   1   4       4737.56       5137.63        51.58 o                         
   4   1   4       4620.77       4210.40        46.48 o                         
   5   1   4         83.60         32.20         9.56 o                         
   6   1   4       5811.89       5469.72        62.41 o                         
   7   1   4      20026.25      21343.89       193.29 o                         
   8   1   4        479.88        353.08        17.05 o                         
   9   1   4      23212.63      24446.86       229.48 o                         
  10   1   4      22579.23      22190.62       206.97 o                         
  11   1   4       1535.52       1649.28        37.06 o                         
  12   1   4      10625.31      10683.12       120.29 o                         
  13   1   4       1360.61       1354.02        39.65 o                         
  14   1   4       4375.31       4320.51        77.08 o                         
  15   1   4        119.11         93.75        27.99 o                         
  16   1   4       3860.70       3936.14        87.18 o                         
  17   1   4       4049.89       4232.88        93.93 o                         
  18   1   4       5630.11       5532.75       105.73 o                         
  19   1   4        368.40        333.64        43.76 o                         
  20   1   4       2296.31       2492.51        86.23 o                         
  21   1   4        538.18        593.58        58.81 o                         
  22   1   4        183.57        159.08        49.76 o                         
  23   1   4         87.64        131.16        56.56 o                         
  24   1   4          8.86        -24.57        61.19 o                         
   0   2   4      57551.62      60012.20       707.49 o                         
   1   2   4       7354.67       7780.13        71.61 o                         
   2   2   4      44350.42      46738.89       368.42 o                         
   3   2   4      89074.74      96393.33       750.59 o                         
   4   2   4      14320.53      15552.07       137.12 o                         
   5   2   4      62719.01      66428.03       546.10 o                         
   6   2   4        334.05        317.07        16.06 o                         
   7   2   4      19652.66      20625.39       186.83 o                         
   8   2   4      43079.82      44614.26       385.42 o                         
   9   2   4         62.88         86.08        15.64 o                         
  10   2   4       1865.28       1894.47        41.87 o                         
  11   2   4       2227.56       2281.82        47.04 o                         
  12   2   4      27141.93      28412.38       278.84 o                         
  13   2   4         11.73         -6.98        18.54 o                         
  14   2   4         88.93         60.90        22.70 o                         
  15   2   4       9385.77       9944.81       139.98 o                         
  16   2   4        505.34        453.98        38.79 o                         
  17   2   4        129.63        121.46        32.60 o                         
  18   2   4       2967.41       3003.56        84.85 o                         
  19   2   4       1307.74       1097.70        59.60 o                         
  20   2   4         57.72        103.81        41.07 o                         
  21   2   4       2623.42       2684.90        99.66 o                         
  22   2   4        834.46        918.67        74.03 o                         
  23   2   4         71.68         77.87        54.39 o                         
  24   2   4         41.17         45.91        69.08 o                         
   1   3   4      20014.85      21231.57       185.33 o                         
   2   3   4      83378.42      87767.84       698.90 o                         
   3   3   4       8109.16       7984.31        80.33 o                         
   4   3   4         14.45         15.41         8.63 o                         
   5   3   4       2985.56       3298.91        40.99 o                         
   6   3   4        850.51        715.02        24.25 o                         
   7   3   4      17689.63      19095.43       175.78 o                         
   8   3   4        781.73        899.18        20.06 o                         
   9   3   4       7215.71       7838.79        89.07 o                         
  10   3   4      26412.34      26653.92       250.61 o                         
  11   3   4         10.95          0.61        14.42 o                         
  12   3   4      21492.51      22640.23       227.95 o                         
  13   3   4       4943.93       5205.26        78.86 o                         
  14   3   4         41.05         34.67        21.61 o                         
  15   3   4        109.90         74.87        27.34 o                         
  16   3   4         49.57         19.09        27.13 o                         
  17   3   4       1187.60       1160.87        54.61 o                         
  18   3   4        177.37        194.19        40.08 o                         
  19   3   4         84.86         89.78        39.70 o                         
  20   3   4         17.20        -39.78        39.85 o                         
  21   3   4          4.84        -42.22        42.22 o                         
  22   3   4        496.87        479.51        59.01 o                         
  23   3   4        892.75        947.50        78.73 o                         
  24   3   4       1886.82       2174.38       115.76 o                         
   0   4   4      58267.30      61528.54       732.05 o                         
   1   4   4       2182.59       2337.32        34.82 o                         
   2   4   4       1726.46       1711.68        26.43 o                         
   3   4   4      12243.65      12860.10       123.16 o                         
   4   4   4      10041.22       9685.46       106.91 o                         
   5   4   4       1124.65       1454.95        25.50 o                         
   6   4   4      12443.24      12185.14       121.60 o                         
   7   4   4      13834.61      14527.58       146.71 o                         
   8   4   4      27887.77      29257.78       263.06 o                         
   9   4   4       2018.85       2213.88        42.37 o                         
  10   4   4      24688.65      26100.37       242.37 o                         
  11   4   4        207.74        206.23        19.96 o                         
  12   4   4       7738.22       8553.46       104.62 o                         
  13   4   4        932.30        838.64        36.33 o                         
  14   4   4       6840.75       6384.09        88.81 o                         
  15   4   4        458.66        360.25        29.72 o                         
  16   4   4       7666.65       8170.82       120.46 o                         
  17   4   4       1031.36        956.54        50.71 o                         
  18   4   4        581.22        506.60        44.69 o                         
  19   4   4       3151.13       3314.59        99.44 o                         
  20   4   4       1382.11       1370.24        69.61 o                         
  21   4   4        198.34        216.56        49.12 o                         
  22   4   4       4617.65       4889.51       135.36 o                         
  23   4   4         39.78        -51.64        54.59 o                         
  24   4   4        670.01        779.36        84.25 o                         
   1   5   4      12259.57      13549.96       127.41 o                         
   2   5   4       2537.90       2661.37        38.29 o                         
   3   5   4       7417.56       7510.72        79.89 o                         
   4   5   4       6355.15       6355.01        81.47 o                         
   5   5   4      15906.22      16192.61       170.28 o                         
   6   5   4          0.40          6.41         9.93 o                         
   7   5   4        840.73        825.85        25.65 o                         
   8   5   4       1011.94        975.87        27.07 o                         
   9   5   4       3608.65       3352.99        49.72 o                         
  10   5   4        325.99        244.16        16.86 o                         
  11   5   4        281.33        293.68        22.43 o                         
  12   5   4       6461.40       6919.23        91.27 o                         
  13   5   4        616.60        511.45        29.59 o                         
  14   5   4       2258.00       2293.98        60.02 o                         
  15   5   4       1349.15       1233.12        48.72 o                         
  16   5   4       1848.58       1630.32        62.71 o                         
  17   5   4       4697.36       4878.02       103.97 o                         
  18   5   4         31.20         -5.88        35.73 o                         
  19   5   4          1.31        -26.59        36.39 o                         
  20   5   4         48.76         20.39        44.03 o                         
  21   5   4        381.21        366.63        54.19 o                         
  22   5   4        487.61        590.86        65.21 o                         
  23   5   4        383.97        281.31        65.18 o                         
  24   5   4       1237.55       1435.89        98.67 o                         
   0   6   4      11594.11      11278.37       157.60 o                         
   1   6   4        273.08        295.59        17.00 o                         
   2   6   4        773.23        738.24        23.10 o                         
   3   6   4       1423.53       1622.43        32.94 o                         
   4   6   4       2078.77       2398.24        43.55 o                         
   5   6   4       3960.52       3967.01        60.46 o                         
   6   6   4          6.37          8.28        15.12 o                         
   7   6   4       1734.76       1519.58        41.70 o                         
   8   6   4      10948.36      11235.85       124.38 o                         
   9   6   4        224.18        261.13        18.05 o                         
  10   6   4       4192.32       4094.34        60.58 o                         
  11   6   4       1154.66       1144.31        41.56 o                         
  12   6   4          1.39         18.41        21.18 o                         
  13   6   4        241.10        194.03        28.07 o                         
  14   6   4        564.83        473.19        35.24 o                         
  15   6   4        390.93        351.81        35.81 o                         
  16   6   4        376.09        239.60        36.83 o                         
  17   6   4        901.28        825.28        50.65 o                         
  18   6   4         39.54         60.98        39.04 o                         
  19   6   4         73.23         68.09        39.28 o                         
  20   6   4        475.78        363.92        54.58 o                         
  21   6   4        133.63         98.71        49.77 o                         
  22   6   4         46.05         57.97        60.27 o                         
  23   6   4          4.72          8.26        60.06 o                         
   1   7   4        790.27        991.28        28.18 o                         
   2   7   4       2498.47       2945.02        44.71 o                         
   3   7   4        960.69       1024.77        26.65 o                         
   4   7   4       8415.12       8709.46        99.07 o                         
   5   7   4       1650.20       1808.18        44.43 o                         
   6   7   4       7623.42       8040.55       102.07 o                         
   7   7   4        943.68        971.92        35.10 o                         
   8   7   4       2997.79       3159.96        55.36 o                         
   9   7   4       1157.92       1275.61        40.81 o                         
  10   7   4       5408.55       5294.91        81.89 o                         
  11   7   4        242.08        171.24        25.80 o                         
  12   7   4      12098.74      12199.57       159.46 o                         
  13   7   4        372.02        327.41        33.52 o                         
  14   7   4       1345.64       1063.31        49.89 o                         
  15   7   4         95.55         78.55        30.92 o                         
  16   7   4        177.31         89.82        34.04 o                         
  17   7   4        619.81        555.31        51.29 o                         
  18   7   4         36.06         47.39        39.42 o                         
  19   7   4          5.15         53.87        43.53 o                         
  20   7   4        277.43        328.64        55.83 o                         
  21   7   4         24.56        -51.47        51.47 o                         
  22   7   4        433.63        470.98        70.58 o                         
  23   7   4        256.60        252.10        70.81 o                         
   0   8   4      14501.08      16054.33       231.87 o                         
   1   8   4      26031.22      27200.88       253.84 o                         
   2   8   4         86.33        105.24        16.24 o                         
   3   8   4        258.16        225.93        17.02 o                         
   4   8   4       9252.37       9368.90       101.22 o                         
   5   8   4        704.44        619.59        30.44 o                         
   6   8   4      12238.70      12535.40       146.71 o                         
   7   8   4        689.38        482.32        28.52 o                         
   8   8   4        113.15         25.82        19.78 o                         
   9   8   4       7051.47       7402.79       102.61 o                         
  10   8   4       9623.88      10003.98       128.63 o                         
  11   8   4          9.13         24.00        24.84 o                         
  12   8   4       3650.79       3433.48        94.40 o                         
  13   8   4       2141.28       1897.22        68.13 o                         
  14   8   4         10.84         52.58        30.46 o                         
  15   8   4       3121.18       3048.87        92.49 o                         
  16   8   4       1002.20        957.49        56.46 o                         
  17   8   4         87.70         57.36        39.31 o                         
  18   8   4       1118.18       1221.86        79.71 o                         
  19   8   4        500.53        539.33        66.53 o                         
  20   8   4       1369.84       1540.53        89.00 o                         
  21   8   4       1055.70       1127.60        85.56 o                         
  22   8   4       1888.47       2066.63       110.18 o                         
  23   8   4          3.99        125.56       108.30 o                         
   1   9   4       1070.02        983.62        32.77 o                         
   2   9   4        983.73        942.05        32.57 o                         
   3   9   4       1931.10       1552.47        36.96 o                         
   4   9   4      14954.36      15274.87       148.49 o                         
   5   9   4          4.98         18.75        15.47 o                         
   6   9   4       8100.82       8009.33       107.23 o                         
   7   9   4        838.34        805.10        38.80 o                         
   8   9   4         50.22         29.17        21.24 o                         
   9   9   4       2254.41       2101.72        55.54 o                         
  10   9   4       2387.30       2099.84        64.48 o                         
  11   9   4        650.01        631.25        43.73 o                         
  12   9   4       1214.32       1158.46        55.72 o                         
  13   9   4        303.82        189.34        38.36 o                         
  14   9   4       3915.17       4065.67       109.10 o                         
  15   9   4         50.67         25.81        36.09 o                         
  16   9   4       3769.74       3689.71       110.00 o                         
  17   9   4        718.55        526.91        59.95 o                         
  18   9   4        403.38        328.10        61.85 o                         
  19   9   4        188.06        241.00        60.49 o                         
  20   9   4        311.94        320.46        66.61 o                         
  21   9   4          8.47         42.88        64.22 o                         
  22   9   4       2210.08       2037.27       116.42 o                         
   0  10   4        228.76        227.64        31.60 o                         
   1  10   4       2966.24       2875.20        54.57 o                         
   2  10   4      14956.27      15853.29       168.43 o                         
   3  10   4       3990.58       4144.56        60.89 o                         
   4  10   4       1409.65       1194.13        36.89 o                         
   5  10   4        504.32        490.98        28.40 o                         
   6  10   4       3523.05       2987.22        67.08 o                         
   7  10   4       5183.30       5138.98        80.30 o                         
   8  10   4       1271.15       1210.52        47.60 o                         
   9  10   4        586.03        448.17        36.62 o                         
  10  10   4        207.67        147.32        30.76 o                         
  11  10   4         30.09         10.81        31.34 o                         
  12  10   4        923.72        738.50        51.99 o                         
  13  10   4        452.87        326.63        44.73 o                         
  14  10   4      11156.15      11975.38       198.72 o                         
  15  10   4         37.24        -26.71        38.79 o                         
  16  10   4         22.28        -14.38        42.48 o                         
  17  10   4         14.62         27.75        46.31 o                         
  18  10   4        505.64        403.82        67.53 o                         
  19  10   4       1186.04       1022.92        90.00 o                         
  20  10   4        545.80        564.17        76.55 o                         
  21  10   4        996.90        956.27        93.21 o                         
   1  11   4       3217.67       3083.50        61.48 o                         
   2  11   4        342.87        211.47        23.44 o                         
   3  11   4      14652.22      15085.60       160.86 o                         
   4  11   4         87.12         77.03        22.26 o                         
   5  11   4         53.35         67.21        21.83 o                         
   6  11   4       7984.04       8154.42       110.25 o                         
   7  11   4       7258.52       7771.67       116.88 o                         
   8  11   4         14.09         21.73        25.45 o                         
   9  11   4       1021.62        930.72        49.37 o                         
  10  11   4      14392.53      15512.97       212.36 o                         
  11  11   4       3601.79       3525.92       104.10 o                         
  12  11   4        462.40        347.46        45.11 o                         
  13  11   4         28.44         13.30        37.51 o                         
  14  11   4       5633.77       5773.77       131.51 o                         
  15  11   4         56.92         93.08        45.32 o                         
  16  11   4       2254.94       2366.08        97.27 o                         
  17  11   4         81.21        105.85        49.42 o                         
  18  11   4        315.27        253.85        60.65 o                         
  19  11   4        419.63        387.57        74.59 o                         
  20  11   4        218.18        309.62        76.66 o                         
  21  11   4         27.77         31.22        68.47 o                         
   0  12   4       2347.74       2225.65        79.07 o                         
   1  12   4         12.67         25.81        20.25 o                         
   2  12   4        356.70        301.85        28.36 o                         
   3  12   4        146.71         68.87        24.39 o                         
   4  12   4      12451.76      12886.93       173.54 o                         
   5  12   4      13666.80      14356.82       176.12 o                         
   6  12   4       6739.08       6248.50       107.11 o                         
   7  12   4       5692.22       5743.19       100.22 o                         
   8  12   4      49884.48      54887.44       585.99 o                         
   9  12   4       3950.09       4008.79        99.29 o                         
  10  12   4       3542.04       3534.77       106.20 o                         
  11  12   4        474.13        402.15        46.52 o                         
  12  12   4        101.66        117.13        41.48 o                         
  13  12   4        175.83        220.29        48.77 o                         
  14  12   4         10.05          1.58        43.73 o                         
  15  12   4        336.17        322.22        54.73 o                         
  16  12   4       1431.05       1457.73        82.14 o                         
  17  12   4        600.99        498.73        74.87 o                         
  18  12   4       3253.22       3147.25       132.31 o                         
  19  12   4       2009.16       1871.38       120.21 o                         
  20  12   4       3168.99       3275.85       150.78 o                         
   1  13   4        818.52        793.05        39.92 o                         
   2  13   4       3055.99       2683.26        69.51 o                         
   3  13   4       5893.91       5633.40        93.60 o                         
   4  13   4       1266.70       1067.33        48.83 o                         
   5  13   4       3107.40       3271.36        80.16 o                         
   6  13   4        612.14        533.49        42.78 o                         
   7  13   4       1048.03        910.46        50.95 o                         
   8  13   4        547.60        504.47        43.61 o                         
   9  13   4       2488.06       2315.94        81.03 o                         
  10  13   4       9660.85      10131.75       254.12 o                         
  11  13   4       4003.24       4167.16       172.48 o                         
  12  13   4       4792.54       5104.21       139.05 o                         
  13  13   4       2642.48       2621.21       102.46 o                         
  14  13   4       5295.82       5266.76       142.96 o                         
  15  13   4        273.33        240.69        53.74 o                         
  16  13   4        692.65        609.77        67.76 o                         
  17  13   4        924.61        838.39        77.48 o                         
  18  13   4       1566.84       1775.99       107.57 o                         
  19  13   4         50.22         -9.82        69.13 o                         
   0  14   4       3057.23       2542.18       116.25 o                         
   1  14   4         69.51        -11.16        26.35 o                         
   2  14   4       1146.67       1068.04        50.10 o                         
   3  14   4        552.84        379.06        37.31 o                         
   4  14   4        820.52        738.47        44.18 o                         
   5  14   4       3031.87       3024.28        88.98 o                         
   6  14   4      10468.98      11538.50       169.27 o                         
   7  14   4       2640.08       2495.91        82.10 o                         
   8  14   4       8749.83       9042.15       146.90 o                         
   9  14   4        214.65        161.68        43.81 o                         
  10  14   4       3868.13       4124.82       123.40 o                         
  11  14   4         51.79        -38.08        42.00 o                         
  12  14   4         45.58        -55.42        55.42 o                         
  13  14   4         69.67         57.36        45.93 o                         
  14  14   4       2391.03       2330.44       102.05 o                         
  15  14   4        462.65        377.49        60.82 o                         
  16  14   4        235.75        230.78        64.88 o                         
  17  14   4          0.94        -59.35        59.35 o                         
  18  14   4         31.69         63.78        79.89 o                         
   1  15   4       4375.84       4272.62       105.10 o                         
   2  15   4        193.03        198.06        38.64 o                         
   3  15   4       1206.56       1111.22        56.55 o                         
   4  15   4        542.03        470.26        45.24 o                         
   5  15   4        954.37        796.34        58.45 o                         
   6  15   4        235.46        212.23        41.45 o                         
   7  15   4        610.28        522.20        47.78 o                         
   8  15   4         74.68         21.10        37.76 o                         
   9  15   4        529.96        375.12        53.03 o                         
  10  15   4        690.22        658.12        63.03 o                         
  11  15   4        768.86        632.31        63.31 o                         
  12  15   4        854.26        795.78        66.20 o                         
  13  15   4        894.45        784.82        69.96 o                         
  14  15   4       4994.31       5596.26       164.98 o                         
  15  15   4        677.64        471.35        65.27 o                         
  16  15   4       3209.96       3461.43       148.52 o                         
  17  15   4        879.91       1249.70       105.32 o                         
   0  16   4      21420.74      23439.47       444.62 o                         
   1  16   4        498.50        447.05        52.05 o                         
   2  16   4        927.37        735.35        61.89 o                         
   3  16   4       1276.36       1134.94        65.61 o                         
   4  16   4        477.69        476.27        48.63 o                         
   5  16   4       1092.31        830.64        55.90 o                         
   6  16   4       2994.81       2798.68        99.11 o                         
   7  16   4       1773.32       1703.69        72.93 o                         
   8  16   4       1150.78       1154.64        75.71 o                         
   9  16   4        653.02        567.22        62.35 o                         
  10  16   4        935.20        833.34        68.28 o                         
  11  16   4        260.28        275.72        58.04 o                         
  12  16   4       2792.01       2747.19       112.26 o                         
  13  16   4        137.99        237.98        56.78 o                         
  14  16   4         58.38         17.36        57.39 o                         
  15  16   4       1294.82       1293.13        92.41 o                         
  16  16   4       3710.92       4404.61       166.14 o                         
   1  17   4         18.81        -23.11        46.17 o                         
   2  17   4         13.71         44.16        45.91 o                         
   3  17   4        432.40        465.76        55.61 o                         
   4  17   4          2.80          9.11        42.46 o                         
   5  17   4         91.45        109.19        45.19 o                         
   6  17   4        111.94         77.65        43.29 o                         
   7  17   4         29.36        -31.48        43.08 o                         
   8  17   4       1384.49       1577.22        84.67 o                         
   9  17   4        491.96        531.78        71.26 o                         
  10  17   4       1470.80       1203.53        85.27 o                         
  11  17   4         61.84        150.86        53.84 o                         
  12  17   4       1750.61       1739.11        95.38 o                         
  13  17   4         93.00         68.33        61.66 o                         
  14  17   4       1584.99       1410.72        99.41 o                         
   0  18   4        199.31        179.30        78.07 o                         
   1  18   4          8.13        -14.80        49.67 o                         
   2  18   4        629.49        658.35        67.90 o                         
   3  18   4       1357.09       1384.62        80.97 o                         
   4  18   4         50.25         46.10        51.15 o                         
   5  18   4         32.27          1.27        49.64 o                         
   6  18   4        316.91        369.30        58.53 o                         
   7  18   4          4.86        -48.16        50.79 o                         
   8  18   4       1260.53       1197.92        85.04 o                         
   9  18   4        309.05        361.12        60.86 o                         
  10  18   4         24.02        100.80        57.08 o                         
  11  18   4         63.88        -65.94        65.94 o                         
  12  18   4         88.71        155.76        67.29 o                         
   1  19   4       1685.84       1884.16        99.83 o                         
   2  19   4       1349.01       1357.32        87.67 o                         
   3  19   4        330.16        341.57        64.28 o                         
   4  19   4        303.70        258.28        63.34 o                         
   5  19   4          8.43        149.96        61.83 o                         
   6  19   4         60.14        102.93        61.35 o                         
   7  19   4          1.66        -26.18        68.05 o                         
   8  19   4         53.06         60.06        62.83 o                         
   9  19   4         33.96          9.98        75.71 o                         
  10  19   4       2017.38       1956.19       117.96 o                         
   0  20   4       1196.75       1062.71       124.02 o                         
   1  20   4        576.34        682.72        75.58 o                         
   2  20   4       3491.00       3773.50       143.07 o                         
   3  20   4        129.28        162.67        65.36 o                         
   4  20   4         19.77         18.06        60.88 o                         
   5  20   4        247.01        311.88        68.24 o                         
   6  20   4        958.27       1023.61       103.73 o                         
   7  20   4         44.36         59.15        73.71 o                         
   1   1   5      22277.24      23677.62       182.93 o                         
   2   1   5     134025.95     139047.98      1148.11 o                         
   3   1   5       1745.94       1633.63        22.83 o                         
   4   1   5      50664.84      55064.56       453.86 o                         
   5   1   5        248.40        265.54        13.78 o                         
   6   1   5       1512.36       1485.24        28.61 o                         
   7   1   5         12.48         12.79        12.24 o                         
   8   1   5       1350.06       1190.05        29.36 o                         
   9   1   5       2727.01       2776.94        48.53 o                         
  10   1   5      15495.10      16279.60       159.04 o                         
  11   1   5        454.25        339.52        23.40 o                         
  12   1   5       7065.26       7287.04        87.37 o                         
  13   1   5       2991.27       2836.64        65.43 o                         
  14   1   5        292.25        250.77        27.60 o                         
  15   1   5       1372.40       1295.70        51.93 o                         
  16   1   5         64.75         19.40        28.18 o                         
  17   1   5       1578.91       1451.92        59.01 o                         
  18   1   5       1689.13       1755.21        66.37 o                         
  19   1   5         47.13        104.11        36.46 o                         
  20   1   5         26.70         57.35        39.85 o                         
  21   1   5          2.50        -22.12        41.73 o                         
  22   1   5        562.54        665.54        62.51 o                         
  23   1   5        242.90        227.92        67.28 o                         
  24   1   5        699.54        795.96        98.42 o                         
   0   2   5      45781.88      51000.66       605.04 o                         
   1   2   5      30251.42      31975.63       260.46 o                         
   2   2   5      43397.52      45559.66       384.81 o                         
   3   2   5       8572.53       8875.97        79.70 o                         
   4   2   5        451.44        545.14        15.21 o                         
   5   2   5       7479.67       7599.10        75.43 o                         
   6   2   5        896.59        831.27        22.92 o                         
   7   2   5       7215.84       7391.69        77.04 o                         
   8   2   5       5030.12       4563.13        57.23 o                         
   9   2   5       1438.28       1401.66        32.16 o                         
  10   2   5       1236.07       1235.94        35.45 o                         
  11   2   5       2881.72       3109.69        53.78 o                         
  12   2   5       1024.59        997.61        35.23 o                         
  13   2   5       1995.04       1793.03        60.23 o                         
  14   2   5        875.36        798.90        39.57 o                         
  15   2   5        477.29        408.23        34.08 o                         
  16   2   5       1433.18       1411.06        56.11 o                         
  17   2   5       1127.25        922.85        49.38 o                         
  18   2   5       4360.17       4511.88       114.16 o                         
  19   2   5       2819.07       2917.62        93.73 o                         
  20   2   5        792.16        694.96        57.08 o                         
  21   2   5         87.30         15.93        43.97 o                         
  22   2   5       1184.71       1231.34        79.02 o                         
  23   2   5         83.30        114.25        57.41 o                         
  24   2   5          7.65        -42.82        67.25 o                         
   1   3   5          0.36         -9.32         9.32 o                         
   2   3   5        324.04        301.19        11.69 o                         
   3   3   5        138.70        162.12        10.58 o                         
   4   3   5      75137.09      79200.71       634.91 o                         
   5   3   5       4807.81       4694.51        54.13 o                         
   6   3   5       5953.99       6131.22        66.00 o                         
   7   3   5       1466.68       1592.90        29.58 o                         
   8   3   5       4643.05       4491.41        56.24 o                         
   9   3   5       4801.22       4880.10        57.45 o                         
  10   3   5       6601.63       6144.70        76.95 o                         
  11   3   5        624.50        481.11        24.40 o                         
  12   3   5      33132.04      35531.97       330.46 o                         
  13   3   5       4564.78       4422.77        71.86 o                         
  14   3   5        374.89        306.82        28.11 o                         
  15   3   5       2139.23       2137.45        62.62 o                         
  16   3   5       3548.36       3426.87        83.67 o                         
  17   3   5        508.68        441.95        42.75 o                         
  18   3   5        154.89        160.37        40.66 o                         
  19   3   5          3.01        -36.71        36.71 o                         
  20   3   5        220.60        220.98        47.31 o                         
  21   3   5        106.90         88.57        45.73 o                         
  22   3   5       1043.51       1090.65        73.88 o                         
  23   3   5         10.46        -31.63        53.96 o                         
  24   3   5        986.39       1063.60        92.65 o                         
   0   4   5      47519.15      50829.30       639.67 o                         
   1   4   5       1699.69       1763.46        30.41 o                         
   2   4   5       3988.56       4157.33        47.06 o                         
   3   4   5        205.18        216.72        14.25 o                         
   4   4   5       8205.55       8621.27        86.47 o                         
   5   4   5       2853.24       3166.54        45.26 o                         
   6   4   5      22141.86      20731.06       199.10 o                         
   7   4   5        425.07        411.48        18.67 o                         
   8   4   5      59178.77      62234.11       534.18 o                         
   9   4   5      19443.52      19742.80       182.93 o                         
  10   4   5      10532.97      10203.53       111.20 o                         
  11   4   5        382.26        320.47        22.23 o                         
  12   4   5       2577.16       2639.92        52.25 o                         
  13   4   5        574.12        443.12        28.58 o                         
  14   4   5       4896.23       4742.04        76.22 o                         
  15   4   5          6.13         24.47        24.90 o                         
  16   4   5       2951.94       2699.96        75.27 o                         
  17   4   5        150.41         89.24        34.80 o                         
  18   4   5       8881.87       9508.93       149.09 o                         
  19   4   5        457.95        501.76        50.16 o                         
  20   4   5       8318.28       8946.83       155.97 o                         
  21   4   5         18.66         -1.58        43.48 o                         
  22   4   5        284.29        301.51        61.08 o                         
  23   4   5         13.68         45.98        55.88 o                         
  24   4   5        354.57        439.04        76.78 o                         
   1   5   5       3967.72       4528.88        54.85 o                         
   2   5   5       6424.94       6422.30        69.56 o                         
   3   5   5      54884.71      59331.01       543.27 o                         
   4   5   5       8026.41       8315.21       100.81 o                         
   5   5   5      16326.58      17049.20       179.05 o                         
   6   5   5      18905.19      19241.92       195.25 o                         
   7   5   5         78.30        150.98        14.12 o                         
   8   5   5      13130.13      13823.58       144.35 o                         
   9   5   5       4176.98       4523.17        60.62 o                         
  10   5   5      59722.00      61788.38       536.09 o                         
  11   5   5       1094.08       1033.58        33.78 o                         
  12   5   5       8490.33       8720.48       104.28 o                         
  13   5   5       7520.66       7357.99       101.21 o                         
  14   5   5       2802.43       2919.73        69.27 o                         
  15   5   5        982.48        905.81        45.01 o                         
  16   5   5       1617.55       1680.52        58.58 o                         
  17   5   5       2895.76       2934.21        85.20 o                         
  18   5   5        662.71        509.36        47.77 o                         
  19   5   5       2336.79       2022.69        79.63 o                         
  20   5   5       5067.06       5075.72       134.35 o                         
  21   5   5       1141.36       1106.34        77.21 o                         
  22   5   5        787.08        733.41        74.24 o                         
  23   5   5         90.45         64.27        59.96 o                         
  24   5   5        744.02        823.45        90.56 o                         
   0   6   5      12187.52      13432.77       183.14 o                         
   1   6   5         18.38          3.36        12.07 o                         
   2   6   5        769.93        655.64        23.08 o                         
   3   6   5       3636.32       3711.06        47.92 o                         
   4   6   5        425.37        469.28        22.96 o                         
   5   6   5       3423.83       3363.31        57.48 o                         
   6   6   5       7509.45       6990.62        90.51 o                         
   7   6   5       3161.76       3313.72        56.78 o                         
   8   6   5      37296.01      40408.43       377.28 o                         
   9   6   5       3609.98       3433.42        53.05 o                         
  10   6   5         53.32         22.38        14.87 o                         
  11   6   5       2658.71       2747.59        57.60 o                         
  12   6   5      11428.93      12376.77       154.87 o                         
  13   6   5         81.16         59.75        24.18 o                         
  14   6   5       6002.58       6206.46       101.83 o                         
  15   6   5        263.34        241.00        33.73 o                         
  16   6   5       1016.91       1047.79        54.10 o                         
  17   6   5        335.59        274.03        40.36 o                         
  18   6   5       3694.79       3831.46       104.11 o                         
  19   6   5       2468.41       2590.97        97.85 o                         
  20   6   5       1718.19       1751.80        87.02 o                         
  21   6   5        170.95        188.49        59.70 o                         
  22   6   5        381.95        360.58        65.98 o                         
  23   6   5         35.59         47.79        62.08 o                         
   1   7   5       3118.38       2864.75        45.27 o                         
   2   7   5       2076.03       2135.78        39.11 o                         
   3   7   5        125.76        104.49        14.30 o                         
   4   7   5      60119.36      63886.33       591.87 o                         
   5   7   5         54.40         14.89        16.45 o                         
   6   7   5        906.43        699.54        30.33 o                         
   7   7   5      16618.48      17742.91       199.18 o                         
   8   7   5       2781.89       2907.37        59.09 o                         
   9   7   5        406.38        399.85        27.12 o                         
  10   7   5       3196.42       3223.24        63.73 o                         
  11   7   5       5594.87       5450.15        87.70 o                         
  12   7   5       4154.03       3807.72        80.74 o                         
  13   7   5        184.27        144.64        31.69 o                         
  14   7   5      10563.19      11539.71       159.99 o                         
  15   7   5       1748.90       1731.05        61.74 o                         
  16   7   5       8797.28       9187.62       138.04 o                         
  17   7   5       1861.07       1764.51        76.02 o                         
  18   7   5         39.26         75.20        44.63 o                         
  19   7   5        164.87        201.24        49.66 o                         
  20   7   5       2939.84       3048.61       122.71 o                         
  21   7   5       2923.88       3175.92       128.16 o                         
  22   7   5        182.97        202.51        62.47 o                         
  23   7   5       1044.42        847.96        91.64 o                         
   0   8   5      28785.58      27993.84       360.37 o                         
   1   8   5         49.21         30.82        14.81 o                         
   2   8   5      12333.68      11218.86       119.27 o                         
   3   8   5          6.35         -4.30        12.71 o                         
   4   8   5      13095.24      12909.64       134.32 o                         
   5   8   5       3192.99       2619.10        58.17 o                         
   6   8   5        746.03        615.58        31.78 o                         
   7   8   5       2423.85       2126.68        52.16 o                         
   8   8   5       2967.00       2710.36        59.66 o                         
   9   8   5        547.93        494.70        30.35 o                         
  10   8   5       1289.71       1294.08        54.45 o                         
  11   8   5        152.55        146.74        26.68 o                         
  12   8   5      21189.09      21859.19       272.20 o                         
  13   8   5       2308.72       2245.25        77.79 o                         
  14   8   5      29623.08      32598.69       374.08 o                         
  15   8   5       1876.35       1819.83        69.98 o                         
  16   8   5      13221.19      14101.88       199.88 o                         
  17   8   5        183.68        203.10        47.83 o                         
  18   8   5        300.44        303.86        55.43 o                         
  19   8   5          1.83        -22.62        46.13 o                         
  20   8   5         71.29         80.06        55.37 o                         
  21   8   5          4.87        -33.05        53.76 o                         
  22   8   5        201.73         86.13        64.47 o                         
   1   9   5       4398.80       4715.52        65.68 o                         
   2   9   5         14.99         21.89        15.33 o                         
   3   9   5       1175.49       1337.53        38.58 o                         
   4   9   5       4310.32       4627.02        60.13 o                         
   5   9   5        432.53        420.98        26.95 o                         
   6   9   5      16705.08      16916.79       196.52 o                         
   7   9   5       3444.56       3362.87        74.10 o                         
   8   9   5        312.40        238.25        25.94 o                         
   9   9   5        955.83        994.85        48.66 o                         
  10   9   5      11074.68      11083.40       148.63 o                         
  11   9   5      10639.10      10483.04       157.09 o                         
  12   9   5       1724.63       1577.39        64.83 o                         
  13   9   5        918.11        743.10        49.57 o                         
  14   9   5        895.16        758.46        54.38 o                         
  15   9   5          1.63         12.83        38.01 o                         
  16   9   5       3311.46       3193.77       111.06 o                         
  17   9   5       2018.68       2046.94        97.05 o                         
  18   9   5       6889.96       7786.34       179.45 o                         
  19   9   5        127.11        133.29        61.05 o                         
  20   9   5       1108.64       1047.88        91.26 o                         
  21   9   5        113.54        123.37        65.22 o                         
  22   9   5         93.57         39.23        67.39 o                         
   0  10   5      23030.40      25236.54       353.72 o                         
   1  10   5       3403.39       3363.79        58.20 o                         
   2  10   5       7312.55       7039.42        88.58 o                         
   3  10   5      19337.75      20501.97       199.10 o                         
   4  10   5        155.56        134.54        19.87 o                         
   5  10   5        684.40        485.26        28.65 o                         
   6  10   5      11525.55      11260.76       136.57 o                         
   7  10   5       5338.35       5000.76        85.20 o                         
   8  10   5        311.10        223.48        27.62 o                         
   9  10   5        710.86        625.04        37.88 o                         
  10  10   5       2206.56       2552.22        74.55 o                         
  11  10   5       3228.54       3263.90        88.98 o                         
  12  10   5       5985.27       5913.68       120.12 o                         
  13  10   5        186.62        164.43        40.62 o                         
  14  10   5       9473.57       9672.44       183.11 o                         
  15  10   5       3274.83       3292.28       109.73 o                         
  16  10   5        456.10        447.63        64.79 o                         
  17  10   5        200.75        143.63        59.31 o                         
  18  10   5        276.62        222.92        62.86 o                         
  19  10   5          5.50        -46.03        57.80 o                         
  20  10   5        347.14        338.73        69.30 o                         
  21  10   5         15.04          4.52        61.53 o                         
   1  11   5         89.59         25.08        19.31 o                         
   2  11   5        128.73         91.17        20.38 o                         
   3  11   5       7781.77       7881.81       102.89 o                         
   4  11   5       2721.65       2437.98        58.40 o                         
   5  11   5         52.79         42.70        20.96 o                         
   6  11   5        663.78        583.95        33.24 o                         
   7  11   5       2066.61       2037.53        62.90 o                         
   8  11   5       2847.40       2793.51        73.08 o                         
   9  11   5         23.21        -26.00        26.00 o                         
  10  11   5          4.63        -17.64        29.77 o                         
  11  11   5       5949.05       5825.96       120.08 o                         
  12  11   5       2455.12       2340.18        85.24 o                         
  13  11   5        273.71        208.51        45.53 o                         
  14  11   5       2237.19       2216.77        90.51 o                         
  15  11   5        203.49        183.99        48.79 o                         
  16  11   5         72.98        -21.24        44.62 o                         
  17  11   5       5145.23       5436.02       148.32 o                         
  18  11   5       1253.03       1039.30        84.53 o                         
  19  11   5        109.11        130.76        65.48 o                         
  20  11   5          2.31         73.30        71.51 o                         
  21  11   5        291.23        364.99        78.59 o                         
   0  12   5        664.64        724.66        49.36 o                         
   1  12   5       1120.57       1043.56        39.72 o                         
   2  12   5       1076.20        889.46        41.51 o                         
   3  12   5       2411.00       2220.10        59.89 o                         
   4  12   5       1045.27       1063.42        43.57 o                         
   5  12   5        497.88        412.53        34.95 o                         
   6  12   5        779.87        752.50        42.92 o                         
   7  12   5        439.04        362.16        36.23 o                         
   8  12   5       1726.22       1723.74        61.05 o                         
   9  12   5         92.66         89.48        34.48 o                         
  10  12   5        591.50        450.13        47.45 o                         
  11  12   5         63.96         37.14        36.74 o                         
  12  12   5        209.58        220.37        46.27 o                         
  13  12   5         63.08         29.78        43.06 o                         
  14  12   5        217.44        129.81        46.35 o                         
  15  12   5       1069.73       1068.38        73.19 o                         
  16  12   5       3242.88       3540.17       137.75 o                         
  17  12   5         59.43         43.10        58.08 o                         
  18  12   5          8.39        -16.90        69.69 o                         
  19  12   5        347.77        381.75        80.71 o                         
  20  12   5          5.73        -21.02        80.99 o                         
   1  13   5       1403.35       1490.09        55.61 o                         
   2  13   5        665.79        615.29        38.11 o                         
   3  13   5         60.23         35.11        25.59 o                         
   4  13   5       3526.68       3462.15        79.46 o                         
   5  13   5        503.88        485.80        38.94 o                         
   6  13   5        292.52        207.86        35.67 o                         
   7  13   5       2585.40       2725.09        81.29 o                         
   8  13   5        454.00        372.65        40.37 o                         
   9  13   5       1457.65       1344.02        64.09 o                         
  10  13   5        431.05        463.03        50.99 o                         
  11  13   5        316.45        217.68        48.23 o                         
  12  13   5       3123.28       3217.55       125.09 o                         
  13  13   5        655.21        442.03        56.99 o                         
  14  13   5        427.66        418.73        57.05 o                         
  15  13   5        113.97         62.95        50.92 o                         
  16  13   5          4.85        -31.42        50.72 o                         
  17  13   5         50.97         10.65        56.39 o                         
  18  13   5        188.50         46.19        68.53 o                         
  19  13   5        667.10        769.26        93.21 o                         
   0  14   5        243.74        165.51        49.09 o                         
   1  14   5       4663.08       4531.30        93.58 o                         
   2  14   5        811.47        855.68        45.02 o                         
   3  14   5       4813.89       4740.73        92.51 o                         
   4  14   5         15.43         30.85        28.81 o                         
   5  14   5       1003.77        845.67        51.06 o                         
   6  14   5        450.49        367.93        42.92 o                         
   7  14   5         94.54         18.49        35.63 o                         
   8  14   5       1631.77       1567.97        65.82 o                         
   9  14   5         85.15         70.69        39.92 o                         
  10  14   5          5.78         28.23        42.22 o                         
  11  14   5        639.17        607.21        60.54 o                         
  12  14   5       1863.74       1912.09       118.71 o                         
  13  14   5       1696.49       1776.04        89.20 o                         
  14  14   5       1052.64       1079.73        75.88 o                         
  15  14   5         10.88         37.12        49.75 o                         
  16  14   5        147.74        175.93        61.04 o                         
  17  14   5        780.43        851.14        83.08 o                         
  18  14   5         33.86        165.88        69.36 o                         
   1  15   5        425.72        359.82        43.48 o                         
   2  15   5       2041.69       2111.89        73.67 o                         
   3  15   5       2631.38       2583.01        75.12 o                         
   4  15   5       1071.99        892.40        53.83 o                         
   5  15   5        799.79        833.06        54.95 o                         
   6  15   5       1207.49       1059.74        58.43 o                         
   7  15   5        183.30        161.56        41.36 o                         
   8  15   5        104.27         79.03        42.80 o                         
   9  15   5        703.42        609.28        59.64 o                         
  10  15   5       5148.12       5593.13       161.93 o                         
  11  15   5        363.30        358.47        56.85 o                         
  12  15   5        693.76        592.63        64.78 o                         
  13  15   5        549.63        624.47        68.23 o                         
  14  15   5         54.71        -17.83        52.71 o                         
  15  15   5       1133.71       1173.19        87.76 o                         
  16  15   5        315.51        337.24        70.46 o                         
  17  15   5        126.99         17.08        62.74 o                         
   0  16   5       2833.40       2823.74       133.68 o                         
   1  16   5        961.65        876.22        59.84 o                         
   2  16   5      13739.71      15108.01       226.56 o                         
   3  16   5        151.72        154.22        42.14 o                         
   4  16   5       3652.20       3409.38       105.63 o                         
   5  16   5        343.78        263.74        43.89 o                         
   6  16   5         28.53        -12.26        36.16 o                         
   7  16   5         84.22         26.35        39.53 o                         
   8  16   5        156.71        130.36        49.98 o                         
   9  16   5       3308.91       3339.86       136.44 o                         
  10  16   5        853.74        740.37        67.49 o                         
  11  16   5          2.23        -20.24        52.72 o                         
  12  16   5       3760.45       3838.68       140.38 o                         
  13  16   5         57.93         84.46        55.31 o                         
  14  16   5       6202.21       7059.00       196.46 o                         
  15  16   5        126.47        187.98        64.98 o                         
   1  17   5        777.42        840.54        65.86 o                         
   2  17   5         48.37         67.66        45.51 o                         
   3  17   5        591.28        576.74        58.22 o                         
   4  17   5       4509.90       4584.72       132.79 o                         
   5  17   5       2328.19       2325.71        97.01 o                         
   6  17   5       1289.38       1315.10        77.51 o                         
   7  17   5         93.43        104.17        48.70 o                         
   8  17   5        930.92        804.10        68.95 o                         
   9  17   5          0.43        -61.82        61.82 o                         
  10  17   5        104.61        127.37        57.96 o                         
  11  17   5        530.91        425.38        65.49 o                         
  12  17   5        875.86        805.77        75.44 o                         
  13  17   5        287.70        322.13        74.68 o                         
  14  17   5       3842.86       4056.87       156.73 o                         
   0  18   5      10645.77      11191.14       301.01 o                         
   1  18   5        648.17        886.20        73.24 o                         
   2  18   5       1484.20       1429.66        86.10 o                         
   3  18   5        983.84        874.63        75.94 o                         
   4  18   5        855.24        893.79        73.25 o                         
   5  18   5       1012.13        991.48        72.72 o                         
   6  18   5         87.24        243.36        54.55 o                         
   7  18   5        193.45        185.53        57.43 o                         
   8  18   5       2018.46       2266.29       113.48 o                         
   9  18   5        643.59        621.52        68.42 o                         
  10  18   5         44.09         22.86        56.72 o                         
  11  18   5        435.70        396.18        67.92 o                         
  12  18   5       8684.93      10223.03       255.39 o                         
   1  19   5        406.31        419.18        66.50 o                         
   2  19   5       1831.70       1968.10       133.14 o                         
   3  19   5        133.71         36.92        61.09 o                         
   4  19   5         29.06         12.85        57.23 o                         
   5  19   5        313.16        248.28        63.85 o                         
   6  19   5        869.28        995.89        86.07 o                         
   7  19   5        281.32        308.67        70.62 o                         
   8  19   5        637.34        709.10        82.62 o                         
   9  19   5        108.19         80.99        63.75 o                         
  10  19   5       3280.05       3558.37       147.32 o                         
   0  20   5        872.64       1130.15       133.61 o                         
   1  20   5       1849.09       1915.14       109.20 o                         
   2  20   5         79.64         69.44        61.70 o                         
   3  20   5         72.65         61.28        60.80 o                         
   4  20   5        341.45        301.56       104.23 o                         
   5  20   5         14.46        -23.82        56.97 o                         
   6  20   5       6855.50       8309.49       236.38 o                         
   7  20   5        365.09        602.63        83.86 o                         
   0   0   6     103955.38     113964.43      1672.20 o                         
   1   0   6      41852.78      44582.02       507.32 o                         
   2   0   6      36857.94      37747.93       451.05 o                         
   3   0   6      12096.55      12795.96       157.35 o                         
   4   0   6     136587.47     148266.47      1662.39 o                         
   5   0   6      53596.85      55897.69       640.44 o                         
   6   0   6      79612.74      86629.56      1078.70 o                         
   7   0   6      20421.38      23273.52       297.89 o                         
   8   0   6       5944.15       5899.77        97.89 o                         
   9   0   6      53088.87      57511.23       701.79 o                         
  10   0   6       9265.42      10195.29       154.09 o                         
  11   0   6       6417.68       6350.11       133.62 o                         
  12   0   6      21128.64      22344.36       321.30 o                         
  13   0   6      15245.82      16035.03       247.14 o                         
  14   0   6      81680.47      86576.82      1111.92 o                         
  15   0   6      14910.33      16120.25       274.33 o                         
  16   0   6      21127.36      22079.09       357.21 o                         
  17   0   6         25.61         -9.21        41.17 o                         
  18   0   6         21.70         86.25        48.58 o                         
  19   0   6        998.27       1257.81       110.14 o                         
  20   0   6       1875.34       1706.92       103.02 o                         
  21   0   6         26.28        -59.65        59.65 o                         
  22   0   6       2089.46       1925.10       137.57 o                         
  23   0   6         61.83        150.19        96.96 o                         
  24   0   6         18.07       -101.70       101.70 o                         
   1   1   6       1440.86       1507.55        21.14 o                         
   2   1   6       1963.57       1739.61        24.94 o                         
   3   1   6         83.32         69.25         7.22 o                         
   4   1   6      54023.62      56619.77       457.31 o                         
   5   1   6       9564.77      10140.05        98.66 o                         
   6   1   6      23370.43      25293.95       230.15 o                         
   7   1   6        166.87        288.53        18.06 o                         
   8   1   6        293.36        469.53        20.54 o                         
   9   1   6         80.30         30.02        13.40 o                         
  10   1   6        446.86        497.35        22.51 o                         
  11   1   6       2574.13       2471.39        46.63 o                         
  12   1   6        758.99        775.65        29.40 o                         
  13   1   6       2753.82       2639.05        62.93 o                         
  14   1   6      13951.81      14436.65       169.51 o                         
  15   1   6      11979.50      12315.60       159.34 o                         
  16   1   6      26109.62      27885.27       314.61 o                         
  17   1   6        579.86        461.11        40.55 o                         
  18   1   6       4426.79       4522.52       101.08 o                         
  19   1   6       1936.37       1794.03        69.73 o                         
  20   1   6        233.52        266.11        47.08 o                         
  21   1   6        283.81        266.29        50.65 o                         
  22   1   6        504.87        499.69        63.09 o                         
  23   1   6         77.38         72.99        72.70 o                         
  24   1   6         88.72        -11.53        68.48 o                         
   0   2   6      25015.71      23425.95       277.19 o                         
   1   2   6          9.40         21.42         7.80 o                         
   2   2   6      12138.24      12528.96       108.12 o                         
   3   2   6      24449.40      25840.19       206.51 o                         
   4   2   6      43462.29      46249.61       369.10 o                         
   5   2   6       2081.06       2305.21        31.95 o                         
   6   2   6       1393.03       1213.16        27.83 o                         
   7   2   6       6321.71       6150.67        71.13 o                         
   8   2   6      35326.32      35804.55       315.84 o                         
   9   2   6      20141.81      21707.41       207.13 o                         
  10   2   6       9686.90      10203.28       111.67 o                         
  11   2   6       7728.65       8151.45        92.21 o                         
  12   2   6       8822.13       8950.75       109.14 o                         
  13   2   6       5526.68       5242.21        77.71 o                         
  14   2   6       1858.61       1835.41        55.67 o                         
  15   2   6          8.60         26.68        24.60 o                         
  16   2   6      20199.13      21461.67       254.09 o                         
  17   2   6        623.94        647.18        44.17 o                         
  18   2   6       7955.76       8357.80       140.12 o                         
  19   2   6          4.59        -11.32        37.12 o                         
  20   2   6        268.95        267.16        46.85 o                         
  21   2   6          4.61         -8.57        42.44 o                         
  22   2   6       3981.60       4382.29       147.40 o                         
  23   2   6        178.08        199.81        66.63 o                         
  24   2   6       1631.88       1710.47       132.84 o                         
   1   3   6       3468.10       3605.88        42.90 o                         
   2   3   6      18076.34      19181.25       163.67 o                         
   3   3   6      32983.45      35359.21       291.44 o                         
   4   3   6      94276.20     102918.89       805.33 o                         
   5   3   6      17911.90      20268.46       179.22 o                         
   6   3   6         16.13         24.29        10.71 o                         
   7   3   6       6886.38       7554.18        80.19 o                         
   8   3   6       8879.49       8379.72        86.16 o                         
   9   3   6       3129.96       3096.40        43.54 o                         
  10   3   6       1435.94       1270.82        32.30 o                         
  11   3   6       9879.46       9873.75       119.76 o                         
  12   3   6         77.37         51.10        18.22 o                         
  13   3   6        393.40        383.89        28.61 o                         
  14   3   6        673.96        632.28        35.31 o                         
  15   3   6        246.85        201.67        28.98 o                         
  16   3   6       4752.33       5065.23        95.90 o                         
  17   3   6       1297.65       1098.12        59.53 o                         
  18   3   6         14.79         14.75        35.87 o                         
  19   3   6        460.65        368.93        47.70 o                         
  20   3   6       1040.79       1039.49        64.98 o                         
  21   3   6        128.69        126.43        54.55 o                         
  22   3   6        182.18        248.96        56.96 o                         
  23   3   6       2553.90       2763.93       122.56 o                         
  24   3   6        236.65        227.56        72.98 o                         
   0   4   6      20444.50      20622.42       273.35 o                         
   1   4   6        898.29       1020.25        23.70 o                         
   2   4   6         16.56         41.26        10.90 o                         
   3   4   6       5256.28       6004.97        65.29 o                         
   4   4   6        288.41        281.60        16.37 o                         
   5   4   6       2414.68       2120.73        32.93 o                         
   6   4   6      37777.47      39122.00       349.75 o                         
   7   4   6       1106.52        940.65        26.19 o                         
   8   4   6         21.09         37.32        12.87 o                         
   9   4   6      13997.79      14516.11       137.59 o                         
  10   4   6        849.17        736.73        24.38 o                         
  11   4   6       4796.19       4946.27        68.60 o                         
  12   4   6        364.72        423.08        25.95 o                         
  13   4   6       3646.60       3692.47        65.87 o                         
  14   4   6       9125.05       9167.27       123.19 o                         
  15   4   6        454.80        316.68        32.70 o                         
  16   4   6         28.92         -0.59        29.07 o                         
  17   4   6        677.90        574.27        45.12 o                         
  18   4   6       1290.15       1206.73        58.30 o                         
  19   4   6        387.19        235.01        43.83 o                         
  20   4   6        442.13        387.96        52.31 o                         
  21   4   6        445.39        436.88        60.78 o                         
  22   4   6        396.43        552.67        69.32 o                         
  23   4   6          1.89        -38.26        53.07 o                         
  24   4   6          6.45        104.39        66.66 o                         
   1   5   6       3152.21       3301.53        45.01 o                         
   2   5   6       1850.59       2041.22        33.53 o                         
   3   5   6       1646.36       1975.08        35.40 o                         
   4   5   6      14686.89      15288.92       161.10 o                         
   5   5   6      13734.93      15446.94       154.01 o                         
   6   5   6       6616.49       6960.82        79.60 o                         
   7   5   6       4940.43       4990.33        65.14 o                         
   8   5   6       1592.10       1333.62        32.29 o                         
   9   5   6       4966.12       4811.73        64.90 o                         
  10   5   6        383.43        240.17        18.74 o                         
  11   5   6       3554.38       3444.02        70.31 o                         
  12   5   6       7329.78       7335.21        92.03 o                         
  13   5   6        854.67        847.74        39.63 o                         
  14   5   6       2606.01       2633.13        70.05 o                         
  15   5   6        287.15        253.47        31.53 o                         
  16   5   6       1081.30        925.13        46.98 o                         
  17   5   6        257.13        231.50        36.48 o                         
  18   5   6        675.57        687.69        53.53 o                         
  19   5   6        703.05        704.46        57.26 o                         
  20   5   6        433.60        317.64        58.54 o                         
  21   5   6          7.71         37.21        56.74 o                         
  22   5   6         78.29         92.46        56.68 o                         
  23   5   6         89.43        187.29        61.37 o                         
  24   5   6        106.11        166.98       119.43 o                         
   0   6   6       2147.40       2344.94        61.65 o                         
   1   6   6       6149.09       6592.04        75.54 o                         
   2   6   6      10025.62      10571.14       107.13 o                         
   3   6   6       4234.17       4323.15        53.44 o                         
   4   6   6       5146.98       5401.73        65.40 o                         
   5   6   6      13072.36      14236.79       156.36 o                         
   6   6   6       6079.08       6706.13        88.57 o                         
   7   6   6       6987.62       7649.52        98.60 o                         
   8   6   6       8415.43       8894.57       109.03 o                         
   9   6   6       3589.53       3590.86        54.26 o                         
  10   6   6       4307.48       4320.93        62.72 o                         
  11   6   6       5666.59       5637.89        87.88 o                         
  12   6   6       2902.07       2903.00        67.50 o                         
  13   6   6       2436.64       2487.63        64.87 o                         
  14   6   6       5744.46       5567.34        92.38 o                         
  15   6   6       2686.56       2558.07        69.31 o                         
  16   6   6         55.09         14.73        30.45 o                         
  17   6   6        194.41        208.93        39.88 o                         
  18   6   6       4086.99       4488.29       117.95 o                         
  19   6   6        759.61        859.23        66.69 o                         
  20   6   6       2695.28       2672.06       114.16 o                         
  21   6   6          0.73        -35.85        51.92 o                         
  22   6   6       1437.34       1335.51        98.62 o                         
  23   6   6         52.18         90.06        63.04 o                         
   1   7   6          2.12        -12.42        12.42 o                         
   2   7   6        899.90        823.76        25.30 o                         
   3   7   6       4101.35       4248.15        57.15 o                         
   4   7   6      11390.84      11783.32       131.89 o                         
   5   7   6         14.12          7.39        16.44 o                         
   6   7   6         14.82         12.05        17.19 o                         
   7   7   6        116.55         88.80        19.63 o                         
   8   7   6       6109.08       6243.15        89.10 o                         
   9   7   6       1474.61       1435.48        46.99 o                         
  10   7   6        237.16        153.66        23.38 o                         
  11   7   6         17.89          5.95        21.92 o                         
  12   7   6       1347.16       1235.45        49.23 o                         
  13   7   6         13.22         -8.52        24.70 o                         
  14   7   6       4087.06       4018.95        90.59 o                         
  15   7   6        111.03        103.81        32.06 o                         
  16   7   6       1694.61       1622.24        62.63 o                         
  17   7   6         33.53         31.51        40.13 o                         
  18   7   6        199.90        115.73        44.83 o                         
  19   7   6        884.83        928.36        76.80 o                         
  20   7   6        315.08        327.70        63.91 o                         
  21   7   6       1699.38       1854.35       110.58 o                         
  22   7   6        236.26        216.44        62.73 o                         
  23   7   6         19.46         41.05        65.06 o                         
   0   8   6      57569.79      60126.05       734.15 o                         
   1   8   6       1796.93       1468.67        35.72 o                         
   2   8   6        380.53        223.77        17.96 o                         
   3   8   6       2995.29       2671.66        45.12 o                         
   4   8   6       5226.40       5243.50        67.60 o                         
   5   8   6        185.00        140.51        20.87 o                         
   6   8   6       5392.80       5185.40        81.34 o                         
   7   8   6       1293.46       1096.96        39.47 o                         
   8   8   6       6811.04       6268.94        91.58 o                         
   9   8   6        267.88        279.19        26.96 o                         
  10   8   6       1107.05       1071.63        43.06 o                         
  11   8   6          8.02         65.10        25.37 o                         
  12   8   6      14987.99      15625.46       201.51 o                         
  13   8   6       6087.47       5921.98       108.10 o                         
  14   8   6        922.54        828.82        50.91 o                         
  15   8   6       1152.90       1174.24        59.19 o                         
  16   8   6       2075.08       2122.24        83.81 o                         
  17   8   6        668.22        550.05        57.11 o                         
  18   8   6       1561.12       1450.66        84.72 o                         
  19   8   6         26.08        -45.70        45.70 o                         
  20   8   6        138.73        120.24        56.74 o                         
  21   8   6         78.79         19.51        57.95 o                         
  22   8   6        343.41        329.24        71.91 o                         
   1   9   6        194.82        141.48        18.62 o                         
   2   9   6       2957.48       2963.75        50.90 o                         
   3   9   6        183.21        173.50        17.94 o                         
   4   9   6       3904.90       3909.82        56.48 o                         
   5   9   6       4009.06       3723.00        64.99 o                         
   6   9   6       7023.32       7157.16       105.54 o                         
   7   9   6        562.82        478.26        31.10 o                         
   8   9   6        928.55        847.62        37.65 o                         
   9   9   6       1287.35       1149.91        48.60 o                         
  10   9   6       1463.78       1384.09        51.63 o                         
  11   9   6         92.84         67.47        31.70 o                         
  12   9   6          7.99         -1.66        30.83 o                         
  13   9   6       2052.64       2082.71        74.71 o                         
  14   9   6       2147.54       2243.15        87.12 o                         
  15   9   6       3590.17       3439.12       108.99 o                         
  16   9   6       6441.83       6939.03       146.94 o                         
  17   9   6       3123.49       2958.45       126.26 o                         
  18   9   6        357.35        330.99        65.59 o                         
  19   9   6          3.75         -3.91        52.80 o                         
  20   9   6          1.24        -52.02        52.02 o                         
  21   9   6          0.12        -44.88        59.79 o                         
  22   9   6        122.64        151.55        66.63 o                         
   0  10   6         14.15        -13.19        24.60 o                         
   1  10   6       7670.59       7456.83        92.91 o                         
   2  10   6      17496.19      18565.14       188.04 o                         
   3  10   6      11486.13      12067.93       136.60 o                         
   4  10   6        683.38        511.18        29.43 o                         
   5  10   6        183.96        163.36        23.08 o                         
   6  10   6      20805.74      22077.14       234.66 o                         
   7  10   6       1523.05       1361.59        51.43 o                         
   8  10   6        220.63        116.26        25.37 o                         
   9  10   6        840.51        728.52        44.45 o                         
  10  10   6       4762.57       4539.70        92.79 o                         
  11  10   6       1224.96       1113.31        56.31 o                         
  12  10   6      10264.29      10985.66       169.10 o                         
  13  10   6       6723.03       6623.62       136.60 o                         
  14  10   6      15923.73      17067.27       257.07 o                         
  15  10   6        656.13        575.82        57.20 o                         
  16  10   6        175.77        148.61        50.20 o                         
  17  10   6         38.78         60.63        51.92 o                         
  18  10   6         25.78        -14.49        56.52 o                         
  19  10   6        103.14         62.71        56.51 o                         
  20  10   6         23.85         19.44        61.13 o                         
  21  10   6        651.64        519.08        83.29 o                         
   1  11   6        312.30        253.73        24.65 o                         
   2  11   6       2718.49       2466.32        55.55 o                         
   3  11   6       1247.66       1238.71        48.84 o                         
   4  11   6       4122.99       4129.68        71.86 o                         
   5  11   6        893.39        835.20        37.29 o                         
   6  11   6       8652.92       8250.09       112.50 o                         
   7  11   6        630.93        494.40        33.39 o                         
   8  11   6         22.80         49.29        27.47 o                         
   9  11   6       9922.63      10590.21       148.54 o                         
  10  11   6      20637.77      21997.05       268.95 o                         
  11  11   6       1516.71       1437.48        68.05 o                         
  12  11   6         24.72         45.31        39.37 o                         
  13  11   6          5.11         -4.92        42.85 o                         
  14  11   6         84.58        128.54        45.39 o                         
  15  11   6        210.77        153.36        48.19 o                         
  16  11   6       2183.61       2137.40       106.67 o                         
  17  11   6        157.05        158.90        55.29 o                         
  18  11   6       1305.05       1165.42        88.58 o                         
  19  11   6       1148.63       1063.72        93.14 o                         
  20  11   6         71.86        155.62        74.53 o                         
  21  11   6        230.20        281.90       149.65 o                         
   0  12   6       1338.42       1233.59        60.14 o                         
   1  12   6       3825.61       3498.02        67.49 o                         
   2  12   6       2076.03       1994.62        58.40 o                         
   3  12   6       2955.89       2929.48        68.58 o                         
   4  12   6        891.54        827.78        40.12 o                         
   5  12   6          6.90         11.78        25.31 o                         
   6  12   6        862.44        867.14        47.27 o                         
   7  12   6       3812.28       4053.70        94.85 o                         
   8  12   6      13672.93      14355.29       187.06 o                         
   9  12   6       1934.32       1819.05        70.26 o                         
  10  12   6         26.09         26.18        36.08 o                         
  11  12   6       2332.65       2437.43        92.07 o                         
  12  12   6        570.53        482.35        55.92 o                         
  13  12   6       1103.33       1008.95        67.40 o                         
  14  12   6       1261.05       1084.61        72.41 o                         
  15  12   6        315.27        265.37        53.42 o                         
  16  12   6         50.24         55.77        49.87 o                         
  17  12   6       1228.00       1181.67        84.46 o                         
  18  12   6       6437.10       7515.85       260.04 o                         
  19  12   6       4109.19       4582.70       174.89 o                         
  20  12   6       1858.65       1857.80       119.96 o                         
   1  13   6         28.29         48.42        26.19 o                         
   2  13   6       4228.07       4496.50        85.06 o                         
   3  13   6          9.52        -19.02        24.06 o                         
   4  13   6       8901.17       8807.66       123.02 o                         
   5  13   6       9390.06       9658.10       136.08 o                         
   6  13   6       5161.49       5591.37       105.47 o                         
   7  13   6        314.31        242.72        36.39 o                         
   8  13   6       3712.33       3469.70        92.33 o                         
   9  13   6       7055.98       6896.63       134.90 o                         
  10  13   6       5346.46       5264.93       129.34 o                         
  11  13   6       9206.98       9524.78       176.90 o                         
  12  13   6       7512.53       8100.94       170.93 o                         
  13  13   6       2476.32       2347.93        97.98 o                         
  14  13   6        261.68        204.90        53.67 o                         
  15  13   6          1.77         30.28        49.19 o                         
  16  13   6       2850.13       2899.45       123.96 o                         
  17  13   6        109.88         16.39        67.81 o                         
  18  13   6        245.14        241.37        72.71 o                         
  19  13   6         24.21        -81.55        81.55 o                         
   0  14   6        951.31        970.33        96.59 o                         
   1  14   6        243.26        237.93        35.67 o                         
   2  14   6        665.98        612.20        40.02 o                         
   3  14   6       2680.59       2656.86        74.46 o                         
   4  14   6        389.18        287.68        34.99 o                         
   5  14   6        764.75        645.01        42.89 o                         
   6  14   6       9890.81      10361.02       188.56 o                         
   7  14   6       1296.39       1168.21        60.15 o                         
   8  14   6        746.65        621.23        57.70 o                         
   9  14   6       3394.71       3213.24       102.60 o                         
  10  14   6         67.09         68.75        45.36 o                         
  11  14   6        289.72        246.61        50.99 o                         
  12  14   6        928.70        817.40        67.66 o                         
  13  14   6        138.85        165.83        52.19 o                         
  14  14   6       1954.36       2047.14       100.97 o                         
  15  14   6          4.13         78.55        56.68 o                         
  16  14   6       1911.67       1989.27       103.88 o                         
  17  14   6       3201.33       3585.66       144.01 o                         
  18  14   6       1049.49       1068.82       102.31 o                         
   1  15   6       1584.77       1503.52        88.78 o                         
   2  15   6        788.99        676.98        48.43 o                         
   3  15   6       1944.81       1791.41        73.11 o                         
   4  15   6       7112.15       7151.55       127.29 o                         
   5  15   6        982.51        805.18        58.99 o                         
   6  15   6       4040.48       3982.80       102.90 o                         
   7  15   6       1930.73       2055.50        79.18 o                         
   8  15   6        148.04         51.75        43.37 o                         
   9  15   6        378.03        379.98        57.06 o                         
  10  15   6       2142.00       2225.63        96.58 o                         
  11  15   6       2268.97       2192.53       112.07 o                         
  12  15   6        889.37        935.87        72.55 o                         
  13  15   6        899.38        924.43        74.34 o                         
  14  15   6         97.12         21.45        56.50 o                         
  15  15   6        391.51        414.46        69.10 o                         
  16  15   6       1226.77        920.03        83.77 o                         
  17  15   6         76.56        153.98        65.43 o                         
   0  16   6        119.25        102.01        57.95 o                         
   1  16   6        325.00        297.53        45.82 o                         
   2  16   6       1710.84       1628.36        90.84 o                         
   3  16   6        418.67        380.16        48.76 o                         
   4  16   6        179.86        154.68        45.52 o                         
   5  16   6         33.64         48.74        42.18 o                         
   6  16   6          7.90         14.50        37.18 o                         
   7  16   6       1092.17       1111.03        65.80 o                         
   8  16   6        939.17        800.17        68.80 o                         
   9  16   6         43.02        -42.56        45.99 o                         
  10  16   6       3000.05       2958.73       115.31 o                         
  11  16   6        743.90        802.73        73.12 o                         
  12  16   6        839.50        825.87        72.75 o                         
  13  16   6        417.31        393.15        66.39 o                         
  14  16   6        362.52        353.10        69.22 o                         
  15  16   6          7.79         54.88        62.29 o                         
   1  17   6        467.82        402.65        53.78 o                         
   2  17   6        255.44        164.81        50.30 o                         
   3  17   6        248.46        203.29        48.32 o                         
   4  17   6       2785.56       2646.71       100.07 o                         
   5  17   6         75.80         39.19        46.10 o                         
   6  17   6          0.49          1.34        45.22 o                         
   7  17   6          2.69        -32.15        45.50 o                         
   8  17   6         15.10         29.59        47.66 o                         
   9  17   6         45.12         30.69        51.74 o                         
  10  17   6          7.42         20.41        51.66 o                         
  11  17   6         72.30         72.19        56.74 o                         
  12  17   6         74.38         41.88        64.31 o                         
  13  17   6        316.99        261.19        72.13 o                         
  14  17   6          1.19        -29.17        73.38 o                         
   0  18   6         76.64         28.89        71.99 o                         
   1  18   6        133.52        184.91        55.00 o                         
   2  18   6       3029.73       3138.00       118.76 o                         
   3  18   6        763.22        578.56        66.70 o                         
   4  18   6       1187.26       1101.12        80.83 o                         
   5  18   6        146.62        200.00        53.80 o                         
   6  18   6       2646.89       2776.20       111.65 o                         
   7  18   6        580.56        479.36        67.15 o                         
   8  18   6        908.28        805.93        81.93 o                         
   9  18   6        225.40        295.96        68.05 o                         
  10  18   6         39.55        -16.94        55.60 o                         
  11  18   6        292.72        426.52        70.84 o                         
  12  18   6          0.19         92.21        77.38 o                         
   1  19   6        202.49        210.92        63.84 o                         
   2  19   6          5.49        -11.50        57.15 o                         
   3  19   6        277.62        141.12        61.15 o                         
   4  19   6       1171.92       1135.03        85.16 o                         
   5  19   6        486.11        480.67        67.61 o                         
   6  19   6         49.94        121.00        84.81 o                         
   7  19   6        356.04        275.17        79.45 o                         
   8  19   6        465.49        600.22        82.01 o                         
   9  19   6        723.34        913.58        88.40 o                         
  10  19   6        608.90        458.06       101.24 o                         
   0  20   6        214.69        235.82        94.52 o                         
   1  20   6       1150.15       1013.15        91.02 o                         
   2  20   6          1.07         20.84        62.00 o                         
   3  20   6        136.57        170.21        64.84 o                         
   4  20   6         48.25        -57.62        57.62 o                         
   5  20   6        150.50        147.46        67.37 o                         
   6  20   6          8.05        127.86        74.78 o                         
   1   1   7          2.49         -7.15         7.15 o                         
   2   1   7        915.44        923.32        19.20 o                         
   3   1   7      25508.71      27342.88       238.14 o                         
   4   1   7       3439.69       3289.13        39.55 o                         
   5   1   7         43.98         34.75        10.99 o                         
   6   1   7        886.78       1076.78        31.32 o                         
   7   1   7       3708.03       4313.96        54.05 o                         
   8   1   7        196.05        190.27        17.01 o                         
   9   1   7         78.76         68.61        15.08 o                         
  10   1   7      12722.52      13779.31       139.89 o                         
  11   1   7        217.59        222.24        20.47 o                         
  12   1   7       4327.33       4371.74        63.31 o                         
  13   1   7       3233.24       3119.34        58.88 o                         
  14   1   7       2740.68       2895.56        67.91 o                         
  15   1   7        596.65        644.61        39.93 o                         
  16   1   7       1343.80       1312.00        58.08 o                         
  17   1   7       1753.22       1710.76        63.51 o                         
  18   1   7        324.71        267.86        38.96 o                         
  19   1   7         23.90         13.68        35.71 o                         
  20   1   7       2689.45       2690.16        93.04 o                         
  21   1   7        351.84        330.12        54.05 o                         
  22   1   7        284.63        229.09        62.36 o                         
  23   1   7        347.98        397.91        82.73 o                         
  24   1   7        348.56        389.79        93.04 o                         
   0   2   7        489.05        486.80        22.13 o                         
   1   2   7      13825.23      14488.94       123.33 o                         
   2   2   7        275.63        310.37        12.54 o                         
   3   2   7       8222.87       8635.96        79.94 o                         
   4   2   7         32.43         32.62         9.23 o                         
   5   2   7       1789.74       1738.19        29.04 o                         
   6   2   7      47457.23      52405.38       448.54 o                         
   7   2   7       2114.60       2061.43        42.38 o                         
   8   2   7      12300.39      12643.23       125.83 o                         
   9   2   7        183.80        129.65        16.61 o                         
  10   2   7       1265.90       1076.35        31.82 o                         
  11   2   7       2545.15       2373.18        62.06 o                         
  12   2   7        680.69        646.53        30.01 o                         
  13   2   7        503.62        387.60        27.14 o                         
  14   2   7       2075.56       2041.83        59.02 o                         
  15   2   7         87.02         58.47        28.28 o                         
  16   2   7          4.29        -25.96        25.96 o                         
  17   2   7       2960.96       2744.86        79.79 o                         
  18   2   7        149.70        100.21        37.78 o                         
  19   2   7       3156.18       3159.88       106.68 o                         
  20   2   7        199.56        166.78        45.59 o                         
  21   2   7         67.59         90.70        48.28 o                         
  22   2   7         12.45         58.35        58.54 o                         
  23   2   7          0.45         20.49        61.26 o                         
  24   2   7        496.69        503.32        90.91 o                         
   1   3   7      16305.06      16765.70       152.15 o                         
   2   3   7      26080.68      26747.51       224.05 o                         
   3   3   7       7848.57       7701.39        74.54 o                         
   4   3   7      20352.27      21556.73       180.98 o                         
   5   3   7      15295.12      15234.50       136.34 o                         
   6   3   7       6169.33       6411.37        67.80 o                         
   7   3   7       6994.40       7604.38        78.90 o                         
   8   3   7       1112.93       1256.55        31.91 o                         
   9   3   7       2784.35       2385.62        39.34 o                         
  10   3   7         49.10         38.35        14.12 o                         
  11   3   7      26547.37      28023.26       252.88 o                         
  12   3   7       8201.36       7686.02        97.88 o                         
  13   3   7       8064.09       7821.64       110.75 o                         
  14   3   7       5683.13       6105.84        92.76 o                         
  15   3   7       1288.78       1301.58        50.28 o                         
  16   3   7       1033.30        833.05        49.24 o                         
  17   3   7       1026.37       1019.62        57.17 o                         
  18   3   7         15.67         41.31        34.47 o                         
  19   3   7        134.80        112.24        40.58 o                         
  20   3   7        470.73        521.34        58.45 o                         
  21   3   7         54.03         79.10        52.73 o                         
  22   3   7       2527.78       2650.73       109.66 o                         
  23   3   7        122.58        112.18        62.46 o                         
  24   3   7        214.55        104.57        69.09 o                         
   0   4   7        233.09        250.22        22.12 o                         
   1   4   7      41010.45      44113.29       387.06 o                         
   2   4   7         39.39         44.76        11.37 o                         
   3   4   7       1687.09       1622.60        29.95 o                         
   4   4   7       1079.34        979.96        24.51 o                         
   5   4   7      12979.84      12301.75       119.71 o                         
   6   4   7       6788.39       6785.17        75.77 o                         
   7   4   7      91955.78     100231.42       844.66 o                         
   8   4   7      18498.68      19877.01       179.03 o                         
   9   4   7      21264.67      21487.30       193.44 o                         
  10   4   7          7.83         -6.14        12.56 o                         
  11   4   7        616.86        560.04        25.70 o                         
  12   4   7       2068.02       2127.11        46.36 o                         
  13   4   7       1503.22       1374.20        47.52 o                         
  14   4   7       2355.41       2153.36        55.58 o                         
  15   4   7       3572.69       3432.00        80.55 o                         
  16   4   7       2557.97       2604.73        89.23 o                         
  17   4   7       2691.43       2519.72        77.78 o                         
  18   4   7        168.41         94.87        36.11 o                         
  19   4   7      10703.59      11794.88       190.64 o                         
  20   4   7          3.49        -43.46        43.46 o                         
  21   4   7       1619.40       1627.40       106.55 o                         
  22   4   7          2.99        -31.96        51.51 o                         
  23   4   7        172.57        146.33        63.16 o                         
  24   4   7       1077.85       1301.15        99.74 o                         
   1   5   7       2031.16       2150.49        35.42 o                         
   2   5   7       4324.56       4392.71        55.32 o                         
   3   5   7      15942.56      16274.70       145.63 o                         
   4   5   7       1491.31       1417.78        33.01 o                         
   5   5   7      19196.88      18813.28       184.32 o                         
   6   5   7       4711.42       4235.78        59.05 o                         
   7   5   7       1998.90       2168.34        43.15 o                         
   8   5   7       9796.60      10629.10       114.67 o                         
   9   5   7      20321.52      20325.18       203.71 o                         
  10   5   7       1430.92       1284.58        33.56 o                         
  11   5   7      30741.43      32871.55       303.03 o                         
  12   5   7       3149.26       2979.07        56.80 o                         
  13   5   7       5657.54       5654.41        97.60 o                         
  14   5   7        190.11        126.04        27.77 o                         
  15   5   7       1391.78       1514.93        54.10 o                         
  16   5   7       6718.19       7454.89       123.42 o                         
  17   5   7       1555.13       1512.57        63.27 o                         
  18   5   7        184.39        169.25        41.95 o                         
  19   5   7         53.58         55.21        45.67 o                         
  20   5   7       4400.80       4734.94       139.88 o                         
  21   5   7       1434.54       1470.26        91.09 o                         
  22   5   7        123.92        146.12        60.19 o                         
  23   5   7        214.97        260.09        70.74 o                         
   0   6   7       3632.36       4285.07        77.62 o                         
   1   6   7        236.64        237.58        16.60 o                         
   2   6   7      10384.60      10182.13       104.58 o                         
   3   6   7        944.38        933.03        25.64 o                         
   4   6   7       1674.72       1579.21        35.94 o                         
   5   6   7       9333.56      10023.80       109.50 o                         
   6   6   7       7854.88       7322.05        94.92 o                         
   7   6   7      38579.32      40767.95       413.05 o                         
   8   6   7      11090.13      11322.16       126.45 o                         
   9   6   7       3624.30       3368.82        56.75 o                         
  10   6   7        201.39        205.54        22.65 o                         
  11   6   7        618.62        480.83        30.74 o                         
  12   6   7        360.85        207.17        27.55 o                         
  13   6   7       3204.10       3103.89        71.70 o                         
  14   6   7       3597.30       3604.64        77.01 o                         
  15   6   7       4468.48       4574.50        89.26 o                         
  16   6   7        182.82        141.48        34.63 o                         
  17   6   7       5460.19       5647.51       125.85 o                         
  18   6   7       1497.75       1255.05        72.40 o                         
  19   6   7       6761.28       7440.23       167.48 o                         
  20   6   7          9.36          2.26        52.36 o                         
  21   6   7        307.91        261.23        62.09 o                         
  22   6   7         35.82         64.31        56.68 o                         
  23   6   7        291.33        304.69        73.39 o                         
   1   7   7       2856.01       3209.05        47.76 o                         
   2   7   7       9401.62       9373.86       100.14 o                         
   3   7   7      24584.12      26406.30       246.62 o                         
   4   7   7      25148.65      24754.82       248.12 o                         
   5   7   7       8508.77       7689.82        99.69 o                         
   6   7   7       7699.72       7949.45       103.33 o                         
   7   7   7       3159.56       3141.11        59.75 o                         
   8   7   7       3992.80       3800.48        66.24 o                         
   9   7   7      11414.93      11573.28       141.31 o                         
  10   7   7       2208.79       2205.06        70.48 o                         
  11   7   7       1308.69       1236.62        45.95 o                         
  12   7   7      17583.02      18564.45       221.80 o                         
  13   7   7         64.63         87.66        27.71 o                         
  14   7   7          0.80         26.05        27.37 o                         
  15   7   7       9038.14       9206.63       146.82 o                         
  16   7   7       8809.84       9413.85       193.70 o                         
  17   7   7       6658.11       6798.34       137.36 o                         
  18   7   7        209.17        126.88        53.88 o                         
  19   7   7        453.14        347.54        61.16 o                         
  20   7   7         47.46         18.00        52.44 o                         
  21   7   7       1314.70       1382.17        91.21 o                         
  22   7   7        343.42        433.37        71.63 o                         
  23   7   7        226.11        351.25        75.70 o                         
   0   8   7       2474.86       2421.95        72.41 o                         
   1   8   7      47015.92      49505.36       432.60 o                         
   2   8   7        113.81         73.52        15.08 o                         
   3   8   7      23826.93      24147.82       230.13 o                         
   4   8   7        603.96        496.34        23.47 o                         
   5   8   7       9957.65      10327.50       126.73 o                         
   6   8   7      11222.73      11663.78       140.36 o                         
   7   8   7       1326.11       1133.66        40.76 o                         
   8   8   7        106.85         56.16        20.83 o                         
   9   8   7        231.87        171.12        24.82 o                         
  10   8   7       3490.38       3423.47        74.55 o                         
  11   8   7       4760.10       4541.88        84.37 o                         
  12   8   7        415.63        333.66        36.18 o                         
  13   8   7      13199.74      13708.57       187.37 o                         
  14   8   7       2032.86       1779.89        70.19 o                         
  15   8   7       5433.91       5592.58       118.06 o                         
  16   8   7        758.36        652.12        65.53 o                         
  17   8   7        583.84        520.72        59.73 o                         
  18   8   7       4926.77       5219.54       157.92 o                         
  19   8   7       1988.05       1746.64        94.39 o                         
  20   8   7          9.34         12.03        53.33 o                         
  21   8   7          7.62        -22.76        56.36 o                         
  22   8   7        346.08        324.59        69.71 o                         
   1   9   7        621.08        461.08        24.03 o                         
   2   9   7        108.02         98.79        16.70 o                         
   3   9   7         51.96         74.96        15.94 o                         
   4   9   7        766.73        750.13        29.23 o                         
   5   9   7       5014.35       5143.03        85.46 o                         
   6   9   7       4378.67       4149.17        72.29 o                         
   7   9   7        760.56        736.99        36.17 o                         
   8   9   7       2760.55       2888.98        78.71 o                         
   9   9   7       1423.05       1457.32        49.29 o                         
  10   9   7       3856.07       3779.32        81.18 o                         
  11   9   7        326.46        321.59        35.32 o                         
  12   9   7        332.01        211.74        38.39 o                         
  13   9   7       1119.75        946.16        56.51 o                         
  14   9   7       1014.66        937.26        58.46 o                         
  15   9   7       9910.73      10588.83       185.86 o                         
  16   9   7         66.88         72.99        44.46 o                         
  17   9   7       4015.58       4268.65       141.40 o                         
  18   9   7       2186.50       2303.84       115.55 o                         
  19   9   7        591.85        471.34        75.14 o                         
  20   9   7       1989.23       2037.27       109.46 o                         
  21   9   7         67.94         76.68        65.95 o                         
  22   9   7        288.73        402.87        78.01 o                         
   0  10   7       2259.09       1956.48        65.10 o                         
   1  10   7       9005.84       8700.16       104.07 o                         
   2  10   7       4080.25       3986.16        61.15 o                         
   3  10   7      12726.24      13038.58       141.66 o                         
   4  10   7       3813.37       3538.35        64.94 o                         
   5  10   7        266.11        191.66        24.10 o                         
   6  10   7          3.66          5.68        21.80 o                         
   7  10   7       7053.67       6757.04       101.15 o                         
   8  10   7       4136.88       3946.36        77.74 o                         
   9  10   7        110.49        109.99        27.46 o                         
  10  10   7        700.63        708.34        49.67 o                         
  11  10   7       1134.23        929.57        52.56 o                         
  12  10   7        281.99        220.21        39.86 o                         
  13  10   7       3364.91       3097.93       144.73 o                         
  14  10   7         91.69         39.41        41.84 o                         
  15  10   7       4758.46       5066.12       174.50 o                         
  16  10   7          0.47        -44.62        46.26 o                         
  17  10   7        502.11        370.66        62.21 o                         
  18  10   7       1876.02       1580.75        96.46 o                         
  19  10   7        102.72         14.20        66.37 o                         
  20  10   7         93.90         53.24        69.47 o                         
  21  10   7         50.37         22.87        65.02 o                         
   1  11   7       1221.31       1178.07        39.85 o                         
   2  11   7        664.75        552.88        28.62 o                         
   3  11   7        353.81        300.71        28.14 o                         
   4  11   7      29947.51      31209.38       309.15 o                         
   5  11   7          6.43         -5.03        21.46 o                         
   6  11   7        686.77        659.41        37.00 o                         
   7  11   7       2968.70       3033.93        87.68 o                         
   8  11   7       1532.91       1254.42        53.91 o                         
   9  11   7       3666.13       3748.38        86.03 o                         
  10  11   7       1233.70       1047.84        56.36 o                         
  11  11   7        339.69        270.18        44.59 o                         
  12  11   7       5593.80       5905.78       129.21 o                         
  13  11   7        851.81        797.85        59.35 o                         
  14  11   7         38.32         -0.69        43.44 o                         
  15  11   7         83.77         63.69        49.33 o                         
  16  11   7        191.52        197.91        56.09 o                         
  17  11   7         32.79          7.37        62.94 o                         
  18  11   7        201.01        183.81        61.27 o                         
  19  11   7        349.97        349.02        74.64 o                         
  20  11   7        682.23        579.13        87.99 o                         
   0  12   7          0.23          8.16        29.42 o                         
   1  12   7       3118.55       3085.17        71.44 o                         
   2  12   7        898.96        787.41        39.09 o                         
   3  12   7       4541.15       4417.93        76.81 o                         
   4  12   7        748.24        650.22        35.77 o                         
   5  12   7       1743.58       1527.45        50.60 o                         
   6  12   7        145.03        137.75        28.69 o                         
   7  12   7        698.91        673.98        42.44 o                         
   8  12   7          3.27         -4.08        28.08 o                         
   9  12   7        230.79        166.35        37.47 o                         
  10  12   7       7690.83       8161.62       151.50 o                         
  11  12   7          8.27        -12.48        40.03 o                         
  12  12   7        460.64        428.10        54.66 o                         
  13  12   7       2325.54       2431.69        96.89 o                         
  14  12   7        745.01        603.45        60.96 o                         
  15  12   7       1832.91       1747.30        91.70 o                         
  16  12   7       1982.04       2060.47       101.61 o                         
  17  12   7          4.41        -14.68        51.24 o                         
  18  12   7       1515.92       1869.21       135.34 o                         
  19  12   7         13.93         -2.97        69.17 o                         
  20  12   7         76.66        113.71        73.50 o                         
   1  13   7        536.50        549.99        36.46 o                         
   2  13   7       1087.35       1067.05        46.21 o                         
   3  13   7       1108.89       1166.07        60.74 o                         
   4  13   7        304.74        248.88        32.10 o                         
   5  13   7       1941.15       1754.92        61.04 o                         
   6  13   7         62.05         90.67        31.36 o                         
   7  13   7        343.37        287.35        37.86 o                         
   8  13   7          4.47         -9.27        36.41 o                         
   9  13   7        274.68        148.82        40.70 o                         
  10  13   7          0.14        -37.19        37.19 o                         
  11  13   7         36.21          5.47        41.93 o                         
  12  13   7       1191.04       1078.94        70.76 o                         
  13  13   7        299.50        238.93        51.87 o                         
  14  13   7       3093.01       3424.02       124.91 o                         
  15  13   7        163.97        112.71        54.79 o                         
  16  13   7         67.12          5.23        56.52 o                         
  17  13   7         78.10         24.44        59.15 o                         
  18  13   7        168.49        173.05        70.94 o                         
  19  13   7         30.81         38.75        73.38 o                         
   0  14   7       3427.08       3529.09       129.99 o                         
   1  14   7        733.09        671.70        45.50 o                         
   2  14   7        224.37        166.94        32.10 o                         
   3  14   7       1249.44       1299.55        52.75 o                         
   4  14   7         40.34          5.55        28.94 o                         
   5  14   7       2386.02       1991.89        66.72 o                         
   6  14   7       2266.97       2049.08        74.59 o                         
   7  14   7        212.33        177.54        40.30 o                         
   8  14   7          7.96         36.64        39.20 o                         
   9  14   7       4888.02       5201.15       127.88 o                         
  10  14   7          7.42         53.50        47.89 o                         
  11  14   7         20.80         64.11        45.25 o                         
  12  14   7       2506.51       2673.97       105.62 o                         
  13  14   7        647.20        543.73        65.45 o                         
  14  14   7        529.46        498.08        64.88 o                         
  15  14   7         63.96          5.98        54.93 o                         
  16  14   7         33.65         11.56        56.33 o                         
  17  14   7          9.19        -46.63        68.10 o                         
  18  14   7         11.41        -61.59        61.59 o                         
   1  15   7         92.42         81.22        35.00 o                         
   2  15   7        421.78        338.30        42.03 o                         
   3  15   7        583.83        567.14        46.02 o                         
   4  15   7        781.13        746.20        47.11 o                         
   5  15   7        130.49        123.93        39.78 o                         
   6  15   7       2154.14       2049.62        88.59 o                         
   7  15   7       2339.69       2138.33        80.91 o                         
   8  15   7       3495.98       3820.99       115.06 o                         
   9  15   7       1947.01       1823.28        90.97 o                         
  10  15   7       8323.79       8737.05       181.73 o                         
  11  15   7        924.67        937.76        70.56 o                         
  12  15   7         12.30         -7.35        50.21 o                         
  13  15   7        666.59        644.95        72.75 o                         
  14  15   7         61.17         65.60        56.02 o                         
  15  15   7        548.24        776.22        83.03 o                         
  16  15   7        300.08        337.47        67.67 o                         
   0  16   7        925.03        760.65        81.44 o                         
   1  16   7       3697.20       3935.20       108.33 o                         
   2  16   7        622.60        497.35        48.44 o                         
   3  16   7       5633.28       5836.08       135.38 o                         
   4  16   7        455.53        444.19        53.74 o                         
   5  16   7        531.95        463.03        60.57 o                         
   6  16   7          1.12         -9.41        40.18 o                         
   7  16   7        199.17        169.25        43.33 o                         
   8  16   7        711.88        766.06        63.10 o                         
   9  16   7        387.05        449.21        59.56 o                         
  10  16   7        332.26        287.10        58.60 o                         
  11  16   7        531.35        492.03        64.06 o                         
  12  16   7       2433.42       2612.05       120.69 o                         
  13  16   7       9818.08      11144.61       224.56 o                         
  14  16   7        233.92        293.45        66.51 o                         
  15  16   7       3357.62       3550.77       141.77 o                         
   1  17   7        390.04        287.28        54.21 o                         
   2  17   7          4.36         38.86        46.29 o                         
   3  17   7       1001.27        877.87        67.40 o                         
   4  17   7       4181.73       4382.37       136.14 o                         
   5  17   7        248.82        173.41        50.64 o                         
   6  17   7        313.87        273.66        52.82 o                         
   7  17   7        761.02        597.11        66.33 o                         
   8  17   7        215.46        185.15        54.27 o                         
   9  17   7        537.09        323.34        63.30 o                         
  10  17   7       1388.95       1481.45        95.09 o                         
  11  17   7        388.94        347.90        65.40 o                         
  12  17   7       5016.51       5365.34       175.27 o                         
  13  17   7       1411.74       1499.02       102.94 o                         
  14  17   7         96.80         16.01        90.52 o                         
   0  18   7       1498.02       1437.36       136.92 o                         
   1  18   7       8336.99       9471.70       201.52 o                         
   2  18   7       1846.54       1818.37        93.49 o                         
   3  18   7       5393.19       6086.10       162.69 o                         
   4  18   7         25.78         29.21        50.76 o                         
   5  18   7        203.77        289.48        57.50 o                         
   6  18   7        120.11        149.12        56.14 o                         
   7  18   7       1380.07       1187.07        84.50 o                         
   8  18   7        785.12        827.10        80.81 o                         
   9  18   7        121.35        230.69        63.97 o                         
  10  18   7        722.48        547.58        80.22 o                         
  11  18   7       1976.17       2030.50       110.13 o                         
  12  18   7       1773.71       1959.80       110.68 o                         
   1  19   7        608.80        518.04        74.37 o                         
   2  19   7       1812.43       2320.52       124.48 o                         
   3  19   7        103.94        146.38        63.43 o                         
   4  19   7        331.51        414.59        65.83 o                         
   5  19   7         41.65         77.81        58.78 o                         
   6  19   7       1777.28       1891.75       110.17 o                         
   7  19   7          9.99        106.27        64.91 o                         
   8  19   7        142.48        239.65        69.59 o                         
   9  19   7       1611.88       1693.32       115.07 o                         
   0  20   7        613.40        691.70       123.97 o                         
   1  20   7         14.90        -30.63        63.97 o                         
   2  20   7        909.57        929.86        92.63 o                         
   3  20   7        121.85        144.53        69.53 o                         
   4  20   7         48.14         17.56        63.04 o                         
   5  20   7       1941.08       2229.20       126.87 o                         
   6  20   7        497.85        406.29        77.10 o                         
   0   0   8     111316.46     118091.47      1874.33 o                         
   1   0   8      34737.83      36549.76       442.51 o                         
   2   0   8      69567.94      74583.25       810.39 o                         
   3   0   8      74211.69      77668.61       918.89 o                         
   4   0   8       1081.38       1280.41        45.70 o                         
   5   0   8      17386.62      19922.99       244.23 o                         
   6   0   8      23441.78      25866.99       312.77 o                         
   7   0   8       3873.72       3776.59        70.53 o                         
   8   0   8       9098.34       9462.54       141.90 o                         
   9   0   8       8853.09       9124.45       140.87 o                         
  10   0   8       2883.44       2813.40        69.27 o                         
  11   0   8       3856.54       3454.24        77.77 o                         
  12   0   8       9927.55      10009.64       159.99 o                         
  13   0   8      28113.81      28852.69       406.94 o                         
  14   0   8       1862.58       1774.44        74.10 o                         
  15   0   8       3506.89       3409.69       123.01 o                         
  16   0   8      19030.12      20251.79       335.19 o                         
  17   0   8        829.70        629.69        63.48 o                         
  18   0   8       3841.83       3836.46       134.81 o                         
  19   0   8       5035.07       4952.96       161.14 o                         
  20   0   8       2489.05       2623.62       136.61 o                         
  21   0   8         18.31         30.78        81.49 o                         
  22   0   8       1825.36       1537.09       160.80 o                         
  23   0   8        290.92        469.40       120.36 o                         
  24   0   8         10.89        -16.98       103.94 o                         
   1   1   8      14918.09      16752.94       146.76 o                         
   2   1   8       2135.35       2010.98        28.83 o                         
   3   1   8      29862.57      30369.93       269.81 o                         
   4   1   8       1453.60       1520.49        26.37 o                         
   5   1   8      62554.27      64933.21       538.38 o                         
   6   1   8        577.86        413.35        17.71 o                         
   7   1   8        322.00        229.61        16.17 o                         
   8   1   8        744.75        913.81        26.76 o                         
   9   1   8      31462.66      33069.45       303.95 o                         
  10   1   8        536.95        336.11        21.08 o                         
  11   1   8       7256.06       7689.38        91.34 o                         
  12   1   8       1706.46       1619.77        41.72 o                         
  13   1   8      12434.40      13180.69       146.71 o                         
  14   1   8       2598.26       2477.78        60.76 o                         
  15   1   8       4237.91       4289.16        85.47 o                         
  16   1   8        362.02        311.02        35.46 o                         
  17   1   8      17706.71      19286.89       237.63 o                         
  18   1   8        132.06        151.18        36.32 o                         
  19   1   8        762.26        738.14        54.61 o                         
  20   1   8        434.33        382.14        50.96 o                         
  21   1   8        122.51         51.12        52.45 o                         
  22   1   8         47.75        110.97        64.46 o                         
  23   1   8       1494.79       1401.59       111.44 o                         
  24   1   8        268.97        210.77        85.41 o                         
   0   2   8       5351.12       5963.36        81.58 o                         
   1   2   8        550.25        546.42        15.44 o                         
   2   2   8       3670.06       4045.69        45.31 o                         
   3   2   8      34602.08      36815.39       304.32 o                         
   4   2   8       2777.31       2664.70        33.21 o                         
   5   2   8       6519.36       6636.10        67.15 o                         
   6   2   8      24926.55      26879.05       234.60 o                         
   7   2   8      25461.21      25999.85       241.02 o                         
   8   2   8       4446.60       4694.69        60.05 o                         
   9   2   8        388.27        282.04        18.65 o                         
  10   2   8       1793.51       1734.39        45.13 o                         
  11   2   8      10747.86      10888.19       121.11 o                         
  12   2   8       1547.11       1317.05        40.33 o                         
  13   2   8       5023.77       4826.17        73.67 o                         
  14   2   8       9350.53       9383.75       127.90 o                         
  15   2   8       8235.96       8279.46       119.97 o                         
  16   2   8       4778.67       4735.14        94.87 o                         
  17   2   8       4805.20       5072.14       108.34 o                         
  18   2   8       1357.41       1265.98        64.02 o                         
  19   2   8       4100.30       4067.11       116.95 o                         
  20   2   8          1.07        -44.30        44.30 o                         
  21   2   8         76.11        -18.85        48.17 o                         
  22   2   8       3120.52       3423.99       127.79 o                         
  23   2   8        164.96         91.30        74.06 o                         
  24   2   8        987.40        956.95       117.00 o                         
   1   3   8        712.86        827.76        23.28 o                         
   2   3   8       1245.37       1199.33        22.46 o                         
   3   3   8       5898.93       5510.51        66.19 o                         
   4   3   8       3346.52       3493.73        41.29 o                         
   5   3   8      11432.78      10673.14       103.98 o                         
   6   3   8       3057.65       3564.99        46.86 o                         
   7   3   8       1698.04       1906.03        37.57 o                         
   8   3   8       7123.11       7590.29        83.27 o                         
   9   3   8      45762.23      50502.18       429.84 o                         
  10   3   8        616.10        543.44        22.56 o                         
  11   3   8      15946.11      16911.80       167.84 o                         
  12   3   8        948.79       1024.36        38.13 o                         
  13   3   8       3540.56       3478.74        63.49 o                         
  14   3   8        130.50         85.12        24.18 o                         
  15   3   8        203.41        121.97        28.80 o                         
  16   3   8       3804.70       3938.96        98.11 o                         
  17   3   8       4903.12       4903.25       109.01 o                         
  18   3   8        526.45        415.16        44.98 o                         
  19   3   8        481.13        408.30        52.64 o                         
  20   3   8        650.36        620.29        60.65 o                         
  21   3   8       1638.03       1430.45        82.90 o                         
  22   3   8       1787.00       1903.33       101.19 o                         
  23   3   8        422.78        464.18        69.57 o                         
  24   3   8        654.98        675.79       106.95 o                         
   0   4   8         79.45        -16.86        16.86 o                         
   1   4   8        514.85        474.18        18.71 o                         
   2   4   8      29702.53      31602.00       271.38 o                         
   3   4   8       4540.57       4330.31        53.16 o                         
   4   4   8      32467.77      35799.40       306.60 o                         
   5   4   8      52219.38      57430.32       470.68 o                         
   6   4   8         46.61         37.04        10.85 o                         
   7   4   8      22272.35      22789.14       205.44 o                         
   8   4   8       1517.97       1343.23        32.15 o                         
   9   4   8       5961.03       5765.18        68.51 o                         
  10   4   8        126.64        108.94        15.98 o                         
  11   4   8       6128.20       6361.65        83.98 o                         
  12   4   8       5152.21       5367.70        72.91 o                         
  13   4   8        156.97        139.62        23.44 o                         
  14   4   8       7421.07       6953.80       110.35 o                         
  15   4   8        319.13        206.18        31.66 o                         
  16   4   8        195.77        203.06        34.18 o                         
  17   4   8       2193.92       2164.13        72.79 o                         
  18   4   8        666.06        579.64        53.70 o                         
  19   4   8       2317.38       2148.35        88.46 o                         
  20   4   8        743.31        656.38        63.08 o                         
  21   4   8        152.67        116.00        51.06 o                         
  22   4   8         37.67        -40.61        52.99 o                         
  23   4   8         76.86         -8.97        63.45 o                         
  24   4   8        232.17        321.86       145.56 o                         
   1   5   8       1754.23       1622.67        32.84 o                         
   2   5   8        208.43        176.25        15.28 o                         
   3   5   8      17136.88      18623.65       173.40 o                         
   4   5   8       2693.06       2653.67        38.83 o                         
   5   5   8      16102.51      17510.07       173.92 o                         
   6   5   8         52.17         56.94        14.91 o                         
   7   5   8      14109.49      15001.70       146.61 o                         
   8   5   8       5923.68       6119.07        76.28 o                         
   9   5   8       3997.05       4005.14        57.21 o                         
  10   5   8       2374.60       2278.65        48.00 o                         
  11   5   8       2889.43       2917.17        54.52 o                         
  12   5   8        634.83        548.56        31.53 o                         
  13   5   8        624.72        551.34        34.39 o                         
  14   5   8         27.95         29.61        25.53 o                         
  15   5   8        450.81        335.68        35.05 o                         
  16   5   8        745.56        600.58        44.21 o                         
  17   5   8       1949.55       1922.01        76.49 o                         
  18   5   8         44.84        -14.90        42.10 o                         
  19   5   8       1405.73       1199.16        74.53 o                         
  20   5   8        145.36        123.21        51.84 o                         
  21   5   8       2687.97       2953.63       124.64 o                         
  22   5   8        356.58        400.85        69.39 o                         
  23   5   8         62.72          0.64        67.91 o                         
   0   6   8        881.00        891.07        37.72 o                         
   1   6   8       4405.88       4705.05        59.48 o                         
   2   6   8        461.78        744.44        24.51 o                         
   3   6   8        763.60        901.17        25.85 o                         
   4   6   8          0.24          4.26        13.51 o                         
   5   6   8       7943.13       8380.52        96.07 o                         
   6   6   8       3289.05       3618.77        61.08 o                         
   7   6   8       6308.81       5818.84        78.35 o                         
   8   6   8       4374.81       3965.88        60.92 o                         
   9   6   8       1020.94       1064.09        34.14 o                         
  10   6   8        197.14        186.24        23.04 o                         
  11   6   8       9037.02       9132.21       118.85 o                         
  12   6   8         30.46         15.24        22.77 o                         
  13   6   8          3.11        -16.95        25.30 o                         
  14   6   8       2399.16       2392.73        66.00 o                         
  15   6   8        408.32        378.69        37.80 o                         
  16   6   8        728.70        625.01        46.49 o                         
  17   6   8        398.00        340.96        53.80 o                         
  18   6   8        285.86        167.08        48.48 o                         
  19   6   8       1249.73       1190.42        75.61 o                         
  20   6   8        169.39        168.88        55.59 o                         
  21   6   8         20.88        -51.00        51.00 o                         
  22   6   8       1163.39       1104.17        86.55 o                         
  23   6   8        403.29        558.04        79.60 o                         
   1   7   8        136.89        124.91        15.91 o                         
   2   7   8        713.20        955.53        29.93 o                         
   3   7   8       2508.33       2361.32        42.55 o                         
   4   7   8       4242.58       4466.61        63.56 o                         
   5   7   8         88.01         59.95        11.55 o                         
   6   7   8       8748.01       9085.49       114.60 o                         
   7   7   8       3662.61       3767.60        64.99 o                         
   8   7   8       1069.41       1073.31        39.99 o                         
   9   7   8         38.55         14.63        20.23 o                         
  10   7   8       1134.79       1109.49        40.83 o                         
  11   7   8       5967.69       5876.04        93.40 o                         
  12   7   8         94.58         32.14        26.78 o                         
  13   7   8       2609.79       2624.28        70.22 o                         
  14   7   8        383.06        380.95        38.98 o                         
  15   7   8        187.85        138.96        37.98 o                         
  16   7   8         32.38         87.05        40.43 o                         
  17   7   8          5.75          2.62        42.17 o                         
  18   7   8       1620.66       1475.65        88.19 o                         
  19   7   8       1395.53       1458.88        87.47 o                         
  20   7   8         96.99         93.16        56.32 o                         
  21   7   8          3.68         -4.91        53.86 o                         
  22   7   8        873.39        866.11        82.35 o                         
  23   7   8         42.03         50.45       117.28 o                         
   0   8   8       1247.41       1066.12        45.52 o                         
   1   8   8        487.39        403.70        22.07 o                         
   2   8   8       2095.07       1821.11        39.64 o                         
   3   8   8         54.92         45.95        14.69 o                         
   4   8   8       5915.21       6543.63        84.75 o                         
   5   8   8       4861.03       4551.36        74.76 o                         
   6   8   8       8306.23       8263.71       109.43 o                         
   7   8   8        995.41        827.99        36.27 o                         
   8   8   8        618.77        592.84        32.62 o                         
   9   8   8       1321.93       1425.13        56.61 o                         
  10   8   8       2093.92       1993.38        62.52 o                         
  11   8   8       2159.82       2196.66        64.31 o                         
  12   8   8        233.66        165.43        33.89 o                         
  13   8   8       9716.38      10297.71       154.92 o                         
  14   8   8       7391.98       7207.56       130.51 o                         
  15   8   8         77.30         71.59        37.58 o                         
  16   8   8        115.18        116.90        43.63 o                         
  17   8   8        192.88        191.13        49.49 o                         
  18   8   8        973.37        863.73        76.21 o                         
  19   8   8        706.94        796.44        74.62 o                         
  20   8   8        835.83        681.41        72.15 o                         
  21   8   8          5.59         10.70        57.39 o                         
  22   8   8        991.49       1065.78        94.74 o                         
   1   9   8        331.34        329.17        22.31 o                         
   2   9   8       7836.96       7630.21        90.87 o                         
   3   9   8       7426.59       7352.98        88.32 o                         
   4   9   8         89.36         60.74        17.25 o                         
   5   9   8       5688.03       5033.58        85.41 o                         
   6   9   8       1076.50       1083.16        41.47 o                         
   7   9   8         48.63         39.94        21.54 o                         
   8   9   8       1790.02       1840.60        64.03 o                         
   9   9   8       7247.00       7757.63       115.53 o                         
  10   9   8        432.34        313.22        33.04 o                         
  11   9   8       5756.99       5613.16       101.96 o                         
  12   9   8       9093.65       8681.39       148.32 o                         
  13   9   8        150.17        151.72        38.77 o                         
  14   9   8         29.55         18.67        36.23 o                         
  15   9   8       2434.47       2449.49        99.30 o                         
  16   9   8        196.55        161.89        50.56 o                         
  17   9   8        309.36        289.72        58.74 o                         
  18   9   8       3471.22       3656.98       143.91 o                         
  19   9   8        593.65        500.45        72.92 o                         
  20   9   8        185.34        203.50        66.79 o                         
  21   9   8         26.48        -40.15        64.06 o                         
  22   9   8        145.40        191.59       187.67 o                         
   0  10   8       9243.20       9251.82       151.70 o                         
   1  10   8       4834.35       4820.87        70.47 o                         
   2  10   8       2573.92       2538.13        52.06 o                         
   3  10   8        670.07        586.50        28.73 o                         
   4  10   8        331.48        302.75        26.83 o                         
   5  10   8       2708.89       2808.44        63.83 o                         
   6  10   8       1537.51       1446.11        50.50 o                         
   7  10   8       6325.08       6265.74        97.38 o                         
   8  10   8       1206.51       1117.25        45.70 o                         
   9  10   8      12222.67      12839.75       174.33 o                         
  10  10   8       1234.52       1072.54        54.59 o                         
  11  10   8        607.14        521.58        52.92 o                         
  12  10   8        114.27         81.57        38.53 o                         
  13  10   8       5094.19       5389.85       122.77 o                         
  14  10   8         72.69         78.35        41.88 o                         
  15  10   8        380.66        358.91        53.84 o                         
  16  10   8        407.26        383.43        57.32 o                         
  17  10   8       2047.95       2038.33       107.16 o                         
  18  10   8         26.90        143.22        64.26 o                         
  19  10   8        280.70        272.59        70.65 o                         
  20  10   8         34.27         33.00        67.46 o                         
  21  10   8        657.03        652.25        87.64 o                         
   1  11   8        231.92        151.00        22.10 o                         
   2  11   8       1603.81       1596.08        48.53 o                         
   3  11   8         72.95         41.54        22.03 o                         
   4  11   8       6697.71       6390.51        92.83 o                         
   5  11   8       5696.40       5885.71        89.09 o                         
   6  11   8       1257.01       1092.53        49.07 o                         
   7  11   8       1114.93       1143.71        65.18 o                         
   8  11   8       4158.37       4248.10        86.12 o                         
   9  11   8      13833.17      14683.31       197.97 o                         
  10  11   8       3494.95       3352.66       102.53 o                         
  11  11   8      14774.00      15160.08       222.09 o                         
  12  11   8         50.08         69.12        40.01 o                         
  13  11   8       2482.66       2529.37        95.02 o                         
  14  11   8       2206.92       2071.43        98.48 o                         
  15  11   8        751.01        566.93        69.67 o                         
  16  11   8          4.32         28.65        49.45 o                         
  17  11   8       1384.61       1183.76        83.81 o                         
  18  11   8         11.02        -29.07        54.31 o                         
  19  11   8        629.36        611.87        81.15 o                         
  20  11   8        679.07        659.53        87.23 o                         
   0  12   8      16588.17      17494.55       269.85 o                         
   1  12   8        184.74        116.61        26.64 o                         
   2  12   8       3380.86       3278.81        70.04 o                         
   3  12   8       5333.59       5302.96        85.21 o                         
   4  12   8       7020.99       7234.51       103.66 o                         
   5  12   8      15559.12      15432.59       177.28 o                         
   6  12   8       8988.39       9488.64       128.84 o                         
   7  12   8      32976.19      35028.16       393.97 o                         
   8  12   8        492.36        389.88        39.94 o                         
   9  12   8      20423.39      22255.01       284.83 o                         
  10  12   8       6619.22       6585.15       131.81 o                         
  11  12   8        756.06        793.15        62.20 o                         
  12  12   8         35.41        -40.82        40.82 o                         
  13  12   8        890.42        656.80        68.54 o                         
  14  12   8        438.06        275.70        56.95 o                         
  15  12   8        403.45        382.02        60.88 o                         
  16  12   8       1963.24       1811.55       114.56 o                         
  17  12   8       1107.72       1226.53       101.37 o                         
  18  12   8          3.48        -39.69        59.35 o                         
  19  12   8       5364.85       5696.80       193.25 o                         
   1  13   8        538.68        515.11        38.66 o                         
   2  13   8      12112.39      12170.56       154.07 o                         
   3  13   8         22.44        -18.31        25.62 o                         
   4  13   8         33.48         77.60        27.26 o                         
   5  13   8       3725.60       3683.04        84.92 o                         
   6  13   8       2364.01       2188.33        72.90 o                         
   7  13   8       8398.47       9062.37       143.95 o                         
   8  13   8        451.29        361.95        42.58 o                         
   9  13   8       6075.02       5824.79       123.98 o                         
  10  13   8        664.49        607.44        55.58 o                         
  11  13   8       5867.08       6087.24       138.84 o                         
  12  13   8        120.46        128.63        48.27 o                         
  13  13   8         25.15         -6.81        51.44 o                         
  14  13   8       1202.88       1022.52        76.84 o                         
  15  13   8       1227.13       1067.47        81.37 o                         
  16  13   8       1998.81       1939.54       124.46 o                         
  17  13   8        229.96         88.09        77.70 o                         
  18  13   8        519.47        460.45        76.50 o                         
   0  14   8       5604.08       5607.20       215.63 o                         
   1  14   8        689.99        650.05        45.52 o                         
   2  14   8       2667.72       2657.48        77.45 o                         
   3  14   8        199.73        149.32        31.48 o                         
   4  14   8        566.42        496.99        40.16 o                         
   5  14   8       6160.47       6399.93       113.64 o                         
   6  14   8        154.63        106.47        36.68 o                         
   7  14   8      21061.13      22559.79       292.16 o                         
   8  14   8        503.04        518.93        52.80 o                         
   9  14   8       6068.32       6006.04       137.11 o                         
  10  14   8        563.44        497.26        72.20 o                         
  11  14   8       2327.88       2235.57        98.22 o                         
  12  14   8          0.25         -6.47        51.08 o                         
  13  14   8       2133.77       1987.27       107.05 o                         
  14  14   8       1433.89       1414.82        89.36 o                         
  15  14   8        349.51        468.77        68.11 o                         
  16  14   8          0.33        -30.30        65.95 o                         
  17  14   8       1131.54        919.71        90.51 o                         
   1  15   8        322.47        302.22        40.91 o                         
   2  15   8       2137.69       2065.23        73.95 o                         
   3  15   8       1053.93        972.37        55.69 o                         
   4  15   8        641.56        585.80        48.58 o                         
   5  15   8       2682.35       2625.42        85.59 o                         
   6  15   8        598.09        511.26        48.75 o                         
   7  15   8        156.93         77.74        39.87 o                         
   8  15   8         67.41          1.15        41.24 o                         
   9  15   8       1686.05       1706.08        84.09 o                         
  10  15   8        993.31        815.28        70.59 o                         
  11  15   8        507.29        576.35        70.09 o                         
  12  15   8        232.94        200.47        68.69 o                         
  13  15   8         73.66         21.67        58.50 o                         
  14  15   8        514.74        548.32        72.24 o                         
  15  15   8        610.48        650.15        78.50 o                         
  16  15   8        233.39        261.30        70.23 o                         
   0  16   8        741.75        783.65        77.94 o                         
   1  16   8       2633.45       2898.49       116.53 o                         
   2  16   8       4198.11       4223.56       108.96 o                         
   3  16   8       3340.93       3474.90       105.23 o                         
   4  16   8       2134.61       2023.93        88.93 o                         
   5  16   8          4.82          0.72        40.87 o                         
   6  16   8         63.93        -24.11        41.44 o                         
   7  16   8       2753.03       3091.51       104.34 o                         
   8  16   8       2859.13       2614.85        99.64 o                         
   9  16   8        437.03        299.29        56.34 o                         
  10  16   8        177.14        180.30        56.94 o                         
  11  16   8        642.76        657.44        75.24 o                         
  12  16   8        803.65        785.84        79.66 o                         
  13  16   8        382.83        401.73        72.31 o                         
  14  16   8       1953.59       2061.27       110.08 o                         
  15  16   8       3370.65       4034.54       158.06 o                         
   1  17   8        172.21         87.17        44.54 o                         
   2  17   8       3841.76       3471.33       115.38 o                         
   3  17   8        436.44        383.58        56.84 o                         
   4  17   8        932.39        769.70        66.59 o                         
   5  17   8       1070.82       1056.17        71.79 o                         
   6  17   8        223.49        296.88        55.20 o                         
   7  17   8        256.38        175.66        56.35 o                         
   8  17   8          5.48         14.44        50.67 o                         
   9  17   8        153.49          9.52        64.03 o                         
  10  17   8         79.75        195.10        62.20 o                         
  11  17   8         14.50        -25.45        52.09 o                         
  12  17   8        535.10        571.48        75.56 o                         
  13  17   8          9.93        128.02        71.50 o                         
   0  18   8        141.99         -4.39        74.05 o                         
   1  18   8        216.21        157.30        59.42 o                         
   2  18   8         20.22         61.40        52.60 o                         
   3  18   8       1297.36       1240.78        81.73 o                         
   4  18   8         67.20         15.46        49.65 o                         
   5  18   8         33.74         44.62        52.22 o                         
   6  18   8       1742.82       1983.25        99.16 o                         
   7  18   8        178.36        256.68        60.44 o                         
   8  18   8       1259.53       1231.35        96.82 o                         
   9  18   8       2037.70       2224.32       121.62 o                         
  10  18   8        237.82        230.05        73.93 o                         
  11  18   8        394.81        444.92        73.40 o                         
   1  19   8          0.79        -56.61        56.61 o                         
   2  19   8       1298.21       1107.80       102.74 o                         
   3  19   8        400.79        333.40        64.25 o                         
   4  19   8          2.17        189.62        59.71 o                         
   5  19   8       1111.32       1165.27        85.81 o                         
   6  19   8        910.69        767.23        79.33 o                         
   7  19   8        521.36        526.09        79.32 o                         
   8  19   8          2.62        -61.75        61.75 o                         
   9  19   8         45.41        -63.91        68.47 o                         
   0  20   8         72.62         35.21        96.90 o                         
   1  20   8         34.84         40.20        68.36 o                         
   2  20   8        310.84        280.63        75.82 o                         
   3  20   8        592.34        574.04        84.51 o                         
   4  20   8        323.08        288.47        75.84 o                         
   5  20   8       1033.28       1008.81        98.78 o                         
   1   1   9        126.54        124.44        11.22 o                         
   2   1   9       2922.47       2974.30        39.32 o                         
   3   1   9         82.37         79.66        11.50 o                         
   4   1   9      14904.60      15421.70       144.31 o                         
   5   1   9       1957.68       2069.71        33.51 o                         
   6   1   9         27.24          2.43        11.17 o                         
   7   1   9       2037.74       2146.61        42.69 o                         
   8   1   9        616.46        639.90        23.71 o                         
   9   1   9       4789.67       4997.68        66.61 o                         
  10   1   9       2323.67       2200.35        45.61 o                         
  11   1   9       6160.83       6343.71        80.63 o                         
  12   1   9       6431.27       6230.22        82.84 o                         
  13   1   9         55.73         20.03        19.61 o                         
  14   1   9       3525.65       3465.48        69.62 o                         
  15   1   9          1.14        -24.80        24.80 o                         
  16   1   9       1689.22       1689.09        60.32 o                         
  17   1   9       1395.54       1171.61        55.72 o                         
  18   1   9         19.57         17.13        34.23 o                         
  19   1   9        512.71        380.50        52.14 o                         
  20   1   9        693.82        577.52        62.73 o                         
  21   1   9        549.17        484.31        66.50 o                         
  22   1   9         90.63        138.09        68.75 o                         
  23   1   9        100.87        117.94        71.12 o                         
  24   1   9       1254.75       1140.55       122.51 o                         
   0   2   9       5672.81       6070.44        84.72 o                         
   1   2   9       1158.06       1159.12        21.82 o                         
   2   2   9      13492.52      14130.23       128.71 o                         
   3   2   9       6943.86       7454.27        78.93 o                         
   4   2   9       4469.45       4953.51        58.01 o                         
   5   2   9      10411.35      10992.22       104.54 o                         
   6   2   9      18681.93      20289.85       178.83 o                         
   7   2   9      34918.44      36086.67       318.40 o                         
   8   2   9       2154.82       2080.56        40.70 o                         
   9   2   9      13511.71      13743.25       138.39 o                         
  10   2   9       1629.41       1478.85        42.59 o                         
  11   2   9        559.07        440.87        25.07 o                         
  12   2   9          1.47          2.47        18.83 o                         
  13   2   9         11.76         -1.65        20.10 o                         
  14   2   9        725.67        578.51        36.83 o                         
  15   2   9        222.02        194.06        30.49 o                         
  16   2   9       1497.43       1459.53        58.00 o                         
  17   2   9        975.70        926.26        55.41 o                         
  18   2   9         65.26         70.27        39.68 o                         
  19   2   9        645.28        603.22        57.62 o                         
  20   2   9       1780.65       1813.69        93.00 o                         
  21   2   9        755.12        582.82        66.79 o                         
  22   2   9        743.63        606.12        69.79 o                         
  23   2   9        866.88        777.96       107.45 o                         
  24   2   9        389.63        366.11        98.04 o                         
   1   3   9       1594.00       1686.90        30.02 o                         
   2   3   9       1353.28       1250.24        28.22 o                         
   3   3   9       1881.58       2093.44        35.30 o                         
   4   3   9      29476.06      32083.83       282.78 o                         
   5   3   9      13448.43      14315.66       125.26 o                         
   6   3   9        282.59        155.12        13.93 o                         
   7   3   9       8157.14       8681.18        91.14 o                         
   8   3   9      13786.35      14254.79       141.08 o                         
   9   3   9         38.87         13.32        14.19 o                         
  10   3   9       5973.04       6110.52        73.65 o                         
  11   3   9       3938.26       4065.86        59.79 o                         
  12   3   9      12840.33      13534.21       147.03 o                         
  13   3   9       1976.68       2135.54        58.94 o                         
  14   3   9       7961.68       8215.12       110.37 o                         
  15   3   9       2197.57       2144.46        64.29 o                         
  16   3   9       2929.15       3022.39       102.24 o                         
  17   3   9       1524.95       1350.79        69.05 o                         
  18   3   9        112.24         34.36        42.17 o                         
  19   3   9       4035.52       4252.13       127.08 o                         
  20   3   9       3507.75       3500.01       156.21 o                         
  21   3   9        983.31       1028.27        77.72 o                         
  22   3   9       1319.33       1230.78        86.50 o                         
  23   3   9        831.61        789.68        84.59 o                         
  24   3   9        766.39        662.94       148.67 o                         
   0   4   9        416.35        564.84        28.41 o                         
   1   4   9      10569.18      10823.69       110.20 o                         
   2   4   9        129.12         97.85        12.15 o                         
   3   4   9         21.59          4.19         9.89 o                         
   4   4   9      25420.40      25583.64       219.95 o                         
   5   4   9         34.76          8.51        10.22 o                         
   6   4   9      71142.95      75557.84       601.44 o                         
   7   4   9      42978.05      45856.19       400.60 o                         
   8   4   9      16561.59      15906.33       152.47 o                         
   9   4   9       5365.29       4788.75        62.86 o                         
  10   4   9      10056.60      10337.96       110.50 o                         
  11   4   9       2496.37       2355.49        54.37 o                         
  12   4   9       6465.37       6436.15        84.81 o                         
  13   4   9       7329.08       7335.92        97.62 o                         
  14   4   9        143.59        149.02        28.11 o                         
  15   4   9         11.40        -10.21        26.00 o                         
  16   4   9          7.17         40.54        30.60 o                         
  17   4   9        399.44        262.88        44.58 o                         
  18   4   9        690.94        698.26        57.45 o                         
  19   4   9       1813.82       1785.59        89.30 o                         
  20   4   9       3651.94       3875.93       128.32 o                         
  21   4   9       1428.40       1287.10        90.96 o                         
  22   4   9       1744.54       2009.61       106.19 o                         
  23   4   9       1147.31       1270.71        96.28 o                         
   1   5   9       1349.54       1617.84        33.75 o                         
   2   5   9        846.74        853.61        24.99 o                         
   3   5   9        726.01        767.08        23.88 o                         
   4   5   9      24835.90      25065.96       233.46 o                         
   5   5   9       6549.95       6144.13        73.32 o                         
   6   5   9       5011.21       5007.30        62.20 o                         
   7   5   9       2202.72       2254.28        44.46 o                         
   8   5   9      18157.17      18129.21       167.06 o                         
   9   5   9       7546.24       7559.69        86.57 o                         
  10   5   9       1428.68       1683.18        42.99 o                         
  11   5   9       7148.79       7388.06        97.81 o                         
  12   5   9       5935.16       5978.96        87.67 o                         
  13   5   9        461.41        306.70        31.50 o                         
  14   5   9        326.47        190.26        30.08 o                         
  15   5   9       3816.82       3817.17        89.83 o                         
  16   5   9        224.73        141.18        39.98 o                         
  17   5   9       8297.84       8345.10       154.25 o                         
  18   5   9         67.93          2.71        41.28 o                         
  19   5   9        652.97        575.82        60.73 o                         
  20   5   9        562.17        485.44        62.71 o                         
  21   5   9       1733.22       1719.87        96.25 o                         
  22   5   9       5712.61       7202.71       296.52 o                         
  23   5   9         51.28         36.98        65.71 o                         
   0   6   9      14703.15      14121.04       205.73 o                         
   1   6   9        470.69        611.55        23.76 o                         
   2   6   9       1774.54       1700.93        35.50 o                         
   3   6   9      34405.73      37002.34       327.78 o                         
   4   6   9       3792.44       3331.07        46.60 o                         
   5   6   9      15986.55      18367.69       190.30 o                         
   6   6   9      19262.99      19478.40       195.08 o                         
   7   6   9      21013.65      21297.36       218.94 o                         
   8   6   9       5121.37       4884.43        72.33 o                         
   9   6   9        618.10        414.06        24.33 o                         
  10   6   9        236.09        187.69        22.92 o                         
  11   6   9       5647.00       5908.66        89.08 o                         
  12   6   9        151.05         85.63        23.81 o                         
  13   6   9       2684.48       2655.00        73.06 o                         
  14   6   9       2895.17       2649.88        77.71 o                         
  15   6   9       4692.37       4407.10       109.38 o                         
  16   6   9       5782.33       6247.87       127.72 o                         
  17   6   9       1832.21       1871.23        90.08 o                         
  18   6   9        560.58        406.99        54.05 o                         
  19   6   9       1779.22       1737.73        89.57 o                         
  20   6   9       1401.60       1379.93        98.00 o                         
  21   6   9          7.02        -51.79        51.79 o                         
  22   6   9        946.82        805.39        83.06 o                         
  23   6   9        313.82        335.51        81.60 o                         
   1   7   9        669.56        640.99        27.72 o                         
   2   7   9       3335.80       2934.21        46.80 o                         
   3   7   9        794.99        818.13        27.83 o                         
   4   7   9      11433.40      11615.85       125.40 o                         
   5   7   9      19080.32      19481.13       202.43 o                         
   6   7   9        529.63        525.00        25.57 o                         
   7   7   9       1078.61       1102.68        39.20 o                         
   8   7   9         45.83         96.07        21.51 o                         
   9   7   9       1478.09       1387.40        45.34 o                         
  10   7   9       1289.53       1212.00        43.12 o                         
  11   7   9      11004.21      11055.96       138.70 o                         
  12   7   9        627.31        468.44        38.03 o                         
  13   7   9        401.94        337.85        38.05 o                         
  14   7   9         72.34         19.95        32.45 o                         
  15   7   9       7151.19       7509.87       135.20 o                         
  16   7   9       3851.40       3782.65       115.56 o                         
  17   7   9       2146.90       2153.77        90.97 o                         
  18   7   9      13318.94      14965.57       254.87 o                         
  19   7   9        411.95        377.79        64.83 o                         
  20   7   9        135.52        160.33        60.91 o                         
  21   7   9         96.82         65.06        55.36 o                         
  22   7   9        188.64        154.98        68.25 o                         
   0   8   9      23160.64      24319.26       336.63 o                         
   1   8   9       2018.14       1931.53        41.49 o                         
   2   8   9      40205.30      42794.45       380.00 o                         
   3   8   9      11421.97      11294.37       120.30 o                         
   4   8   9       4383.59       4282.59        85.14 o                         
   5   8   9       1629.75       1588.55        47.99 o                         
   6   8   9        499.81        503.10        31.38 o                         
   7   8   9       6008.07       6274.30        98.24 o                         
   8   8   9      14371.47      14994.69       175.65 o                         
   9   8   9       1232.14       1093.17        42.43 o                         
  10   8   9      19637.58      21046.46       243.43 o                         
  11   8   9       1925.48       2117.60        66.66 o                         
  12   8   9       5202.88       4881.04        99.71 o                         
  13   8   9       1442.20       1362.44        64.62 o                         
  14   8   9       5933.16       6259.90       126.59 o                         
  15   8   9       6125.53       6269.73       130.16 o                         
  16   8   9       2715.48       2527.73        92.85 o                         
  17   8   9        149.22        118.76        47.58 o                         
  18   8   9        144.48         90.37        52.07 o                         
  19   8   9       1514.33       1446.75        94.39 o                         
  20   8   9         96.59         40.13        58.12 o                         
  21   8   9         13.67         -7.25        58.42 o                         
  22   8   9          8.13        -36.27        94.19 o                         
   1   9   9        919.93       1027.21        33.21 o                         
   2   9   9       1043.33        933.24        31.12 o                         
   3   9   9       2213.34       2047.83        47.41 o                         
   4   9   9      51391.75      53622.28       496.79 o                         
   5   9   9      20288.62      20786.32       221.74 o                         
   6   9   9       3501.33       3402.32        70.70 o                         
   7   9   9       2424.12       2608.44        63.58 o                         
   8   9   9       6646.43       6727.55       100.72 o                         
   9   9   9       6475.95       6421.81       100.55 o                         
  10   9   9       4306.84       4244.04        90.37 o                         
  11   9   9       1125.36        842.11        51.73 o                         
  12   9   9        635.71        545.30        48.45 o                         
  13   9   9       1254.59       1153.91        62.48 o                         
  14   9   9        111.30         85.68        40.80 o                         
  15   9   9       2249.62       2033.01        86.26 o                         
  16   9   9       5340.49       5328.25       146.48 o                         
  17   9   9       4591.52       4872.46       150.47 o                         
  18   9   9       3522.99       3480.34       139.37 o                         
  19   9   9        495.70        453.51        74.03 o                         
  20   9   9       1224.89       1349.19       102.08 o                         
  21   9   9         67.59         28.13        66.92 o                         
   0  10   9        366.91        273.97        33.08 o                         
   1  10   9        491.44        388.15        24.94 o                         
   2  10   9       4116.61       4100.52        63.66 o                         
   3  10   9       1169.31       1230.04        42.34 o                         
   4  10   9       1220.96       1008.16        39.69 o                         
   5  10   9        297.01        286.45        28.19 o                         
   6  10   9        555.08        422.88        31.86 o                         
   7  10   9        521.78        451.85        33.35 o                         
   8  10   9        365.06        287.97        33.94 o                         
   9  10   9       9463.57       9915.29       140.86 o                         
  10  10   9       6243.64       6541.77       113.55 o                         
  11  10   9       1477.49       1431.59        66.78 o                         
  12  10   9       1538.23       1453.24        68.39 o                         
  13  10   9       4757.92       4955.61       136.30 o                         
  14  10   9       2532.38       2374.31        98.92 o                         
  15  10   9       1506.42       1544.36        83.77 o                         
  16  10   9       1649.94       1591.73        87.33 o                         
  17  10   9         87.33         99.50        56.27 o                         
  18  10   9         90.49        129.66        55.89 o                         
  19  10   9        239.30        274.66        73.87 o                         
  20  10   9         69.27        164.83        71.53 o                         
  21  10   9         69.50        143.30        71.23 o                         
   1  11   9       3031.42       3067.16        61.08 o                         
   2  11   9       6792.25       6802.08        96.20 o                         
   3  11   9       6421.71       6523.25        97.06 o                         
   4  11   9          5.12         18.66        22.90 o                         
   5  11   9       3511.75       3375.47        75.23 o                         
   6  11   9       4907.06       5078.35       101.99 o                         
   7  11   9         55.03         39.63        28.27 o                         
   8  11   9        191.67         78.74        30.21 o                         
   9  11   9        268.42        170.82        35.20 o                         
  10  11   9       2387.13       2309.91        78.84 o                         
  11  11   9        397.37        427.16        45.46 o                         
  12  11   9         89.15        140.62        41.62 o                         
  13  11   9         21.59        -27.21        41.45 o                         
  14  11   9       6600.85       6984.86       157.20 o                         
  15  11   9        561.87        467.27        62.17 o                         
  16  11   9         11.25         85.24        50.73 o                         
  17  11   9       1251.70       1123.37        85.59 o                         
  18  11   9        910.34        835.89        80.84 o                         
  19  11   9         40.16         60.14        69.36 o                         
  20  11   9       1515.49       1515.35       113.68 o                         
   0  12   9      22652.44      23365.56       363.51 o                         
   1  12   9       1262.60       1145.98        49.41 o                         
   2  12   9       2656.78       2622.09        65.00 o                         
   3  12   9       5615.84       5927.50        91.75 o                         
   4  12   9        117.26         82.25        25.23 o                         
   5  12   9         97.29         80.92        27.07 o                         
   6  12   9      10499.86      10791.79       146.07 o                         
   7  12   9          9.00         14.51        29.77 o                         
   8  12   9       3818.98       3905.68        99.93 o                         
   9  12   9        953.89        961.99        63.14 o                         
  10  12   9        221.72        156.42        40.69 o                         
  11  12   9        121.99         40.00        40.76 o                         
  12  12   9         92.22        118.81        47.10 o                         
  13  12   9        351.25        263.68        54.47 o                         
  14  12   9        137.03         72.62        50.41 o                         
  15  12   9        481.43        431.73        61.43 o                         
  16  12   9        429.19        522.06        65.72 o                         
  17  12   9         15.84         65.72        64.85 o                         
  18  12   9         83.85         90.08        60.85 o                         
  19  12   9        338.87        380.73        79.60 o                         
   1  13   9          0.14          0.25        29.32 o                         
   2  13   9        450.34        405.17        34.63 o                         
   3  13   9         81.84         67.59        26.80 o                         
   4  13   9       2669.61       2817.89        72.18 o                         
   5  13   9        143.84        100.51        30.10 o                         
   6  13   9       1793.54       1815.07        67.12 o                         
   7  13   9        171.11        168.94        37.34 o                         
   8  13   9        188.09        217.84        37.69 o                         
   9  13   9        275.42        260.50        44.87 o                         
  10  13   9        890.66        842.55        74.14 o                         
  11  13   9        527.37        443.17        60.08 o                         
  12  13   9        282.79        168.54        52.70 o                         
  13  13   9        478.29        485.49        62.67 o                         
  14  13   9        122.66        195.88        63.10 o                         
  15  13   9       1360.11       1382.95       104.36 o                         
  16  13   9        537.23        595.13        80.02 o                         
  17  13   9        203.81        209.55        75.17 o                         
  18  13   9          1.37        -29.78        61.14 o                         
   0  14   9       6115.89       6927.52       174.86 o                         
   1  14   9       1394.66       1389.40        58.93 o                         
   2  14   9         26.72         44.54        33.90 o                         
   3  14   9        279.80        234.69        35.23 o                         
   4  14   9         73.16         31.98        31.93 o                         
   5  14   9       1653.96       1606.85        63.50 o                         
   6  14   9          4.62        -32.62        32.62 o                         
   7  14   9         52.48         48.06        36.03 o                         
   8  14   9          2.20        -37.09        37.09 o                         
   9  14   9       1979.48       1842.66        90.84 o                         
  10  14   9       1617.07       1526.53        86.89 o                         
  11  14   9       1772.16       1481.05        88.31 o                         
  12  14   9        312.52        252.26        61.29 o                         
  13  14   9        267.62        323.36        61.75 o                         
  14  14   9         21.41         16.18        55.72 o                         
  15  14   9          8.16         14.95        62.60 o                         
  16  14   9        484.74        375.24        81.97 o                         
  17  14   9         13.11        -58.82        58.99 o                         
   1  15   9          4.24         -9.74        31.49 o                         
   2  15   9       2708.49       2844.13        87.37 o                         
   3  15   9        165.34        161.46        40.17 o                         
   4  15   9       3392.95       3378.92        99.65 o                         
   5  15   9        523.00        512.28        47.05 o                         
   6  15   9          0.57        -10.22        37.77 o                         
   7  15   9       5116.46       5541.70       127.23 o                         
   8  15   9        114.00         25.48        44.16 o                         
   9  15   9        272.91        173.10        53.16 o                         
  10  15   9        475.21        283.75        58.57 o                         
  11  15   9       4038.14       4295.51       147.54 o                         
  12  15   9       5262.03       5638.66       181.31 o                         
  13  15   9        118.72        102.04        56.87 o                         
  14  15   9         59.22         12.90        66.80 o                         
  15  15   9       1622.68       1638.79        99.87 o                         
  16  15   9        228.63        145.53        71.03 o                         
   0  16   9       8365.44       9105.33       215.62 o                         
   1  16   9        317.90        295.23        46.09 o                         
   2  16   9        811.73        659.51        54.67 o                         
   3  16   9          3.37         25.72        39.35 o                         
   4  16   9        113.79        120.44        46.82 o                         
   5  16   9         26.27        -11.35        49.70 o                         
   6  16   9        721.64        763.70        67.25 o                         
   7  16   9         61.81         -9.00        43.30 o                         
   8  16   9        992.06        968.70        82.50 o                         
   9  16   9          3.44         13.97        48.15 o                         
  10  16   9       5185.56       5196.14       163.36 o                         
  11  16   9       1424.64       1316.15        87.12 o                         
  12  16   9       2749.41       2660.83       118.94 o                         
  13  16   9       1812.75       2011.63       109.48 o                         
  14  16   9        397.26        391.46        73.33 o                         
  15  16   9        712.32        797.19        88.41 o                         
   1  17   9        264.11        210.56        51.55 o                         
   2  17   9       6541.77       7477.03       151.35 o                         
   3  17   9       1062.63       1138.21        73.93 o                         
   4  17   9        437.06        436.79        59.37 o                         
   5  17   9       2083.61       1872.57        90.02 o                         
   6  17   9       2037.13       2037.82        95.11 o                         
   7  17   9        504.35        554.59        64.40 o                         
   8  17   9        429.70        407.04        70.51 o                         
   9  17   9        801.97        692.99        75.28 o                         
  10  17   9       1194.68       1154.81        84.38 o                         
  11  17   9       3676.64       3982.75       142.30 o                         
  12  17   9        594.23        742.89        84.44 o                         
  13  17   9         15.59        -36.19        63.00 o                         
   0  18   9       2397.89       2417.09       150.10 o                         
   1  18   9       1305.24       1241.72        87.45 o                         
   2  18   9       1840.48       1651.43        95.39 o                         
   3  18   9         66.35        146.82        54.33 o                         
   4  18   9         51.17          3.61        48.11 o                         
   5  18   9         10.51         13.96        49.76 o                         
   6  18   9         40.65        -16.96        53.52 o                         
   7  18   9       1621.12       1464.49        95.55 o                         
   8  18   9       2812.38       3158.87       140.04 o                         
   9  18   9        586.31        672.22        87.27 o                         
  10  18   9          1.09        -42.12        65.30 o                         
  11  18   9        314.78        446.25        75.68 o                         
   1  19   9         96.41         91.62        61.95 o                         
   2  19   9       1802.45       2000.14       113.34 o                         
   3  19   9       2516.50       2820.51       137.67 o                         
   4  19   9       3348.41       3737.20       150.10 o                         
   5  19   9        779.61        856.70        80.39 o                         
   6  19   9          4.12        -78.65        78.65 o                         
   7  19   9        390.23        406.44        84.01 o                         
   8  19   9        269.37        152.30        74.48 o                         
   0  20   9        110.79        101.42        98.22 o                         
   1  20   9         14.28         39.55        68.48 o                         
   2  20   9       2012.55       2155.51       136.48 o                         
   3  20   9        638.88        612.05        86.38 o                         
   4  20   9       3890.48       4182.97       166.05 o                         
   5  20   9         70.05       -236.22       236.22 o                         
   0   0  10      93010.70      95109.77      1520.31 o                         
   1   0  10      14890.26      16091.10       209.60 o                         
   2   0  10      89669.62      96327.75      1139.64 o                         
   3   0  10        205.01        209.76        14.60 o                         
   4   0  10       1599.92       1278.18        63.14 o                         
   5   0  10        304.20        227.25        20.05 o                         
   6   0  10         84.15        130.85        20.05 o                         
   7   0  10      28451.09      30889.50       373.49 o                         
   8   0  10       6619.61       6615.27       105.08 o                         
   9   0  10      55954.04      59958.27       735.12 o                         
  10   0  10      29816.96      30075.83       391.38 o                         
  11   0  10       2643.35       2105.77        78.81 o                         
  12   0  10      18166.51      18879.89       266.88 o                         
  13   0  10      18371.84      19184.46       290.40 o                         
  14   0  10       2291.04       2130.77        91.83 o                         
  15   0  10       3684.02       3493.18       112.66 o                         
  16   0  10      11817.87      12711.94       237.32 o                         
  17   0  10        113.79        148.98        55.35 o                         
  18   0  10         34.05        103.13        52.27 o                         
  19   0  10       1752.87       1839.21       131.67 o                         
  20   0  10       3627.19       3408.10       214.58 o                         
  21   0  10         20.14         81.06        96.05 o                         
  22   0  10       2692.88       3087.79       248.41 o                         
  23   0  10         46.20        -34.05        98.43 o                         
  24   0  10         21.52        -96.33        98.83 o                         
   1   1  10       1989.82       1988.31        29.95 o                         
   2   1  10      11940.31      12211.63       115.00 o                         
   3   1  10       5972.05       5879.41        65.58 o                         
   4   1  10      63446.54      66248.30       605.23 o                         
   5   1  10        164.07        102.07        10.63 o                         
   6   1  10       8695.78       8788.35        89.06 o                         
   7   1  10          3.53         -5.19        12.17 o                         
   8   1  10       9892.94      10014.26       106.14 o                         
   9   1  10       1430.57       1220.46        33.40 o                         
  10   1  10        277.75        210.51        20.25 o                         
  11   1  10       2702.18       2516.76        50.29 o                         
  12   1  10        215.90        133.12        20.66 o                         
  13   1  10          0.50        -20.08        20.08 o                         
  14   1  10        121.65         60.43        24.48 o                         
  15   1  10         91.19         66.99        27.43 o                         
  16   1  10      15086.82      16678.86       205.12 o                         
  17   1  10          6.39         -3.33        31.96 o                         
  18   1  10      14943.01      15646.50       242.11 o                         
  19   1  10       5521.05       5570.32       147.33 o                         
  20   1  10         97.54         80.84        55.53 o                         
  21   1  10       5698.99       5969.44       192.65 o                         
  22   1  10        733.32        553.57        88.45 o                         
  23   1  10       1235.75       1220.50       110.51 o                         
  24   1  10        588.55        801.44       116.45 o                         
   0   2  10       1594.55       1439.65        42.74 o                         
   1   2  10        598.79        700.09        18.47 o                         
   2   2  10      29313.21      30132.86       257.59 o                         
   3   2  10         90.54         93.82        13.49 o                         
   4   2  10       3959.63       4578.82        57.21 o                         
   5   2  10        538.17        680.98        17.01 o                         
   6   2  10      82112.95      87794.32       725.71 o                         
   7   2  10       4802.12       4466.95        56.05 o                         
   8   2  10       5964.77       6443.02        75.60 o                         
   9   2  10      14098.21      14997.28       149.59 o                         
  10   2  10       4011.35       3782.95        56.42 o                         
  11   2  10       5973.50       5866.99        79.08 o                         
  12   2  10        707.16        650.15        31.64 o                         
  13   2  10       7706.37       7950.74       103.04 o                         
  14   2  10      25482.32      27140.18       285.99 o                         
  15   2  10       4700.19       4854.44        89.51 o                         
  16   2  10       3191.87       3377.83        89.08 o                         
  17   2  10        670.48        605.02        56.25 o                         
  18   2  10        107.63        119.75        42.82 o                         
  19   2  10       1358.88       1179.96        76.19 o                         
  20   2  10        906.72        874.74        72.34 o                         
  21   2  10        408.23        352.08        64.58 o                         
  22   2  10        481.29        340.33        72.64 o                         
  23   2  10        408.11        409.32        93.87 o                         
  24   2  10        476.49        781.77       306.52 o                         
   1   3  10       1805.37       2099.42        33.50 o                         
   2   3  10       4436.68       4687.11        58.40 o                         
   3   3  10          0.87          8.43        10.93 o                         
   4   3  10       9326.08       8378.57        82.68 o                         
   5   3  10       1499.55       1374.26        29.84 o                         
   6   3  10       5045.22       5716.19        63.90 o                         
   7   3  10        909.97        864.04        25.42 o                         
   8   3  10       4824.62       4422.11        63.44 o                         
   9   3  10         22.92          6.64        13.87 o                         
  10   3  10       4299.01       4430.63        59.22 o                         
  11   3  10       1059.25       1013.37        31.89 o                         
  12   3  10       2739.91       2558.12        54.43 o                         
  13   3  10       3430.12       3495.05        64.10 o                         
  14   3  10       3459.42       3512.72        79.10 o                         
  15   3  10       3107.26       2890.21        76.39 o                         
  16   3  10       5158.90       5276.44       119.43 o                         
  17   3  10        109.66        101.08        40.87 o                         
  18   3  10       4145.15       4154.08       120.78 o                         
  19   3  10        103.04        133.32        50.96 o                         
  20   3  10       1610.60       1703.64        88.08 o                         
  21   3  10        102.19        153.52        53.55 o                         
  22   3  10        439.69        507.79        73.95 o                         
  23   3  10         37.11         -9.42        66.40 o                         
   0   4  10       1020.12       1252.63        39.49 o                         
   1   4  10       5441.10       6564.44        74.95 o                         
   2   4  10       7436.29       8904.23        90.04 o                         
   3   4  10       3940.10       4140.41        55.48 o                         
   4   4  10       3183.10       2865.47        43.59 o                         
   5   4  10       5934.41       6279.79        73.92 o                         
   6   4  10      14205.68      13641.00       126.27 o                         
   7   4  10          9.18         31.70        12.74 o                         
   8   4  10      10111.07       9291.64       102.13 o                         
   9   4  10        223.85        170.15        18.10 o                         
  10   4  10       1302.93       1233.29        38.57 o                         
  11   4  10        189.75        165.35        19.02 o                         
  12   4  10       3581.63       3605.03        61.50 o                         
  13   4  10       3444.75       3221.18        70.71 o                         
  14   4  10         11.59        -11.34        25.70 o                         
  15   4  10         29.97        -30.55        30.55 o                         
  16   4  10       1286.84       1171.42        60.41 o                         
  17   4  10       1642.14       1389.91        70.87 o                         
  18   4  10       5273.65       5447.74       130.63 o                         
  19   4  10        171.44        117.38        46.22 o                         
  20   4  10       1578.57       1494.30        97.35 o                         
  21   4  10        200.01        255.50        62.41 o                         
  22   4  10         11.13        -43.80        56.34 o                         
  23   4  10         12.47         66.11        67.83 o                         
   1   5  10        762.38        694.84        25.52 o                         
   2   5  10       1496.82       1564.54        35.25 o                         
   3   5  10       4179.62       4187.38        55.42 o                         
   4   5  10        654.64        518.52        20.38 o                         
   5   5  10       4409.49       4831.64        65.16 o                         
   6   5  10        504.16        563.97        20.99 o                         
   7   5  10       3524.62       3677.27        51.21 o                         
   8   5  10      10185.41      10652.57       111.10 o                         
   9   5  10        628.37        629.02        25.14 o                         
  10   5  10        326.71        254.71        21.18 o                         
  11   5  10       6119.69       5920.67        82.94 o                         
  12   5  10        484.86        283.13        27.95 o                         
  13   5  10        316.82        336.18        33.62 o                         
  14   5  10        892.02        763.79        45.93 o                         
  15   5  10         23.01         15.76        32.17 o                         
  16   5  10        233.51        190.08        41.74 o                         
  17   5  10          0.18        -17.20        38.29 o                         
  18   5  10        145.16        111.99        44.70 o                         
  19   5  10        966.92        705.85        65.48 o                         
  20   5  10        539.67        562.64        68.13 o                         
  21   5  10         62.41         59.37        55.89 o                         
  22   5  10        198.36        172.11        69.82 o                         
  23   5  10          0.12        -63.44        63.44 o                         
   0   6  10       2850.62       2352.82        65.08 o                         
   1   6  10       3830.52       3482.63        50.56 o                         
   2   6  10       3732.44       3580.46        51.39 o                         
   3   6  10      20681.29      22168.28       206.72 o                         
   4   6  10        756.92        555.12        24.30 o                         
   5   6  10        571.92        600.21        25.52 o                         
   6   6  10      17205.81      17335.11       177.55 o                         
   7   6  10       2324.42       2372.02        52.81 o                         
   8   6  10          2.36         -0.40        15.06 o                         
   9   6  10          0.66        -17.35        17.35 o                         
  10   6  10       1849.51       1644.40        55.90 o                         
  11   6  10       1258.15       1004.12        42.04 o                         
  12   6  10       1658.22       1528.84        55.44 o                         
  13   6  10        298.91        306.07        36.20 o                         
  14   6  10       1308.86       1070.89        55.32 o                         
  15   6  10       2378.42       2475.04        81.95 o                         
  16   6  10        969.15        941.45        63.54 o                         
  17   6  10        381.27        303.99        50.58 o                         
  18   6  10         37.25         15.14        46.33 o                         
  19   6  10       1203.54       1361.57        83.46 o                         
  20   6  10        119.33        195.51        58.46 o                         
  21   6  10         75.20         45.42        59.44 o                         
  22   6  10       2416.04       2413.44       124.79 o                         
  23   6  10          1.82         71.08        92.58 o                         
   1   7  10       1290.86       1272.75        34.14 o                         
   2   7  10       7791.80       7695.61        88.75 o                         
   3   7  10       3452.13       3197.07        50.02 o                         
   4   7  10       1038.68        916.08        27.56 o                         
   5   7  10         11.37         15.84        15.37 o                         
   6   7  10        524.19        530.72        24.52 o                         
   7   7  10          4.58         -3.38        18.63 o                         
   8   7  10        276.82        229.56        24.67 o                         
   9   7  10        361.60        281.16        27.03 o                         
  10   7  10       3630.76       3520.99        77.30 o                         
  11   7  10         17.54        -18.37        24.18 o                         
  12   7  10       1135.49        983.52        47.07 o                         
  13   7  10        890.53        944.31        52.87 o                         
  14   7  10        609.37        548.21        45.74 o                         
  15   7  10        979.51        983.66        57.20 o                         
  16   7  10        126.72         73.17        42.36 o                         
  17   7  10         87.06         96.23        45.86 o                         
  18   7  10          8.30        117.19        50.07 o                         
  19   7  10        487.05        520.98        66.63 o                         
  20   7  10       4038.76       4373.50       148.35 o                         
  21   7  10        736.70        947.57        92.25 o                         
  22   7  10          0.89        -61.57        61.57 o                         
   0   8  10      27710.98      29884.73       388.03 o                         
   1   8  10        849.74        964.88        36.12 o                         
   2   8  10       6465.17       5888.65        75.27 o                         
   3   8  10        136.50        134.46        17.44 o                         
   4   8  10        547.85        531.06        28.86 o                         
   5   8  10        739.70        546.13        27.07 o                         
   6   8  10        633.15        600.59        33.85 o                         
   7   8  10      16181.47      16415.88       187.97 o                         
   8   8  10       3897.37       3629.39        70.79 o                         
   9   8  10       5386.35       5174.94        88.93 o                         
  10   8  10       1289.88       1080.40        48.85 o                         
  11   8  10        144.81         86.35        29.54 o                         
  12   8  10       5066.10       5229.66       103.69 o                         
  13   8  10        174.79         72.45        34.57 o                         
  14   8  10       5656.65       5987.71       126.07 o                         
  15   8  10       1555.45       1623.10        75.41 o                         
  16   8  10         13.54         14.28        42.02 o                         
  17   8  10       1569.50       1514.16        88.82 o                         
  18   8  10       1661.49       1549.37        94.96 o                         
  19   8  10          8.37         74.99        56.44 o                         
  20   8  10        523.90        449.22        70.76 o                         
  21   8  10          6.93        -57.38        62.82 o                         
  22   8  10       2232.76       2440.25       129.22 o                         
   1   9  10       1267.18       1166.53        36.13 o                         
   2   9  10       5465.60       4961.00        67.83 o                         
   3   9  10       4696.06       4760.23        67.44 o                         
   4   9  10       5259.21       5243.29        77.34 o                         
   5   9  10         59.08         62.17        22.61 o                         
   6   9  10       4035.61       3774.73        71.87 o                         
   7   9  10        898.26        808.05        38.78 o                         
   8   9  10        151.67        125.25        28.52 o                         
   9   9  10       2122.59       2106.31        63.13 o                         
  10   9  10         12.06         39.69        28.75 o                         
  11   9  10       2954.27       2978.09        84.27 o                         
  12   9  10       1292.65       1081.70        60.04 o                         
  13   9  10        226.75        167.72        47.75 o                         
  14   9  10       2143.03       1964.16        84.73 o                         
  15   9  10       1196.70       1253.84        72.11 o                         
  16   9  10       1209.37        878.68        68.61 o                         
  17   9  10         24.70        -47.66        47.66 o                         
  18   9  10       6132.28       6403.51       184.55 o                         
  19   9  10       2249.60       2322.21       138.22 o                         
  20   9  10        123.79        141.81        66.24 o                         
  21   9  10       1135.28       1228.54       103.93 o                         
   0  10  10      18662.83      19334.14       272.63 o                         
   1  10  10       5411.91       5502.82        74.72 o                         
   2  10  10       1788.79       1799.01        46.17 o                         
   3  10  10       3107.70       2782.37        61.66 o                         
   4  10  10        415.58        353.74        29.35 o                         
   5  10  10       3660.51       3627.19        73.71 o                         
   6  10  10        507.22        454.55        33.53 o                         
   7  10  10       3498.89       3600.92        80.47 o                         
   8  10  10       4747.57       4825.19        98.91 o                         
   9  10  10       1393.37       1198.71        52.09 o                         
  10  10  10       7878.38       7728.08       126.53 o                         
  11  10  10       1241.74       1195.62        72.08 o                         
  12  10  10       1178.79       1100.66        64.50 o                         
  13  10  10         25.69          2.18        38.03 o                         
  14  10  10        452.51        275.65        49.64 o                         
  15  10  10          0.75          4.47        46.17 o                         
  16  10  10       3390.11       3359.73       120.42 o                         
  17  10  10       2224.89       2133.90       112.22 o                         
  18  10  10       1413.99       1430.07        94.14 o                         
  19  10  10         48.02         -7.85        64.36 o                         
  20  10  10       1463.02       1261.55       102.80 o                         
  21  10  10        104.12       -104.05       185.60 o                         
   1  11  10       1287.70       1142.39        40.13 o                         
   2  11  10       4899.21       4971.78        87.16 o                         
   3  11  10          1.97        -16.66        21.40 o                         
   4  11  10       5876.52       5588.28        87.15 o                         
   5  11  10       9524.36       9899.99       126.88 o                         
   6  11  10        693.06        551.85        39.07 o                         
   7  11  10       1032.35        875.81        45.95 o                         
   8  11  10        643.30        532.14        39.75 o                         
   9  11  10        193.51        184.93        38.32 o                         
  10  11  10       2012.40       2009.92        77.51 o                         
  11  11  10       1094.90       1109.37        66.26 o                         
  12  11  10       5738.44       6010.01       136.09 o                         
  13  11  10        257.72        226.61        50.43 o                         
  14  11  10        450.34        354.54        56.54 o                         
  15  11  10       1279.00       1086.04        83.47 o                         
  16  11  10       2040.47       1800.20        95.27 o                         
  17  11  10         19.65        -44.13        53.48 o                         
  18  11  10        144.24         81.39        59.00 o                         
  19  11  10        218.81        161.48        72.46 o                         
  20  11  10        117.30         77.71        79.08 o                         
   0  12  10       1519.60       1491.01        71.16 o                         
   1  12  10        594.67        434.14        33.51 o                         
   2  12  10       5253.15       5361.80        86.56 o                         
   3  12  10        182.79        113.37        27.18 o                         
   4  12  10      11376.41      11892.40       147.54 o                         
   5  12  10        995.30        843.99        43.41 o                         
   6  12  10      28350.32      30663.37       330.48 o                         
   7  12  10        500.83        340.19        36.15 o                         
   8  12  10       7214.14       7365.00       138.09 o                         
   9  12  10       1223.33       1051.82        59.22 o                         
  10  12  10       2177.43       2293.13        88.66 o                         
  11  12  10        995.10        860.12        67.50 o                         
  12  12  10         25.96         74.09        48.67 o                         
  13  12  10       1082.47        922.23        72.30 o                         
  14  12  10       1349.80       1218.81        83.23 o                         
  15  12  10        882.81        891.23       111.58 o                         
  16  12  10         90.60        124.85        63.66 o                         
  17  12  10        128.17        205.59        62.05 o                         
  18  12  10        118.29         60.69        61.47 o                         
  19  12  10        468.40        406.70        82.90 o                         
   1  13  10          9.25          5.47        27.83 o                         
   2  13  10        996.42        936.38        47.48 o                         
   3  13  10         43.72         51.59        26.96 o                         
   4  13  10       8242.00       8964.06       167.93 o                         
   5  13  10      10326.90      11023.31       151.51 o                         
   6  13  10        150.20         99.15        34.29 o                         
   7  13  10       5475.84       5458.44       109.10 o                         
   8  13  10       1981.77       2110.45        75.61 o                         
   9  13  10        483.49        387.06        45.29 o                         
  10  13  10       3846.20       3752.91       128.61 o                         
  11  13  10       3004.55       2750.95       129.66 o                         
  12  13  10       1048.63        967.05        76.34 o                         
  13  13  10        570.64        584.10        66.27 o                         
  14  13  10        193.94        167.87        55.35 o                         
  15  13  10        870.16        785.00        80.76 o                         
  16  13  10        571.09        442.26        69.84 o                         
  17  13  10       1260.56       1137.10        87.79 o                         
  18  13  10        918.57        844.74        94.05 o                         
   0  14  10       7520.77       7711.92       183.99 o                         
   1  14  10        433.54        458.60        43.10 o                         
   2  14  10         51.10         13.02        34.76 o                         
   3  14  10        211.92        144.43        33.98 o                         
   4  14  10       2694.65       2655.74        77.83 o                         
   5  14  10        533.54        437.46        43.04 o                         
   6  14  10       5322.61       5407.73       112.62 o                         
   7  14  10        332.72        289.82        42.53 o                         
   8  14  10      12581.24      13459.67       210.99 o                         
   9  14  10       1425.23       1201.49        72.47 o                         
  10  14  10        194.99        163.57        52.04 o                         
  11  14  10         15.33         49.03        51.13 o                         
  12  14  10        111.94        105.00        53.20 o                         
  13  14  10       3296.73       3201.39       122.66 o                         
  14  14  10         53.84        106.14        58.37 o                         
  15  14  10       1291.56       1284.62       103.22 o                         
  16  14  10       1256.33       1255.40        99.06 o                         
  17  14  10        505.07        552.66        75.95 o                         
   1  15  10         37.33         89.42        38.06 o                         
   2  15  10        674.24        507.52        46.67 o                         
   3  15  10        192.70        143.61        39.98 o                         
   4  15  10       2782.59       2816.17        91.10 o                         
   5  15  10       2232.95       2085.09        77.07 o                         
   6  15  10          6.76        -35.10        39.71 o                         
   7  15  10        995.00        894.19        59.76 o                         
   8  15  10       1953.94       2040.27        90.23 o                         
   9  15  10       3918.19       4109.76       135.40 o                         
  10  15  10         11.39         38.77        49.87 o                         
  11  15  10       1300.93       1287.04        84.49 o                         
  12  15  10        523.33        343.19        70.73 o                         
  13  15  10        727.47        568.27        73.83 o                         
  14  15  10        184.02        154.87        61.87 o                         
  15  15  10        789.70        810.54        84.20 o                         
  16  15  10       3980.66       4568.21       197.30 o                         
   0  16  10        900.31        860.28        89.22 o                         
   1  16  10        404.33        337.10        52.13 o                         
   2  16  10       5490.71       5643.24       125.92 o                         
   3  16  10       1982.30       2014.28        84.66 o                         
   4  16  10       1591.37       1426.44        73.29 o                         
   5  16  10         57.26         89.12        44.97 o                         
   6  16  10       5741.73       6375.94       148.27 o                         
   7  16  10         20.49        -46.46        46.46 o                         
   8  16  10        601.27        593.49        64.18 o                         
   9  16  10        522.96        429.09        76.93 o                         
  10  16  10          9.24        -49.93        49.93 o                         
  11  16  10         82.35        -38.34        51.70 o                         
  12  16  10         10.60        -32.28        72.84 o                         
  13  16  10          3.93         73.67        59.97 o                         
  14  16  10       3015.99       3088.27       132.21 o                         
   1  17  10          6.93         51.83        45.57 o                         
   2  17  10        209.47        210.83        49.33 o                         
   3  17  10        284.38        204.63        51.85 o                         
   4  17  10        869.73        795.62        68.20 o                         
   5  17  10          1.29          4.24        52.49 o                         
   6  17  10        133.73         88.17        51.41 o                         
   7  17  10          8.71        -50.51        50.51 o                         
   8  17  10          8.68         59.64        57.78 o                         
   9  17  10        402.86        344.43        65.42 o                         
  10  17  10        244.70        179.34        61.78 o                         
  11  17  10         69.22         89.69        60.48 o                         
  12  17  10        502.06        484.99        74.10 o                         
  13  17  10        183.33        106.03        64.16 o                         
   0  18  10        379.18        229.30       102.10 o                         
   1  18  10        369.77        402.91        65.76 o                         
   2  18  10         75.50         -7.37        53.33 o                         
   3  18  10        679.05        698.05        75.46 o                         
   4  18  10        163.91        208.58        55.22 o                         
   5  18  10          7.54         72.38        52.93 o                         
   6  18  10        131.03        126.50        61.46 o                         
   7  18  10        257.12        267.68        68.28 o                         
   8  18  10        137.96        231.15        69.41 o                         
   9  18  10        126.96        159.23        70.42 o                         
  10  18  10       1571.16       1419.18       106.33 o                         
  11  18  10        141.61        383.87        78.10 o                         
   1  19  10          0.45         33.68        63.15 o                         
   2  19  10        945.63        954.85        84.52 o                         
   3  19  10         53.06         64.34        61.15 o                         
   4  19  10       1924.24       1919.21       111.60 o                         
   5  19  10         66.19          8.82        66.40 o                         
   6  19  10          0.27        -56.83        64.31 o                         
   7  19  10          5.69        -45.24        67.95 o                         
   8  19  10       1334.38       1434.68       110.33 o                         
   0  20  10       1157.12       1117.04       136.68 o                         
   1  20  10       2421.56       2592.16       133.16 o                         
   2  20  10         76.24         46.44        67.74 o                         
   3  20  10         19.32         63.17        71.65 o                         
   4  20  10       2193.51       2601.50       555.40 o                         
   1   1  11       3371.49       3490.82        43.98 o                         
   2   1  11       4458.15       4651.86        53.79 o                         
   3   1  11       4827.47       5636.06        66.42 o                         
   4   1  11      39730.80      42931.54       381.50 o                         
   5   1  11       2683.33       3019.87        43.44 o                         
   6   1  11        141.14        168.62        14.07 o                         
   7   1  11        197.48        235.47        16.25 o                         
   8   1  11         66.18         59.36        14.59 o                         
   9   1  11       4161.11       4219.72        59.36 o                         
  10   1  11        549.56        543.94        26.55 o                         
  11   1  11        345.54        284.05        22.94 o                         
  12   1  11       4807.07       4392.79        67.01 o                         
  13   1  11        704.31        530.67        30.64 o                         
  14   1  11         15.77         10.35        24.04 o                         
  15   1  11        106.06         94.26        28.59 o                         
  16   1  11        530.46        392.57        40.24 o                         
  17   1  11       1096.15        917.95        58.90 o                         
  18   1  11        140.81        173.14        47.32 o                         
  19   1  11        550.74        555.52        66.41 o                         
  20   1  11       1772.02       1581.79        93.86 o                         
  21   1  11         49.47          7.97        61.34 o                         
  22   1  11         28.26          7.84        72.98 o                         
  23   1  11         11.60         -3.09        73.47 o                         
   0   2  11         71.31         35.05        14.43 o                         
   1   2  11       7016.52       7054.42        70.81 o                         
   2   2  11       7121.51       7263.72        69.30 o                         
   3   2  11       4105.58       4385.84        55.87 o                         
   4   2  11       8197.14       7714.33        82.77 o                         
   5   2  11        223.14        149.53        12.19 o                         
   6   2  11        346.91        160.26        13.96 o                         
   7   2  11       1377.83       1242.81        28.86 o                         
   8   2  11       2183.35       2126.57        40.54 o                         
   9   2  11       3829.03       3724.15        53.41 o                         
  10   2  11        105.37        123.92        17.97 o                         
  11   2  11       1691.99       1682.39        46.84 o                         
  12   2  11        243.04        218.63        24.40 o                         
  13   2  11          1.92         -4.47        19.98 o                         
  14   2  11        442.07        334.82        29.66 o                         
  15   2  11       3423.46       3396.99        81.27 o                         
  16   2  11       1157.35       1000.24        57.19 o                         
  17   2  11        315.18        300.46        49.48 o                         
  18   2  11        930.06       1072.89        73.13 o                         
  19   2  11        236.87        214.68        52.64 o                         
  20   2  11       2738.43       2971.46       121.96 o                         
  21   2  11        212.17        220.74        62.51 o                         
  22   2  11          4.57          0.52        66.41 o                         
  23   2  11        138.31        221.21        84.45 o                         
   1   3  11       1756.57       1674.34        32.09 o                         
   2   3  11      39896.36      41902.94       365.05 o                         
   3   3  11      10437.33      10919.17       102.14 o                         
   4   3  11       6138.03       5972.62        71.41 o                         
   5   3  11          1.08          4.80         9.93 o                         
   6   3  11      17103.81      18327.25       159.17 o                         
   7   3  11       1895.05       1792.01        42.87 o                         
   8   3  11       5467.87       5605.79        69.48 o                         
   9   3  11       4179.93       4229.29        57.42 o                         
  10   3  11      18587.93      19451.57       177.88 o                         
  11   3  11        197.53        138.32        18.89 o                         
  12   3  11        358.69        296.02        24.01 o                         
  13   3  11        568.74        440.24        29.50 o                         
  14   3  11       7851.86       8336.77       133.68 o                         
  15   3  11       1499.74       1425.29        64.28 o                         
  16   3  11       2802.77       2843.21        91.08 o                         
  17   3  11       1683.88       1687.82        77.72 o                         
  18   3  11       6555.51       7258.73       158.56 o                         
  19   3  11        296.19        287.73        52.34 o                         
  20   3  11         26.92         27.47        46.73 o                         
  21   3  11        121.86        152.92        57.04 o                         
  22   3  11        176.53        197.64        64.35 o                         
  23   3  11        491.78        546.78        91.71 o                         
   0   4  11        390.69        387.27        26.06 o                         
   1   4  11       2811.00       3108.68        43.10 o                         
   2   4  11       8572.33       9727.99        97.67 o                         
   3   4  11      23488.61      25336.29       236.66 o                         
   4   4  11      28145.94      30267.94       272.55 o                         
   5   4  11      80869.95      86842.94       737.76 o                         
   6   4  11      11715.91      11218.49       111.76 o                         
   7   4  11       5365.74       4652.65        60.05 o                         
   8   4  11       1581.40       1428.17        35.87 o                         
   9   4  11        386.22        326.28        21.49 o                         
  10   4  11        598.38        475.07        25.60 o                         
  11   4  11       4588.55       4414.55        62.69 o                         
  12   4  11         43.08         37.29        20.74 o                         
  13   4  11       3517.49       3440.42        78.41 o                         
  14   4  11        596.49        554.07        43.58 o                         
  15   4  11          2.76        -17.63        32.52 o                         
  16   4  11       2124.07       2021.32        86.60 o                         
  17   4  11        191.64        182.06        43.13 o                         
  18   4  11       1929.02       1837.04        87.34 o                         
  19   4  11        755.73        636.02        68.24 o                         
  20   4  11       3114.35       3499.74       126.30 o                         
  21   4  11       1232.34       1364.38        91.56 o                         
  22   4  11        841.41        794.64        82.61 o                         
  23   4  11        459.64        528.72        80.16 o                         
   1   5  11        944.67       1003.47        28.76 o                         
   2   5  11       1052.71        679.83        24.89 o                         
   3   5  11         48.74         89.44        10.67 o                         
   4   5  11      72552.78      74497.05       652.12 o                         
   5   5  11       2834.30       3040.47        49.41 o                         
   6   5  11       3076.49       3207.58        45.08 o                         
   7   5  11      30581.70      31100.64       276.27 o                         
   8   5  11       6862.61       6937.34        80.78 o                         
   9   5  11        121.02        105.97        16.68 o                         
  10   5  11         27.25         25.74        18.26 o                         
  11   5  11        130.21        101.62        24.70 o                         
  12   5  11      24227.54      25638.80       278.60 o                         
  13   5  11       3708.90       3537.25        90.36 o                         
  14   5  11         90.96         32.42        31.85 o                         
  15   5  11       1576.23       1440.02        67.33 o                         
  16   5  11       4470.04       4384.80       113.69 o                         
  17   5  11          4.34         -5.47        40.46 o                         
  18   5  11       4130.24       4307.10       124.56 o                         
  19   5  11        292.70        222.77        56.69 o                         
  20   5  11       1183.34       1365.89        89.88 o                         
  21   5  11       2598.65       2857.50       152.05 o                         
  22   5  11        553.10        407.13        75.52 o                         
  23   5  11       3446.37       3817.24       173.27 o                         
   0   6  11       8462.61       8832.78       136.93 o                         
   1   6  11       2173.89       1940.51        39.52 o                         
   2   6  11       1994.35       1753.73        37.77 o                         
   3   6  11       2326.78       2528.09        44.54 o                         
   4   6  11       6042.18       6388.51        78.41 o                         
   5   6  11       4455.24       4062.03        57.77 o                         
   6   6  11      10489.56      10679.75       120.24 o                         
   7   6  11      10666.96      11007.26       123.93 o                         
   8   6  11       4349.85       4600.48        66.27 o                         
   9   6  11        820.00        823.86        35.31 o                         
  10   6  11       1389.09       1381.67        49.22 o                         
  11   6  11        547.20        413.45        34.00 o                         
  12   6  11        948.63        989.02        49.32 o                         
  13   6  11       7396.36       7627.88       130.41 o                         
  14   6  11       3332.73       3191.89        90.85 o                         
  15   6  11       3443.53       3493.21        97.93 o                         
  16   6  11        635.69        476.99        57.31 o                         
  17   6  11          8.63         12.55        39.47 o                         
  18   6  11       2645.60       2818.75       113.53 o                         
  19   6  11       1555.82       1755.29       116.26 o                         
  20   6  11       2062.35       2120.51       107.02 o                         
  21   6  11        403.65        311.18        68.83 o                         
  22   6  11        285.80        308.57        74.19 o                         
   1   7  11       1387.03       1329.52        36.25 o                         
   2   7  11      15883.40      16358.00       161.95 o                         
   3   7  11       3226.20       3095.94        50.19 o                         
   4   7  11        457.07        389.40        21.13 o                         
   5   7  11       8687.82       9041.99       112.21 o                         
   6   7  11        131.19         85.91        16.95 o                         
   7   7  11       1491.31       1481.48        47.77 o                         
   8   7  11       3504.46       3672.64        72.26 o                         
   9   7  11       1875.06       1744.57        61.20 o                         
  10   7  11      23283.95      24457.41       267.12 o                         
  11   7  11       6754.81       6775.20       109.14 o                         
  12   7  11        756.51        525.23        40.84 o                         
  13   7  11       2425.82       2324.17        86.25 o                         
  14   7  11        162.30        109.02        37.24 o                         
  15   7  11         77.78         41.50        36.29 o                         
  16   7  11        384.95        392.87        52.11 o                         
  17   7  11      10032.53      10910.07       217.85 o                         
  18   7  11       5625.84       6187.37       184.63 o                         
  19   7  11       2011.35       2025.82        98.88 o                         
  20   7  11        120.39        252.46        64.74 o                         
  21   7  11         81.26        106.97        67.71 o                         
  22   7  11        521.83        639.87       108.64 o                         
   0   8  11      16574.61      17192.70       241.53 o                         
   1   8  11      16244.58      16485.85       165.20 o                         
   2   8  11      21810.37      22297.15       213.33 o                         
   3   8  11       5967.44       5391.82        72.00 o                         
   4   8  11        504.43        453.42        25.53 o                         
   5   8  11        846.37       1002.06        35.66 o                         
   6   8  11      14005.22      15160.12       180.42 o                         
   7   8  11       2329.38       2352.33        62.55 o                         
   8   8  11       2919.51       3014.69        73.41 o                         
   9   8  11       9500.10       9753.45       149.47 o                         
  10   8  11        174.36        138.40        30.18 o                         
  11   8  11       4492.47       4469.84       101.52 o                         
  12   8  11        377.53        341.15        41.76 o                         
  13   8  11        412.14        301.64        42.40 o                         
  14   8  11       5979.42       6519.97       126.54 o                         
  15   8  11       3817.25       3923.62       112.93 o                         
  16   8  11       3288.25       3141.78       130.56 o                         
  17   8  11       1062.18        935.33        74.35 o                         
  18   8  11        395.23        399.67        64.37 o                         
  19   8  11         11.42        -32.99        58.55 o                         
  20   8  11        461.56        313.76        68.82 o                         
  21   8  11          1.01        -61.33        61.33 o                         
   1   9  11         69.40         41.65        17.48 o                         
   2   9  11        526.14        466.48        25.23 o                         
   3   9  11       7391.84       7125.40        94.95 o                         
   4   9  11      15721.42      16190.92       181.32 o                         
   5   9  11       3323.71       3425.37        68.63 o                         
   6   9  11       3136.67       3018.47        71.90 o                         
   7   9  11       7205.71       7219.21       110.45 o                         
   8   9  11       8640.68       8784.58       127.04 o                         
   9   9  11       1371.62       1322.13        54.98 o                         
  10   9  11        748.87        644.49        43.20 o                         
  11   9  11        207.39        268.72        40.51 o                         
  12   9  11       8197.52       8193.43       145.60 o                         
  13   9  11        336.83        294.96        46.94 o                         
  14   9  11        308.95        317.07        48.88 o                         
  15   9  11         13.62        -31.69        41.92 o                         
  16   9  11       4495.18       4540.37       130.55 o                         
  17   9  11       1936.84       1795.22        96.89 o                         
  18   9  11        102.59        165.97        61.17 o                         
  19   9  11       1918.71       1860.07       116.23 o                         
  20   9  11          9.54        -47.95        69.05 o                         
  21   9  11         15.23        -65.32        65.32 o                         
   0  10  11      45101.11      45930.87       583.40 o                         
   1  10  11        735.67        578.16        28.90 o                         
   2  10  11       7331.44       7254.48        93.53 o                         
   3  10  11       3016.41       3017.58        65.25 o                         
   4  10  11        443.27        343.34        29.84 o                         
   5  10  11       1778.02       1611.02        53.19 o                         
   6  10  11       4249.09       4208.01        82.80 o                         
   7  10  11        460.23        450.99        35.05 o                         
   8  10  11       2568.06       2418.09        69.39 o                         
   9  10  11       2715.48       2802.43        75.30 o                         
  10  10  11        469.20        397.42        41.86 o                         
  11  10  11         70.25         44.64        37.28 o                         
  12  10  11       2748.53       2498.45        92.10 o                         
  13  10  11       1313.38       1216.18        69.80 o                         
  14  10  11       2539.75       2740.74       100.12 o                         
  15  10  11        939.32        876.43        71.82 o                         
  16  10  11       4594.77       5007.56       191.20 o                         
  17  10  11          2.06         39.82        54.36 o                         
  18  10  11        389.35        270.77        83.52 o                         
  19  10  11        674.37        654.88        84.58 o                         
  20  10  11          3.49         17.10        73.08 o                         
   1  11  11       1814.85       1626.73        46.77 o                         
   2  11  11        109.89         53.61        22.93 o                         
   3  11  11        401.22        349.67        30.75 o                         
   4  11  11       6049.25       5860.01        93.74 o                         
   5  11  11        680.90        681.52        38.98 o                         
   6  11  11        192.11         78.43        28.83 o                         
   7  11  11       1355.58       1345.21        54.37 o                         
   8  11  11       4396.94       4418.46        93.63 o                         
   9  11  11       4382.33       4566.80       101.93 o                         
  10  11  11        567.34        509.14        48.59 o                         
  11  11  11         35.39         25.85        40.21 o                         
  12  11  11       2564.54       2600.38       101.95 o                         
  13  11  11       5210.33       5410.78       138.32 o                         
  14  11  11         22.15         30.23        46.69 o                         
  15  11  11       1900.16       1716.91        91.88 o                         
  16  11  11        660.66        664.00        67.84 o                         
  17  11  11       1472.95       1616.29       109.30 o                         
  18  11  11       1282.72       1259.04        92.06 o                         
  19  11  11         65.46        217.02        83.30 o                         
  20  11  11       1873.12       1904.40       198.08 o                         
   0  12  11        552.59        507.69        68.56 o                         
   1  12  11       4273.05       4286.51        82.19 o                         
   2  12  11       4258.62       4158.32        81.25 o                         
   3  12  11        475.75        325.51        32.59 o                         
   4  12  11       3152.02       3208.43        77.37 o                         
   5  12  11         64.01         83.13        28.35 o                         
   6  12  11        617.86        509.97        39.00 o                         
   7  12  11       1059.85        896.09        51.93 o                         
   8  12  11        849.79        803.23        51.82 o                         
   9  12  11       1712.08       1569.29        72.95 o                         
  10  12  11       2014.35       1944.40        79.96 o                         
  11  12  11         92.78         72.57        42.03 o                         
  12  12  11         21.91        -21.70        46.79 o                         
  13  12  11          4.23         36.85        49.41 o                         
  14  12  11       1324.23       1265.12        81.64 o                         
  15  12  11        157.05         60.38        55.79 o                         
  16  12  11         44.23         75.37        57.41 o                         
  17  12  11        376.08        316.50        68.22 o                         
  18  12  11         56.89        104.70        65.66 o                         
  19  12  11       1055.68        988.18        99.91 o                         
   1  13  11       3741.39       4034.77        93.91 o                         
   2  13  11       1576.77       1408.15        55.21 o                         
   3  13  11         48.16         71.67        28.45 o                         
   4  13  11        632.26        514.10        39.11 o                         
   5  13  11       1001.60        889.13        46.15 o                         
   6  13  11       1995.87       2088.05        70.83 o                         
   7  13  11       1053.51       1005.44        55.79 o                         
   8  13  11        210.00        243.73        44.59 o                         
   9  13  11          0.22        -37.29        37.29 o                         
  10  13  11         28.34         31.53        43.29 o                         
  11  13  11        608.77        588.15        66.68 o                         
  12  13  11        224.67        129.80        51.46 o                         
  13  13  11          2.94        -48.61        48.61 o                         
  14  13  11        108.93          7.29        51.97 o                         
  15  13  11        187.07        104.16        60.62 o                         
  16  13  11         27.36        -29.49        54.54 o                         
  17  13  11          7.17        -24.36        58.61 o                         
  18  13  11        834.97       1064.50        96.50 o                         
   0  14  11       1909.88       2010.21       113.60 o                         
   1  14  11       1753.04       1674.57        67.75 o                         
   2  14  11       1438.04       1228.15        59.90 o                         
   3  14  11       1784.84       1864.26        68.18 o                         
   4  14  11         74.52         97.10        33.05 o                         
   5  14  11       3218.58       3302.05        89.30 o                         
   6  14  11        149.78        115.07        37.52 o                         
   7  14  11          1.66        -19.68        36.88 o                         
   8  14  11         58.90         84.92        42.87 o                         
   9  14  11        250.98        236.48        55.91 o                         
  10  14  11         54.99         91.41        48.03 o                         
  11  14  11          2.13        -28.01        48.05 o                         
  12  14  11        464.82        333.30        59.91 o                         
  13  14  11        323.77        428.78        68.49 o                         
  14  14  11       1026.79       1047.49        84.55 o                         
  15  14  11        285.58        241.52        66.15 o                         
  16  14  11         32.98        -60.38        66.08 o                         
  17  14  11          0.15        -25.10        59.50 o                         
   1  15  11       2508.55       2474.61        85.01 o                         
   2  15  11        487.77        379.64        45.74 o                         
   3  15  11        277.10        185.26        40.87 o                         
   4  15  11        669.43        485.73        50.75 o                         
   5  15  11        574.53        393.64        49.47 o                         
   6  15  11        284.10        310.34        46.48 o                         
   7  15  11        135.48         77.42        41.84 o                         
   8  15  11        178.97        203.64        49.99 o                         
   9  15  11        179.32        179.82        51.83 o                         
  10  15  11        194.63        233.77        54.94 o                         
  11  15  11        184.13         93.94        54.92 o                         
  12  15  11         55.22         73.77        55.74 o                         
  13  15  11         52.46         46.16        55.44 o                         
  14  15  11       1149.85       1375.18        94.82 o                         
  15  15  11          2.97         83.16        63.30 o                         
   0  16  11      15009.60      17310.37       336.10 o                         
   1  16  11       7326.53       7840.01       162.89 o                         
   2  16  11       2286.02       2494.43        94.37 o                         
   3  16  11        112.17         66.98        41.74 o                         
   4  16  11          0.80         -6.18        38.76 o                         
   5  16  11          9.60         22.35        43.55 o                         
   6  16  11        260.40        226.44        53.22 o                         
   7  16  11       1258.70       1270.52        84.48 o                         
   8  16  11       1200.33       1217.57        80.25 o                         
   9  16  11        270.11        292.51        61.62 o                         
  10  16  11        106.81         86.72        53.80 o                         
  11  16  11        932.74        892.23        80.44 o                         
  12  16  11       2264.49       2300.07       123.93 o                         
  13  16  11        265.88        462.09        71.92 o                         
  14  16  11       2652.32       2741.23       127.20 o                         
   1  17  11       1308.25       1455.94        77.45 o                         
   2  17  11       1647.27       1639.65        81.56 o                         
   3  17  11       5043.00       5385.63       146.48 o                         
   4  17  11         28.45        -47.21        47.21 o                         
   5  17  11         32.48         92.77        50.71 o                         
   6  17  11         20.57         -9.39        50.99 o                         
   7  17  11        873.54       1009.80        84.61 o                         
   8  17  11        323.63        304.36        68.17 o                         
   9  17  11         36.08         19.03        59.69 o                         
  10  17  11       1591.32       1521.47       139.79 o                         
  11  17  11         42.09        -55.06        55.06 o                         
  12  17  11        408.40        362.29        96.59 o                         
   0  18  11       8120.04       9540.91       345.85 o                         
   1  18  11       2839.43       2912.59       113.34 o                         
   2  18  11       4565.12       5176.70       164.02 o                         
   3  18  11        104.08         84.26        54.96 o                         
   4  18  11          1.13        -51.19        51.19 o                         
   5  18  11          3.37          4.72        57.92 o                         
   6  18  11       3174.89       3432.57       143.83 o                         
   7  18  11       1179.88       1350.08        95.24 o                         
   8  18  11         51.62         40.86        66.59 o                         
   9  18  11       1433.25       1431.39       111.10 o                         
  10  18  11       1061.55        900.98        97.03 o                         
   1  19  11        634.58        697.67        80.25 o                         
   2  19  11         21.02         60.26        61.67 o                         
   3  19  11         12.79         64.38        71.55 o                         
   4  19  11       1282.47       1102.20        95.71 o                         
   5  19  11         48.29        163.31        67.43 o                         
   6  19  11         65.03         66.40        65.95 o                         
   7  19  11        491.18        577.36        90.52 o                         
   0  20  11       3838.37       4413.60       310.03 o                         
   1  20  11        175.40        130.34        76.30 o                         
   2  20  11        126.38        243.51       101.70 o                         
   0   0  12      55742.49      59192.91       964.15 o                         
   1   0  12     170648.70     181596.47      2039.69 o                         
   2   0  12          4.26         16.70        15.84 o                         
   3   0  12       2387.36       1932.48        47.56 o                         
   4   0  12       8325.43       8479.73       116.24 o                         
   5   0  12       2820.15       2944.04        58.35 o                         
   6   0  12        483.29        635.14        30.12 o                         
   7   0  12      35308.07      38571.52       462.27 o                         
   8   0  12      16469.37      16893.25       223.01 o                         
   9   0  12      13796.09      14029.53       203.50 o                         
  10   0  12       4289.06       4397.18        90.33 o                         
  11   0  12      15427.22      15327.65       224.80 o                         
  12   0  12       2156.74       2116.31        85.42 o                         
  13   0  12        677.87        561.52        46.44 o                         
  14   0  12       1251.44       1138.14        80.09 o                         
  15   0  12      48378.69      53951.05       775.17 o                         
  16   0  12       2455.75       2403.49       111.67 o                         
  17   0  12      11961.11      12017.95       272.29 o                         
  18   0  12       1369.65       1140.25        96.62 o                         
  19   0  12         10.71        125.01        84.62 o                         
  20   0  12       3668.96       3293.91       188.93 o                         
  21   0  12        165.84        169.08        99.88 o                         
  22   0  12        343.74        417.38       116.77 o                         
  23   0  12        181.80        387.89       121.84 o                         
   1   1  12       2055.13       2288.01        34.65 o                         
   2   1  12       4341.20       3738.88        45.46 o                         
   3   1  12      17562.98      17633.77       162.22 o                         
   4   1  12        891.01        896.09        26.34 o                         
   5   1  12       4986.87       4895.22        63.05 o                         
   6   1  12          7.08         12.51         8.51 o                         
   7   1  12      19477.55      20139.86       178.62 o                         
   8   1  12       3169.57       3193.94        47.89 o                         
   9   1  12        630.89        532.15        27.51 o                         
  10   1  12       4340.68       4036.80        60.15 o                         
  11   1  12       2473.48       2293.15        50.09 o                         
  12   1  12       2620.41       2720.92        59.47 o                         
  13   1  12         47.24         32.58        21.61 o                         
  14   1  12       3141.35       2787.03        69.12 o                         
  15   1  12       2330.61       2298.13        79.12 o                         
  16   1  12       1569.86       1439.77        73.65 o                         
  17   1  12       5867.67       5674.26       124.34 o                         
  18   1  12         42.95         32.88        46.18 o                         
  19   1  12        926.84        919.23        74.93 o                         
  20   1  12       1176.80        961.83        83.43 o                         
  21   1  12       1149.72        997.87        93.62 o                         
  22   1  12          5.50          3.58        66.70 o                         
  23   1  12       2642.02       2913.66       220.57 o                         
   0   2  12      40388.29      43855.66       494.18 o                         
   1   2  12      22824.19      23153.16       201.38 o                         
   2   2  12      11770.90      11713.49       102.71 o                         
   3   2  12        339.34        121.99        15.27 o                         
   4   2  12       1349.86       1474.92        34.37 o                         
   5   2  12      14803.57      14462.84       140.12 o                         
   6   2  12       4622.22       4982.26        61.41 o                         
   7   2  12       7036.64       6661.62        76.80 o                         
   8   2  12       2070.17       1977.99        38.38 o                         
   9   2  12       1508.82       1305.91        34.07 o                         
  10   2  12        752.83        734.28        27.71 o                         
  11   2  12        336.49        215.45        21.52 o                         
  12   2  12       2747.97       2522.76        57.22 o                         
  13   2  12         57.30         15.33        23.18 o                         
  14   2  12       4225.44       4221.46        83.78 o                         
  15   2  12      16860.49      18576.33       236.59 o                         
  16   2  12        254.51        235.60        45.95 o                         
  17   2  12        773.67        737.46        63.92 o                         
  18   2  12        731.60        701.10        63.49 o                         
  19   2  12       1485.74       1363.77        90.38 o                         
  20   2  12        933.56        745.55        74.08 o                         
  21   2  12         27.07        -23.32        58.22 o                         
  22   2  12       2717.77       2866.60       187.30 o                         
  23   2  12        263.13        237.77        77.16 o                         
   1   3  12        523.21        542.80        21.20 o                         
   2   3  12      12722.71      12572.37       125.00 o                         
   3   3  12      12810.51      13152.14       131.46 o                         
   4   3  12       1241.38       1088.68        30.66 o                         
   5   3  12       2394.95       2491.44        44.22 o                         
   6   3  12         45.00         56.17        14.82 o                         
   7   3  12      12985.44      13372.97       124.51 o                         
   8   3  12       3689.02       3712.23        54.69 o                         
   9   3  12         74.14         39.42        16.31 o                         
  10   3  12       6126.10       6431.20        76.24 o                         
  11   3  12       2221.07       2056.81        43.40 o                         
  12   3  12         10.32         -7.88        20.98 o                         
  13   3  12       2265.88       2193.51        66.83 o                         
  14   3  12       8245.69       8386.04       140.44 o                         
  15   3  12        470.71        435.40        44.47 o                         
  16   3  12        857.66        782.41        56.52 o                         
  17   3  12       1021.43        931.22        63.98 o                         
  18   3  12        727.47        721.09        62.17 o                         
  19   3  12        263.86        245.44        52.69 o                         
  20   3  12       3060.98       2874.61       137.17 o                         
  21   3  12       1995.58       1989.45       100.16 o                         
  22   3  12         77.59         35.75        63.96 o                         
  23   3  12       2487.13       2600.45       154.41 o                         
   0   4  12      75908.71      82472.77       947.41 o                         
   1   4  12       2955.45       3117.86        44.46 o                         
   2   4  12       2015.40       2353.84        36.38 o                         
   3   4  12          0.46          4.69        12.98 o                         
   4   4  12       1111.07       1131.28        30.90 o                         
   5   4  12      34949.42      36841.52       328.99 o                         
   6   4  12       8076.77       8216.44        88.51 o                         
   7   4  12      11875.21      11899.62       119.28 o                         
   8   4  12        561.27        357.49        19.72 o                         
   9   4  12       3511.34       3617.24        57.30 o                         
  10   4  12       8104.76       8637.14       101.61 o                         
  11   4  12       1149.24        970.35        36.08 o                         
  12   4  12        280.82        255.51        29.15 o                         
  13   4  12       1741.59       1577.64        55.69 o                         
  14   4  12        263.11        219.56        35.69 o                         
  15   4  12       1652.88       1553.94        96.17 o                         
  16   4  12       2537.60       2372.56        83.44 o                         
  17   4  12        656.83        516.42        54.88 o                         
  18   4  12        867.60        806.10        64.44 o                         
  19   4  12       5377.50       5661.21       150.02 o                         
  20   4  12        972.20        928.65        73.69 o                         
  21   4  12        797.18        895.99        86.10 o                         
  22   4  12         23.66         12.40        66.39 o                         
  23   4  12         15.15         41.89        64.99 o                         
   1   5  12       2377.76       2670.75        44.54 o                         
   2   5  12        470.10        474.89        20.91 o                         
   3   5  12       7064.98       6763.33        80.46 o                         
   4   5  12         11.06          8.78        14.86 o                         
   5   5  12      17356.02      17758.45       181.69 o                         
   6   5  12        505.30        482.13        23.58 o                         
   7   5  12       5112.07       5150.16        76.39 o                         
   8   5  12          9.54        -14.24        14.24 o                         
   9   5  12        426.77        364.07        26.26 o                         
  10   5  12       3856.05       3905.39        68.78 o                         
  11   5  12        411.53        308.80        31.98 o                         
  12   5  12       4299.44       4266.09        84.52 o                         
  13   5  12       7074.28       7043.94       121.29 o                         
  14   5  12        806.96        649.64        47.88 o                         
  15   5  12        285.94        203.83        40.52 o                         
  16   5  12         40.31         98.97        40.03 o                         
  17   5  12       2649.95       2624.50       124.12 o                         
  18   5  12        965.50        849.76        66.28 o                         
  19   5  12         42.37         23.89        50.94 o                         
  20   5  12        475.88        438.07        66.47 o                         
  21   5  12        161.21        126.57        60.76 o                         
  22   5  12        207.71        179.35        70.66 o                         
   0   6  12       2579.23       2152.37        60.06 o                         
   1   6  12       8190.29       8293.75        95.40 o                         
   2   6  12       1477.33       1342.38        35.11 o                         
   3   6  12         47.09         61.28        14.98 o                         
   4   6  12       5647.15       5532.58        68.85 o                         
   5   6  12          1.91         -6.89        14.68 o                         
   6   6  12         82.17         56.89        12.37 o                         
   7   6  12       1806.03       1823.91        53.44 o                         
   8   6  12          5.43          4.83        18.89 o                         
   9   6  12      11189.22      11654.87       146.04 o                         
  10   6  12       2098.01       1875.71        58.22 o                         
  11   6  12          9.93        -21.25        26.41 o                         
  12   6  12       1041.32        934.43        49.75 o                         
  13   6  12       1697.97       1667.12        67.12 o                         
  14   6  12        677.15        696.37        49.31 o                         
  15   6  12       5110.87       5105.59       112.93 o                         
  16   6  12       2012.42       1859.86        79.14 o                         
  17   6  12       2442.92       2682.26        96.21 o                         
  18   6  12        109.00        122.88        52.08 o                         
  19   6  12       2148.27       1965.24       102.55 o                         
  20   6  12         19.26        -52.28        52.28 o                         
  21   6  12        182.77        224.23        64.77 o                         
  22   6  12       1148.98       1092.16        99.44 o                         
   1   7  12         12.31          3.47        15.32 o                         
   2   7  12        299.83        315.51        21.03 o                         
   3   7  12        147.56        127.64        18.85 o                         
   4   7  12         71.83         49.72        15.73 o                         
   5   7  12        656.35        519.16        26.13 o                         
   6   7  12        120.03         51.93        19.85 o                         
   7   7  12       4430.61       4657.72        80.47 o                         
   8   7  12        435.50        409.26        31.67 o                         
   9   7  12       1706.17       1726.18        55.32 o                         
  10   7  12       1040.64       1040.95        46.90 o                         
  11   7  12       1723.06       1476.53        59.75 o                         
  12   7  12       2339.69       2089.80        75.89 o                         
  13   7  12        617.74        628.15        49.79 o                         
  14   7  12          7.27         37.71        34.39 o                         
  15   7  12        385.59        351.74        44.07 o                         
  16   7  12       2102.29       2111.21        88.19 o                         
  17   7  12        109.32        120.90        48.51 o                         
  18   7  12        907.12        966.07        79.96 o                         
  19   7  12        906.46        854.88        77.46 o                         
  20   7  12        280.63        320.71        68.95 o                         
  21   7  12         51.54          1.31        65.05 o                         
  22   7  12          6.52          5.28        66.04 o                         
   0   8  12       2292.49       2339.60        67.83 o                         
   1   8  12      25298.01      26701.32       250.62 o                         
   2   8  12       3590.49       3304.38        56.08 o                         
   3   8  12       2836.53       2849.01        52.71 o                         
   4   8  12       3849.28       3545.75        60.14 o                         
   5   8  12       4695.79       4434.50        72.68 o                         
   6   8  12       2858.54       2864.13        68.38 o                         
   7   8  12        649.95        468.06        33.80 o                         
   8   8  12       1064.93        859.71        41.53 o                         
   9   8  12       1193.70       1113.86        50.19 o                         
  10   8  12       1317.37       1103.65        54.03 o                         
  11   8  12          7.77         24.23        30.53 o                         
  12   8  12        308.70        285.78        39.23 o                         
  13   8  12       2193.93       1951.26        76.95 o                         
  14   8  12       5620.67       5550.19       120.10 o                         
  15   8  12         41.62         17.24        41.62 o                         
  16   8  12        421.80        375.49        54.97 o                         
  17   8  12       3936.43       4054.95       127.13 o                         
  18   8  12          2.11         13.51        49.69 o                         
  19   8  12       1826.97       1966.80       112.04 o                         
  20   8  12        316.73        319.12        72.64 o                         
  21   8  12        730.33        800.17        88.51 o                         
   1   9  12       8649.33       8844.43       102.54 o                         
   2   9  12       3868.23       3777.90        62.44 o                         
   3   9  12        293.99        218.22        22.77 o                         
   4   9  12        431.79        380.83        28.56 o                         
   5   9  12       1061.09        803.45        40.82 o                         
   6   9  12        651.76        629.24        37.62 o                         
   7   9  12       1611.29       1696.02        56.56 o                         
   8   9  12       2479.44       2251.42        95.04 o                         
   9   9  12         10.74         15.32        28.18 o                         
  10   9  12        138.20        190.57        35.66 o                         
  11   9  12        410.73        371.95        40.89 o                         
  12   9  12        298.87        271.26        42.75 o                         
  13   9  12        566.22        600.27        54.51 o                         
  14   9  12        557.60        461.02        53.93 o                         
  15   9  12         89.34        123.51        46.68 o                         
  16   9  12        167.09        139.53        48.82 o                         
  17   9  12       3004.75       2943.68       121.38 o                         
  18   9  12        448.48        380.28        67.59 o                         
  19   9  12       1410.50       1364.65       130.78 o                         
  20   9  12        304.46        329.64        83.99 o                         
  21   9  12        417.81        358.79        81.55 o                         
   0  10  12      10843.14      10559.74       171.12 o                         
   1  10  12       7780.20       8077.79        98.44 o                         
   2  10  12         37.19         32.50        20.39 o                         
   3  10  12        617.66        485.65        30.95 o                         
   4  10  12       1904.18       1651.83        57.28 o                         
   5  10  12      15220.33      15393.61       190.64 o                         
   6  10  12       1344.43       1333.21        52.71 o                         
   7  10  12         56.14         74.75        28.38 o                         
   8  10  12       7157.02       7211.53       138.77 o                         
   9  10  12        618.72        523.09        41.58 o                         
  10  10  12        381.42        260.72        39.16 o                         
  11  10  12        403.51        346.67        42.01 o                         
  12  10  12        560.66        406.22        52.30 o                         
  13  10  12       1272.01       1123.98        69.04 o                         
  14  10  12        204.02        149.15        49.07 o                         
  15  10  12       1788.64       1845.07        87.87 o                         
  16  10  12       1679.04       1708.12        93.56 o                         
  17  10  12       1274.61       1380.55        94.52 o                         
  18  10  12        515.63        415.12        69.96 o                         
  19  10  12        171.99        129.98        73.87 o                         
  20  10  12       1181.33       1408.44       113.55 o                         
   1  11  12      11105.81      11308.98       139.58 o                         
   2  11  12       4970.02       4921.48        81.66 o                         
   3  11  12       9742.53      10133.15       133.79 o                         
   4  11  12       3264.09       3284.05        75.89 o                         
   5  11  12        821.00        809.91        44.56 o                         
   6  11  12       1822.78       1772.84        61.06 o                         
   7  11  12       2556.03       2620.07        94.45 o                         
   8  11  12        526.24        441.36        41.65 o                         
   9  11  12       2459.19       2317.45        79.39 o                         
  10  11  12       2816.34       2932.25       102.87 o                         
  11  11  12        201.96        180.22        44.58 o                         
  12  11  12        585.17        509.33        57.76 o                         
  13  11  12        848.83        642.66        60.49 o                         
  14  11  12        152.04        153.13        52.72 o                         
  15  11  12          6.78         41.67        49.07 o                         
  16  11  12        688.86        581.31        67.50 o                         
  17  11  12       2298.89       2599.11       130.42 o                         
  18  11  12        547.50        490.07        75.48 o                         
  19  11  12        101.33        104.24        73.68 o                         
   0  12  12        931.30        947.55        64.51 o                         
   1  12  12       2271.63       2152.64        61.15 o                         
   2  12  12      12315.88      12462.71       162.60 o                         
   3  12  12       1915.05       1688.82        56.50 o                         
   4  12  12       3225.57       3118.49        76.67 o                         
   5  12  12      23824.00      25500.00       277.18 o                         
   6  12  12        499.55        403.73        37.47 o                         
   7  12  12      11775.35      12236.54       180.95 o                         
   8  12  12       1219.88       1058.40        57.80 o                         
   9  12  12        374.03        341.56        47.49 o                         
  10  12  12        146.36        145.96        42.12 o                         
  11  12  12       1126.33        969.39        66.89 o                         
  12  12  12       2221.47       2166.05        93.97 o                         
  13  12  12       1298.76       1195.67        78.70 o                         
  14  12  12       3481.70       3589.57       127.90 o                         
  15  12  12        213.68        230.13        58.10 o                         
  16  12  12        307.22        233.02        61.23 o                         
  17  12  12       1317.06       1258.94        99.52 o                         
  18  12  12         23.53         13.54        81.02 o
[truncated: 418,852 more chars]
